# Supplementary material for: MLL1 is required for maintenance of intestinal stem cells
Source: PLoS Genet. 2021 Dec 3;17(12):e1009250. doi: 10.1371/journal.pgen.1009250 (PMC8641872; doi:10.1371/journal.pgen.1009250)
Supplement: S1 Data — (XLSX) [file pgen.1009250.s011.xlsx]

## Sheet: Summary
Tab Index	Comparison	Source	Comment
1	4 Ctrl vs 4 KO_upregulated	4 day_ISC	p value< 0.05
2	4 Ctrl vs 4 KO_downregulated	4 day_ISC	p value< 0.05
3	4 Ctrl vs 4 KO_upregulated	4 day_PC	p value< 0.05
4	4 Ctrl vs 4 KO_downregulated	4 day_PC	p value< 0.05
5	4 Ctrl vs 3 KO_upregulated	10 day_ISC	p value< 0.05
6	4 Ctrl vs 3 KO_downregulated	10 day_ISC	p value< 0.05
7	3 Ctrl vs 3 KO_upregulated	P1 organoids	p value< 0.05
8	3 Ctrl vs 3 KO_downregulated	P1 organoids	p value< 0.05
9	3 Ctrl vs 3 KO_upregulated	P3 organoids	p value< 0.05
10	3 Ctrl vs 3 KO_downregulated	P3 organoids	p value< 0.05

## Sheet: 1_SC_4d_upregulated
Ensembl_ID	Gene_Symbol	log2FoldChange	pvalue	padj	A470_het_SC	A475_het_SC	A471_het_SC	A473_het_SC	A474_hom_SC	A476_hom_SC	A472_hom_SC	A469_hom_SC	Ctrl	KO	Description
ENSMUSG00000055114	Anxa13	0.96	4.62009e-11	1.00081e-07	443.7	278.3	466.3	315.2	601.8	873.5	911.3	947.8	375.9	833.6
ENSMUSG00000023755	Rhebl1	0.96	1.50366e-09	6.39442e-06	88.7	62.8	107	76.1	178.8	156.4	235	222.1	83.7	198.1	GTPase RhebL1 [Source:UniProtKB/Swiss-Prot;Acc:Q9D8T3]
ENSMUSG00000024292	Cyp4f14	0.9	1.93036e-08	2.51309e-05	257.2	205.5	178.3	263.4	392.7	681.7	511.2	584.9	226.1	542.6	Mus musculus cytochrome P450, family 4, subfamily f, polypeptide 14 (Cyp4f14), transcript variant 6, mRNA. [Source:RefSeq mRNA;Acc:NM_001357788]
ENSMUSG00000022018	Rgcc	0.75	2.60049e-08	2.51309e-05	964.4	1382.4	1105.7	1271.4	3649.5	3108.4	1908.6	1592.4	1181	2564.7	Regulator of cell cycle RGCC [Source:UniProtKB/Swiss-Prot;Acc:Q9DBX1]
ENSMUSG00000020644	Id2	0.7	3.90947e-08	2.51309e-05	3214.2	2654	3539	2653.9	4203	5439.5	4623	6363.4	3015.3	5157.2	DNA-binding protein inhibitor ID-2 [Source:UniProtKB/Swiss-Prot;Acc:P41136]
ENSMUSG00000045282	Tmem86b	0.95	2.40529e-08	2.53525e-05	146.1	60.8	105.7	76.1	251.7	233.6	310.6	256	97.2	263	Lysoplasmalogenase [Source:UniProtKB/Swiss-Prot;Acc:Q497J1]
ENSMUSG00000044734	Serpinb1a	0.45	3.6999e-08	3.42719e-05	5075	3947.7	4742.5	5666	5451.1	5435.9	7026.7	7498.4	4857.8	6353	serine (or cysteine) peptidase inhibitor, clade B, member 1a [Source:MGI Symbol;Acc:MGI:1913472]
ENSMUSG00000048373	Fgfbp1	0.53	2.48948e-07	9.0428e-05	4802.5	3872.9	4174.4	3738.9	5262.8	5406.9	6155.6	7191	4147.2	6004.1	Fibroblast growth factor-binding protein 1 [Source:UniProtKB/Swiss-Prot;Acc:O70514]
ENSMUSG00000024503	Spink1	0.95	7.03226e-08	0.000105296	32.3	24.9	54.2	59.5	76.6	128.1	322.1	143.9	42.7	167.7	serine peptidase inhibitor, Kazal type 1 [Source:MGI Symbol;Acc:MGI:106202]
ENSMUSG00000045019	Acer1	0.78	1.60398e-07	0.000105296	227.7	137.6	228.5	154.2	298.1	322.8	378.3	430.7	187	357.5	alkaline ceramidase 1 [Source:MGI Symbol;Acc:MGI:2181962]
ENSMUSG00000032081	Apoc3	0.91	1.59819e-07	0.000110874	93.2	76.8	74	108.3	227.1	237.1	168.5	367	88.1	249.9	apolipoprotein C-III isoform c [Source:RefSeq peptide;Acc:NP_001276762]
ENSMUSG00000054400	Cklf	0.69	1.98019e-07	0.000119267	218.7	193.5	243.1	248.8	337.8	394.3	435.6	381.4	226	387.3	Chemokine-like factor [Source:UniProtKB/Swiss-Prot;Acc:Q9DAS1]
ENSMUSG00000025059	Gk	0.64	4.16694e-07	0.000172776	278.8	237.4	261.6	240	419.2	400	464.2	399.9	254.4	420.8	Mus musculus glycerol kinase (Gk), transcript variant 5, mRNA. [Source:RefSeq mRNA;Acc:NM_001331046]
ENSMUSG00000036854	Hspb6	0.91	2.22948e-07	0.00027653	37.6	43.9	41	33.2	81.4	136.6	157	121.3	38.9	124.1	Heat shock protein beta-6 [Source:UniProtKB/Swiss-Prot;Acc:Q5EBG6]
ENSMUSG00000032348	Gsta4	0.83	6.36314e-07	0.000306495	277	111.7	169.1	185.4	259.3	312.2	381.7	687.7	185.8	410.2	Glutathione S-transferase A4 [Source:UniProtKB/Swiss-Prot;Acc:P24472]
ENSMUSG00000040584	Abcb1a	0.75	1.02229e-06	0.000384173	230.4	203.5	293.3	281	310.4	454.5	473.4	663.1	252	475.3	Multidrug resistance protein 1A [Source:UniProtKB/Swiss-Prot;Acc:P21447]
ENSMUSG00000097554	Gm26825	0.56	9.10176e-07	0.000391434	2143.1	1708.5	1651.3	1625.5	2953.1	2838.7	2447.3	2913.4	1782.1	2788.1	predicted gene, 26825 [Source:MGI Symbol;Acc:MGI:5477319]
ENSMUSG00000022912	Pros1	0.84	6.58299e-07	0.000416929	150.6	150.6	151.9	86.8	261.2	252	379.4	426.6	135	329.8	protein S (alpha) [Source:MGI Symbol;Acc:MGI:1095733]
ENSMUSG00000029269	Sult1b1	0.7	1.43032e-06	0.000574119	1614.3	1169.9	1609	2070.5	1812.9	3233.7	3115.6	3111.8	1615.9	2818.5	Mus musculus sulfotransferase family 1B, member 1 (Sult1b1), transcript variant 1, mRNA. [Source:RefSeq mRNA;Acc:NM_001356943]
ENSMUSG00000021587	Pcsk1	0.78	2.59235e-06	0.000998653	237.5	176.5	157.2	119	537.4	467.2	322.1	340.3	172.6	416.8	Neuroendocrine convertase 1 [Source:UniProtKB/Swiss-Prot;Acc:P63239]
ENSMUSG00000070704	Ugt2b36	0.76	3.82378e-06	0.00113955	268	268.3	379.1	243.9	439	522.4	519.3	935.5	289.8	604.1	UDP glucuronosyltransferase 2 family, polypeptide B36 [Source:MGI Symbol;Acc:MGI:3576103]
ENSMUSG00000074882	Cyp2c68	0.82	3.18689e-06	0.00115328	86	113.7	30.4	98.5	271.6	455.9	178.8	227.2	82.2	283.4	cytochrome P450, family 2, subfamily c, polypeptide 68 [Source:MGI Symbol;Acc:MGI:3612287]
ENSMUSG00000031799	Tpm4	0.4	7.75997e-06	0.00146871	3120.1	2760.8	2947.2	3036.4	3432.8	3231.5	4069.3	4637.4	2966.1	3842.8	Tropomyosin alpha-4 chain [Source:UniProtKB/Swiss-Prot;Acc:Q6IRU2]
ENSMUSG00000025503	Taldo1	0.31	1.08554e-05	0.00191523	6328.1	5718	6959.1	6589	7568.7	7121.4	8477.9	7963	6398.5	7782.8	Transaldolase [Source:UniProtKB/Swiss-Prot;Acc:Q93092]
ENSMUSG00000039043	Arpin	0.5	6.62695e-06	0.00223973	907.1	710.1	775.4	1013.8	983.1	1029.3	1289.6	1468	851.6	1192.5	Arpin [Source:UniProtKB/Swiss-Prot;Acc:Q9D0A3]
ENSMUSG00000035493	Tgfbi	0.79	6.64404e-06	0.00223973	94.1	108.7	352.7	168.8	374.7	331.3	466.5	1024.9	181.1	549.4	transforming growth factor, beta induced [Source:MGI Symbol;Acc:MGI:99959]
ENSMUSG00000022034	Esco2	0.42	9.56514e-06	0.00292487	1759.5	1736.4	1871.9	2057.8	2782.8	2481.9	2471.4	2455.9	1856.4	2548	N-acetyltransferase ESCO2 [Source:UniProtKB/Swiss-Prot;Acc:Q8CIB9]
ENSMUSG00000084174	Sycn	0.61	1.3094e-05	0.00365577	290.4	306.2	406.9	341.5	442.8	592.5	581.2	584.9	336.2	550.4	Syncollin [Source:UniProtKB/Swiss-Prot;Acc:Q8VCK7]
ENSMUSG00000030214	Plbd1	0.32	1.73569e-05	0.00378755	1991.6	2166.3	2031.7	2128	2704.2	2730.4	2494.3	2674.9	2079.4	2651	phospholipase B domain containing 1 [Source:HGNC Symbol;Acc:HGNC:26215]
ENSMUSG00000043705	Capn13	0.68	1.53537e-05	0.00381993	356.7	313.2	202.1	313.2	549.7	485.6	514.7	694.9	296.3	561.2	Calpain-13 [Source:UniProtKB/Swiss-Prot;Acc:Q3UW68]
ENSMUSG00000028150	Rorc	0.74	2.15995e-05	0.00411971	331.6	195.5	219.3	233.2	401.2	559.2	354.2	1093.8	244.9	602.1	Nuclear receptor ROR-gamma [Source:UniProtKB/Swiss-Prot;Acc:P51450]
ENSMUSG00000050335	Lgals3	0.73	1.95977e-05	0.00458898	102.2	102.7	120.2	132.7	160.9	161.4	288.9	1215.1	114.5	456.6	galectin 3 [Source:HGNC Symbol;Acc:HGNC:6563]
ENSMUSG00000027173	Depdc7	0.6	2.03673e-05	0.00471652	468.8	365	590.5	413.7	611.2	821.2	816.2	733	459.5	745.4	DEP domain-containing protein 7 [Source:UniProtKB/Swiss-Prot;Acc:Q91WS7]
ENSMUSG00000040181	Fmo1	0.74	8.72201e-06	0.00489881	14.3	21.9	26.4	44.9	165.6	123.9	55	199.4	26.9	136	Mus musculus flavin containing monooxygenase 1 (Fmo1), transcript variant 3, mRNA. [Source:RefSeq mRNA;Acc:NM_001330318]
ENSMUSG00000027010	Slc25a12	0.66	2.48873e-05	0.00544887	233	138.6	249.7	308.3	282	353.2	374.8	572.6	232.4	395.7	solute carrier family 25 (mitochondrial carrier, Aralar), member 12 [Source:MGI Symbol;Acc:MGI:1926080]
ENSMUSG00000017615	Tnfaip1	0.5	2.582e-05	0.00581664	941.1	619.4	1067.4	863.5	1003.9	1090.2	1197.9	1515.3	872.9	1201.8	tumor necrosis factor, alpha-induced protein 1 (endothelial) [Source:MGI Symbol;Acc:MGI:104961]
ENSMUSG00000021539	Lect2	0.7	2.82306e-05	0.00624812	659.7	385	379.1	646.9	1190.3	1153.2	1205.9	727.8	517.7	1069.3	leukocyte cell derived chemotaxin 2 [Source:HGNC Symbol;Acc:HGNC:6550]
ENSMUSG00000044966	Fbxo48	0.75	1.53695e-05	0.00741098	19.7	23.9	21.1	52.7	96.5	172.7	95.1	101.8	29.4	116.5	F-box only protein 48 [Source:UniProtKB/Swiss-Prot;Acc:Q8CAT8]
ENSMUSG00000054999	Naaladl1	0.73	2.90252e-05	0.00867088	152.4	21.9	80.6	100.5	108.8	133.1	233.8	317.7	88.8	198.3	N-acetylated-alpha-linked acidic dipeptidase-like protein [Source:UniProtKB/Swiss-Prot;Acc:Q7M758]
ENSMUSG00000028944	Prkag2	0.58	5.02006e-05	0.00908337	336.1	299.2	264.2	279.1	461.7	528.1	398.9	580.8	294.6	492.4	protein kinase, AMP-activated, gamma 2 non-catalytic subunit [Source:MGI Symbol;Acc:MGI:1336153]
ENSMUSG00000031886	Ces2e	0.51	5.20493e-05	0.00997712	645.4	476.8	569.4	685.9	738	940.8	917	861.5	594.3	864.3	Pyrethroid hydrolase Ces2e [Source:UniProtKB/Swiss-Prot;Acc:Q8BK48]
ENSMUSG00000042745	Id1	0.52	0.000108048	0.010225	2318.8	2052.6	2823	1854.8	3019.3	2732.5	3221.1	4551	2262.3	3381	inhibitor of DNA binding 1 [Source:MGI Symbol;Acc:MGI:96396]
ENSMUSG00000063903	Klk1	0.67	6.25464e-05	0.0109155	493	297.2	354	307.3	468.4	590.4	569.7	1178.1	362.9	701.6	Kallikrein-1 [Source:UniProtKB/Swiss-Prot;Acc:P15947]
ENSMUSG00000040147	Maob	0.63	7.23661e-05	0.0122735	380	278.3	347.4	520.1	704.9	794.3	742.8	541.8	381.4	695.9	monoamine oxidase B [Source:MGI Symbol;Acc:MGI:96916]
ENSMUSG00000072066	6720489N17Rik	0.64	7.73625e-05	0.0126558	293.1	192.5	326.3	195.1	493.9	395	573.1	382.4	251.8	461.1	RIKEN cDNA 6720489N17 gene [Source:MGI Symbol;Acc:MGI:2443901]
ENSMUSG00000112239	Gm17823	0.35	7.92973e-05	0.0129526	1250.4	1014.3	1301.2	1197.2	1431.6	1419.3	1601.4	1503	1190.8	1488.8	predicted gene, 17823 [Source:MGI Symbol;Acc:MGI:5010008]
ENSMUSG00000031173	Otc	0.45	0.000157317	0.0129526	4947.7	3937.7	6706.8	5494.2	6825.9	6640.8	8294.5	6738.7	5271.6	7125	Ornithine carbamoyltransferase, mitochondrial [Source:UniProtKB/Swiss-Prot;Acc:P11725]
ENSMUSG00000007872	Id3	0.57	0.00010347	0.0137819	2265.9	1605.8	2113.6	1569.9	2234.9	2167.6	2824.4	4701.1	1888.8	2982	DNA-binding protein inhibitor ID-3 [Source:UniProtKB/Swiss-Prot;Acc:P41133]
ENSMUSG00000021252	Erg28	0.33	0.000178058	0.0140964	3149.7	2147.4	2688.3	2708.6	2891.6	2895.3	3417.1	3690.6	2673.5	3223.6	Probable ergosterol biosynthetic protein 28 [Source:UniProtKB/Swiss-Prot;Acc:Q9ERY9]
ENSMUSG00000025395	Prim1	0.34	9.47348e-05	0.0144402	3512.7	2796.7	3281.4	3384.7	4030.8	3824.8	3857.2	4509.9	3243.9	4055.7	DNA primase, p49 subunit [Source:MGI Symbol;Acc:MGI:97757]
ENSMUSG00000020062	Slc5a8	0.69	4.27765e-05	0.0151971	25.1	68.8	103	36.1	116.4	190.4	217.8	383.5	58.3	227	Sodium-coupled monocarboxylate transporter 1 [Source:UniProtKB/Swiss-Prot;Acc:Q8BYF6]
ENSMUSG00000038235	F11r	0.3	0.000199343	0.0151971	2351.1	1942.9	2478.2	2270.5	2276.6	2452.1	2860	3141.6	2260.7	2682.6	Junctional adhesion molecule A [Source:UniProtKB/Swiss-Prot;Acc:O88792]
ENSMUSG00000109325	Krt8-ps	0.34	0.000251562	0.0187158	4120.4	3223.6	4149.3	4153.6	4519.1	4183.7	4626.4	5805.2	3911.7	4783.6	keratin 8, pseudogene [Source:MGI Symbol;Acc:MGI:3779503]
ENSMUSG00000040412	5330417C22Rik	0.52	0.000165474	0.0209409	618.5	707.1	680.3	509.3	870.5	1328	950.3	908.8	628.8	1014.4	Mus musculus RIKEN cDNA 5330417C22 (5330417C22Rik), transcript variant 1, mRNA. [Source:RefSeq mRNA;Acc:NM_001346518]
ENSMUSG00000002565	Scin	0.5	6.6285e-05	0.0224224	0	0	1.3	0	18.9	84.2	18.3	175.8	0.3	74.3	scinderin [Source:MGI Symbol;Acc:MGI:1306794]
ENSMUSG00000035024	Ncapd3	0.48	0.000179485	0.0243229	806.7	587.5	907.5	779.6	1161	820.5	1086.7	1270.6	770.3	1084.7	non-SMC condensin II complex, subunit D3 [Source:MGI Symbol;Acc:MGI:2142989]
ENSMUSG00000063229	Ldha	0.33	0.000361093	0.0252573	8682.7	4620.9	8348.9	7081.7	6324.4	6316.5	9385.8	10841.5	7183.5	8217.1	L-lactate dehydrogenase A chain [Source:UniProtKB/Swiss-Prot;Acc:P06151]
ENSMUSG00000029664	Tfpi2	0.58	0.000184011	0.0254113	453.5	294.2	483.5	488.8	660.4	807	834.5	550	430	713	tissue factor pathway inhibitor 2 [Source:MGI Symbol;Acc:MGI:108543]
ENSMUSG00000024747	Aldh1a7	0.64	0.000124506	0.0257196	56.5	3	66.1	28.3	63.4	51.7	106.6	325.9	38.5	136.9	Aldehyde dehydrogenase, cytosolic 1 [Source:UniProtKB/Swiss-Prot;Acc:O35945]
ENSMUSG00000029366	Dck	0.48	0.000196665	0.0260387	1303.3	564.5	1225.9	972.8	1166.7	947.9	1578.4	1627.4	1016.6	1330.1	Deoxycytidine kinase [Source:UniProtKB/Swiss-Prot;Acc:P43346]
ENSMUSG00000026003	Acadl	0.57	0.000208747	0.0260387	1056.8	1109.1	1980.2	1287	1912.3	1439.9	2383.1	2891.8	1358.3	2156.8	acyl-Coenzyme A dehydrogenase, long-chain [Source:MGI Symbol;Acc:MGI:87866]
ENSMUSG00000025091	Pnliprp2	0.65	0.000221124	0.0271708	90.5	77.8	208.7	142.5	270.6	368.1	292.3	251.9	129.9	295.7	pancreatic lipase-related protein 2 [Source:MGI Symbol;Acc:MGI:1336202]
ENSMUSG00000015405	Ace2	0.64	9.18331e-05	0.027613	33.2	36.9	54.2	18.5	108.8	59.5	99.7	361.9	35.7	157.5	angiotensin I converting enzyme (peptidyl-dipeptidase A) 2 [Source:MGI Symbol;Acc:MGI:1917258]
ENSMUSG00000025742	Prps2	0.38	0.000435526	0.0280266	3261.7	2338.9	4174.4	3367.2	3552	3533.8	4202.3	5019.8	3285.6	4077	Ribose-phosphate pyrophosphokinase 2 [Source:UniProtKB/Swiss-Prot;Acc:Q9CS42]
ENSMUSG00000025287	Acot9	0.67	9.99843e-05	0.0281631	89.6	50.9	66.1	126.8	104.1	103.4	262.5	192.2	83.3	165.5	Acyl-coenzyme A thioesterase 9, mitochondrial [Source:UniProtKB/Swiss-Prot;Acc:Q9R0X4]
ENSMUSG00000040152	Thbs1	0.65	0.000246779	0.0285	191.8	340.1	96.4	156.1	994.5	320	321	400.9	196.1	509.1	thrombospondin 1 [Source:MGI Symbol;Acc:MGI:98737]
ENSMUSG00000021707	Dhfr	0.31	0.000278826	0.0285	1809.7	1407.3	1786	1927	1910.4	1897.9	2122.9	2334.6	1732.5	2066.5	Dihydrofolate reductase [Source:UniProtKB/Swiss-Prot;Acc:P00375]
ENSMUSG00000027487	Cdk5rap1	0.64	0.000260798	0.0292381	416.8	229.4	305.2	205.9	409.7	678.2	366.8	1361.1	289.3	703.9	CDK5 regulatory subunit-associated protein 1 [Source:UniProtKB/Swiss-Prot;Acc:Q8BTW8]
ENSMUSG00000000805	Car4	0.66	0.00016563	0.0292952	116.5	86.8	84.5	65.4	140	180.5	287.7	161.4	88.3	192.4	Carbonic anhydrase 4 [Source:UniProtKB/Swiss-Prot;Acc:Q64444]
ENSMUSG00000031972	Acta1	0.63	0.000242328	0.030291	217.8	70.8	109.6	64.4	112.6	332	580	305.3	115.7	332.5	Actin, alpha skeletal muscle [Source:UniProtKB/Swiss-Prot;Acc:P68134]
ENSMUSG00000033808	Tmem87a	0.59	0.000302219	0.0320519	689.3	123.7	797.9	717.1	492	506.1	980.1	1399.1	582	844.3	transmembrane protein 87A isoform 3 [Source:RefSeq peptide;Acc:NP_001103967]
ENSMUSG00000046994	Mars2	0.44	0.000314944	0.0324233	514.5	433.9	566.7	521	639.6	741.9	816.2	638.4	509	709	Methionine--tRNA ligase, mitochondrial [Source:UniProtKB/Swiss-Prot;Acc:Q499X9]
ENSMUSG00000018425	Dhx40	0.54	0.000319505	0.0344506	960.9	432.9	924.7	703.5	1155.3	1109.3	1095.8	1257.3	755.5	1154.4	Probable ATP-dependent RNA helicase DHX40 [Source:UniProtKB/Swiss-Prot;Acc:Q6PE54]
ENSMUSG00000044860	Gm1123	0.46	0.000635837	0.0346752	6949.2	8043.9	5499.4	6887.6	8662.5	9393.8	9118.7	12808.1	6845	9995.8
ENSMUSG00000049382	Krt8	0.29	0.000589094	0.0346763	12294.9	10293	11696.3	12529.1	13163.6	12570.8	13520.4	16502.8	11703.3	13939.4	Keratin, type II cytoskeletal 8 [Source:UniProtKB/Swiss-Prot;Acc:P11679]
ENSMUSG00000017144	Rnd3	0.5	0.000398208	0.0352756	916.9	1042.3	1165.1	1198.2	1656.8	1554.5	1260.9	2093	1080.6	1641.3	Rho-related GTP-binding protein RhoE [Source:UniProtKB/Swiss-Prot;Acc:P61588]
ENSMUSG00000047638	Nr1h4	0.47	0.000383606	0.0390273	647.1	742.1	737.1	862.5	809	948.6	1204.7	1336.4	747.2	1074.7	Bile acid receptor [Source:UniProtKB/Swiss-Prot;Acc:Q60641]
ENSMUSG00000035765	Dym	0.36	0.000387785	0.0391368	677.6	505.7	688.3	656.7	717.2	744	805.8	900.5	632.1	791.9	Dymeclin [Source:UniProtKB/Swiss-Prot;Acc:Q8CHY3]
ENSMUSG00000036902	Neto2	0.64	0.000191594	0.0400853	72.6	41.9	111	40	245.1	328.5	213.2	103.8	66.4	222.6	Mus musculus neuropilin (NRP) and tolloid (TLL)-like 2 (Neto2), transcript variant 1, mRNA. [Source:RefSeq mRNA;Acc:NM_001357287]
ENSMUSG00000026094	Stk17b	0.46	0.000422261	0.0400853	815.7	890.7	912.8	628.4	1259.4	1211.9	1311.4	1024.9	811.9	1201.9	Serine/threonine-protein kinase 17B [Source:UniProtKB/Swiss-Prot;Acc:Q8BG48]
ENSMUSG00000048572	Tmem252	0.6	0.000415578	0.0404337	186.4	135.6	166.4	127.8	259.3	143.7	376	351.6	154.1	282.6	Transmembrane protein 252 [Source:UniProtKB/Swiss-Prot;Acc:Q8C353]
ENSMUSG00000029811	Aoc1	0.42	0.000448607	0.0417661	886.5	1214.8	1190.2	1032.3	1580.2	1632.4	1302.2	1642.8	1081	1539.4
ENSMUSG00000032555	Topbp1	0.36	0.000447641	0.042782	1082.8	906.6	1153.3	961.1	1193.2	1116.4	1520	1334.4	1025.9	1291	DNA topoisomerase 2-binding protein 1 [Source:UniProtKB/Swiss-Prot;Acc:Q6ZQF0]
ENSMUSG00000096472	Cdkn2d	0.59	0.000472598	0.0449444	150.6	210.4	105.7	196.1	290.5	263.3	318.7	367	165.7	309.9	Cyclin-dependent kinase 4 inhibitor D [Source:UniProtKB/Swiss-Prot;Acc:Q60773]
ENSMUSG00000025915	Sgk3	0.54	0.000686197	0.0488357	355.8	161.6	392.3	367.8	420.1	426.2	421.8	671.3	319.4	484.8	serum/glucocorticoid regulated kinase 3 [Source:MGI Symbol;Acc:MGI:2182368]
ENSMUSG00000020183	Cpm	0.61	0.000553815	0.0492395	341.5	139.6	649.9	220.5	418.2	627.2	506.7	1484.5	337.9	759.1	carboxypeptidase M [Source:MGI Symbol;Acc:MGI:1917824]
ENSMUSG00000099397	Gm7809	0.38	0.000772845	0.0492395	489.4	414.9	484.8	520.1	558.3	523.8	623.6	760.7	477.3	616.6	predicted gene 7809 [Source:MGI Symbol;Acc:MGI:3643362]
ENSMUSG00000050520	Cldn8	0.59	0.000574175	0.0500502	448.2	234.4	420.1	306.4	278.2	409.9	599.5	1214.1	352.3	625.4	Claudin-8 [Source:UniProtKB/Swiss-Prot;Acc:Q9Z260]
ENSMUSG00000019851	Perp	0.28	0.00101042	0.051288	2335.8	2287	2597.1	2318.3	2712.8	2518.7	3168.3	3037.8	2384.6	2859.4	p53 apoptosis effector related to PMP-22 [Source:UniProtKB/Swiss-Prot;Acc:Q9JK95]
ENSMUSG00000031725	Ces1f	0.64	0.000249947	0.0523973	89.6	71.8	75.3	26.3	168.4	122.5	265.9	165.5	65.8	180.6	Carboxylesterase 1F [Source:UniProtKB/Swiss-Prot;Acc:Q91WU0]
ENSMUSG00000026278	Bok	0.5	0.000588243	0.0523973	312.8	210.4	356.7	337.6	355.8	274	452.8	639.4	304.4	430.5	Bcl-2-related ovarian killer protein [Source:UniProtKB/Swiss-Prot;Acc:O35425]
ENSMUSG00000031698	Mylk3	0.59	0.000642131	0.0536253	225.9	173.5	229.9	171.7	257.4	385.8	601.8	266.3	200.3	377.8	Myosin light chain kinase 3 [Source:UniProtKB/Swiss-Prot;Acc:Q3UIZ8]
ENSMUSG00000112102	Gm32105	0.62	0.000268972	0.054012	52	66.8	74	67.3	113.5	126.7	167.4	112.1	65	129.9	predicted gene, 32105 [Source:MGI Symbol;Acc:MGI:5591264]
ENSMUSG00000029363	Rfc5	0.28	0.00121703	0.054012	1971.9	1849.2	2253.7	2145.6	2305	2225.6	2769.4	2465.2	2055.1	2441.3	replication factor C (activator 1) 5 [Source:MGI Symbol;Acc:MGI:1919401]
ENSMUSG00000028780	Sema3c	0.56	0.000629369	0.0543822	479.5	599.4	609	561	792.9	615.9	897.5	1517.4	562.2	955.9	Semaphorin-3C [Source:UniProtKB/Swiss-Prot;Acc:Q62181]
ENSMUSG00000042709	Atpaf2	0.33	0.000688709	0.0559705	1123.1	870.7	994.7	1077.2	1263.2	1100.1	1302.2	1363.2	1016.4	1257.1	ATP synthase mitochondrial F1 complex assembly factor 2 [Source:HGNC Symbol;Acc:HGNC:18802]
ENSMUSG00000109936	Gm45889	0.61	0.000299524	0.0564317	83.4	50.9	104.4	96.6	159	133.1	191.4	138.8	83.8	155.6	predicted gene 45889 [Source:MGI Symbol;Acc:MGI:5805004]
ENSMUSG00000047534	Mis18bp1	0.27	0.00122711	0.0565501	1798	2487.5	1829.6	1943.6	2881.2	2700.6	2322.4	2381.9	2014.7	2571.5	Mis18-binding protein 1 [Source:UniProtKB/Swiss-Prot;Acc:Q80WQ8]
ENSMUSG00000030492	Slc7a9	0.51	0.000749746	0.0585201	256.3	250.3	371.2	413.7	380.4	501.2	519.3	554.1	322.9	488.7	solute carrier family 7 (cationic amino acid transporter, y+ system), member 9 [Source:MGI Symbol;Acc:MGI:1353656]
ENSMUSG00000029273	Sult1d1	0.59	0.000785451	0.0606298	3941.1	3991.5	4306.5	3419.9	6107.7	6922.5	6175	16418.5	3914.8	8905.9	Sulfotransferase 1 family member D1 [Source:UniProtKB/Swiss-Prot;Acc:Q3UZZ6]
ENSMUSG00000026202	Tuba4a	0.36	0.000807629	0.0619446	739.5	563.5	663.2	695.7	686.9	634.3	973.2	1008.5	665.5	825.7	tubulin, alpha 4A [Source:MGI Symbol;Acc:MGI:1095410]
ENSMUSG00000004558	Ndrg2	0.55	0.00104284	0.0629436	384.5	372	418.8	374.7	601.8	466.5	491.8	1146.2	387.5	676.6	Protein NDRG2 Protein NDRG2, N-terminally processed [Source:UniProtKB/Swiss-Prot;Acc:Q9QYG0]
ENSMUSG00000053702	Nebl	0.48	0.00052292	0.0634624	9.9	0	6.6	11.7	9.5	0	105.5	101.8	7	54.2	LIM zinc-binding domain-containing Nebulette [Source:UniProtKB/Swiss-Prot;Acc:Q9DC07]
ENSMUSG00000023959	Clic5	0.64	0.000240152	0.0642409	72.6	45.9	31.7	23.4	88.9	82.1	184.6	150.1	43.4	126.4	Chloride intracellular channel protein 5 [Source:UniProtKB/Swiss-Prot;Acc:Q8BXK9]
ENSMUSG00000089960	Ugt1a1	0.58	0.00057904	0.0642409	150.6	136.6	124.2	96.6	246	171.3	216.6	296.1	127	232.5	UDP glucuronosyltransferase 1 family, polypeptide A1 [Source:MGI Symbol;Acc:MGI:98898]
ENSMUSG00000024691	Fam111a	0.54	0.000827998	0.0642409	666	248.3	395	444.9	614.1	683.1	762.3	696	438.6	688.9	Protein FAM111A [Source:UniProtKB/Swiss-Prot;Acc:Q9D2L9]
ENSMUSG00000022698	Naa50	0.25	0.000869355	0.0642409	4948.6	4418.4	4982.9	5370.3	5467.2	5452.9	5695.9	6359.3	4930.1	5743.8	Mus musculus N(alpha)-acetyltransferase 50, NatE catalytic subunit (Naa50), transcript variant 2, mRNA. [Source:RefSeq mRNA;Acc:NM_001347239]
ENSMUSG00000017677	Wsb1	0.35	0.00103977	0.0642409	2331.3	2349.8	2420.1	1993.4	3280.5	3009.3	2544.8	3293.8	2273.7	3032.1	WD repeat and SOCS box-containing 1 [Source:MGI Symbol;Acc:MGI:1926139]
ENSMUSG00000055491	Pprc1	0.44	0.000912548	0.0658008	260.8	248.3	288	262.5	370	443.1	392	340.3	264.9	386.4	Mus musculus peroxisome proliferative activated receptor, gamma, coactivator-related 1 (Pprc1), transcript variant 2, mRNA. [Source:RefSeq mRNA;Acc:NM_001346801]
ENSMUSG00000015214	Mtmr1	0.51	0.00116452	0.0661045	278.8	274.3	220.6	288.8	327.4	562.8	449.3	396.8	265.6	434.1	Myotubularin-related protein 1 [Source:UniProtKB/Swiss-Prot;Acc:Q9Z2C4]
ENSMUSG00000035476	Tab3	0.51	0.000830681	0.0681994	175.7	219.4	136.1	140.5	339.7	324.9	291.2	198.4	167.9	288.5	TGF-beta activated kinase 1/MAP3K7 binding protein 3 [Source:MGI Symbol;Acc:MGI:1913974]
ENSMUSG00000030364	Clec2h	0.55	0.000633417	0.07039	20.6	34.9	23.8	17.6	43.5	48.1	206.3	78.1	24.2	94	C-type lectin domain family 2 member H [Source:UniProtKB/Swiss-Prot;Acc:Q8C1T8]
ENSMUSG00000027801	Tm4sf4	0.54	0.000959145	0.07039	685.7	505.7	339.5	394.2	667.1	746.1	1027.1	810.1	481.3	812.6	transmembrane 4 superfamily member 4 [Source:MGI Symbol;Acc:MGI:2385173]
ENSMUSG00000023942	Slc29a1	0.41	0.00100757	0.07039	852.4	595.4	685.6	841.1	880.9	733.4	1001.9	1267.5	743.6	970.9	solute carrier family 29 (nucleoside transporters), member 1 [Source:MGI Symbol;Acc:MGI:1927073]
ENSMUSG00000038121	Fam210a	0.36	0.00100917	0.07039	1236	929.6	1182.3	990.3	1284.9	1429.2	1367.5	1485.5	1084.6	1391.8	Protein FAM210A [Source:UniProtKB/Swiss-Prot;Acc:Q8BGY7]
ENSMUSG00000034528	Hsd17b13	0.47	0.000969286	0.0707301	421.3	525.6	265.5	343.5	713.4	693	580	495.5	389	620.5	hydroxysteroid (17-beta) dehydrogenase 13 [Source:MGI Symbol;Acc:MGI:2140804]
ENSMUSG00000068882	Ssb	0.19	0.00187969	0.0739708	7948.6	7121.3	7683.1	8014.5	8051.2	8409.1	9142.8	8860.5	7691.9	8615.9	Sjogren syndrome antigen B [Source:MGI Symbol;Acc:MGI:98423]
ENSMUSG00000028318	Polr1e	0.36	0.00105168	0.0754562	555.7	573.5	540.3	482	682.2	671.1	747.4	739.1	537.9	710	polymerase (RNA) I polypeptide E [Source:MGI Symbol;Acc:MGI:1929022]
ENSMUSG00000002718	Cse1l	0.25	0.00220559	0.0756652	4087.2	3739.2	3939.3	3824.8	4300.5	3971.3	4762.8	5246	3897.6	4570.1	Exportin-2 [Source:UniProtKB/Swiss-Prot;Acc:Q9ERK4]
ENSMUSG00000021336	Slc17a4	0.46	0.00114665	0.0762862	1406.3	925.6	1664.5	1100.6	1667.2	1890.8	2027.8	1630.4	1274.2	1804.1	Probable small intestine urate exporter [Source:UniProtKB/Swiss-Prot;Acc:Q5NCM1]
ENSMUSG00000019818	Cd164	0.24	0.00222563	0.0786931	7410.8	6925.9	8735.9	8026.2	8503.5	8462.9	9886.7	9140.1	7774.7	8998.3	Sialomucin core protein 24 [Source:UniProtKB/Swiss-Prot;Acc:Q9R0L9]
ENSMUSG00000069456	Rdh16	0.47	0.00055817	0.0850599	23.3	4	6.6	1	97.5	68.7	116.9	30.8	8.7	78.5	retinol dehydrogenase 16 [Source:MGI Symbol;Acc:MGI:1201375]
ENSMUSG00000022793	B4galt4	0.55	0.00131791	0.0850599	258.1	184.5	331.6	436.1	516.6	303	443.6	766.9	302.6	507.5	Beta-1,4-galactosyltransferase 4 N-acetyllactosamine synthase Lactotriaosylceramide beta-1,4-galactosyltransferase [Source:UniProtKB/Swiss-Prot;Acc:Q9JJ04]
ENSMUSG00000032908	Sgpp2	0.38	0.00150431	0.0850599	1709.3	1718.5	1953.8	1616.8	2415.7	1818.6	2290.3	2723.2	1749.6	2311.9	Sphingosine-1-phosphate phosphatase 2 [Source:UniProtKB/Swiss-Prot;Acc:Q810K3]
ENSMUSG00000025037	Maoa	0.41	0.002474	0.0850599	1764	2773.7	1745.1	2241.2	3102.6	2803.3	2747.6	3631	2131	3071.1	monoamine oxidase A [Source:MGI Symbol;Acc:MGI:96915]
ENSMUSG00000066512	Klk1b5	0.54	0.000623605	0.0919225	9.9	6	11.9	13.7	36.9	24.1	24.1	84.3	10.3	42.3	Kallikrein 1-related peptidase b5 [Source:UniProtKB/Swiss-Prot;Acc:P15945]
ENSMUSG00000040322	Slc25a24	0.56	0.0014692	0.0919225	309.2	454.8	377.8	373.7	352.9	535.2	753.1	1555.4	378.9	799.2	Calcium-binding mitochondrial carrier protein SCaMC-1 [Source:UniProtKB/Swiss-Prot;Acc:Q8BMD8]
ENSMUSG00000015932	Dstn	0.25	0.00170873	0.0919225	15633.7	13509.6	17094	14840.6	15421.2	14523.2	19718.4	20497.7	15269.5	17540.1	Destrin [Source:UniProtKB/Swiss-Prot;Acc:Q9R0P5]
ENSMUSG00000032279	Idh3a	0.26	0.00252245	0.0919225	12988.6	11084	13367.4	12744.8	13370.8	12512.8	14497.1	17729.2	12546.2	14527.5	Isocitrate dehydrogenase [NAD] subunit alpha, mitochondrial [Source:UniProtKB/Swiss-Prot;Acc:Q9D6R2]
ENSMUSG00000006373	Pgrmc1	0.26	0.00279704	0.0927795	4674.3	3633.5	5410.9	4917.6	4924	4938.3	5570.9	5903.9	4659.1	5334.3	progesterone receptor membrane component 1 [Source:MGI Symbol;Acc:MGI:1858305]
ENSMUSG00000090700	Cyp4f40	0.6	0.000610058	0.0931294	102.2	86.8	121.5	43.9	133.4	152.2	191.4	404	88.6	220.3	cytochrome P450, family 4, subfamily f, polypeptide 40 [Source:MGI Symbol;Acc:MGI:3645508]
ENSMUSG00000023039	Krt7	0.38	0.00152604	0.0977244	1750.5	991.4	1685.6	1404.1	1335.1	1446.9	1845.5	2517.6	1457.9	1786.3	Keratin, type II cytoskeletal 7 [Source:UniProtKB/Swiss-Prot;Acc:Q9DCV7]
ENSMUSG00000055302	Mrfap1	0.23	0.0030244	0.0982945	3425.8	2640.1	3375.2	3190.6	3319.3	3408.5	3864.1	3692.6	3157.9	3571.1	MORF4 family-associated protein 1 [Source:UniProtKB/Swiss-Prot;Acc:Q9CQL7]
ENSMUSG00000020649	Rrm2	0.44	0.00162547	0.0983596	2161.9	1151	1508.6	1859.7	2029.6	2149.9	1991.1	2931.9	1670.3	2275.6	Ribonucleoside-diphosphate reductase subunit M2 [Source:UniProtKB/Swiss-Prot;Acc:P11157]
ENSMUSG00000066647	Gm5113	0.61	0.000455304	0.0998745	20.6	20.9	17.2	41	65.3	82.1	80.2	56.5	24.9	71
ENSMUSG00000021376	Tpmt	0.46	0.00173095	0.107479	1266.5	1137	733.2	1130.9	1337	1918.4	1548.6	1697.3	1066.9	1625.3	thiopurine S-methyltransferase [Source:HGNC Symbol;Acc:HGNC:12014]
ENSMUSG00000028212	Ccne2	0.45	0.00183393	0.107479	991.3	648.3	694.9	884	933	1092.3	975.5	1571.8	804.6	1143.1	G1/S-specific cyclin-E2 [Source:UniProtKB/Swiss-Prot;Acc:Q9Z238]
ENSMUSG00000049932	H2afx	0.38	0.00184758	0.107479	1726.3	1882.1	2083.2	2408.1	2181.9	2456.4	2655.9	3290.7	2024.9	2646.2	Histone H2AX [Source:UniProtKB/Swiss-Prot;Acc:P27661]
ENSMUSG00000034163	Zfc3h1	0.33	0.0020824	0.107479	575.4	690.2	619.6	589.3	777.8	787.2	863.2	786.4	618.6	803.6	zinc finger, C3H1-type containing [Source:MGI Symbol;Acc:MGI:2446143]
ENSMUSG00000038963	Slco4a1	0.59	0.000794501	0.108668	97.7	58.8	64.7	49.8	176	133.1	122.7	135.7	67.8	141.9	Mus musculus solute carrier organic anion transporter family, member 4a1 (Slco4a1), transcript variant 2, mRNA. [Source:RefSeq mRNA;Acc:NM_001355218]
ENSMUSG00000064254	Ethe1	0.53	0.00195104	0.110425	465.2	297.2	302.5	345.4	540.3	443.9	419.5	1074.3	352.6	619.5	Persulfide dioxygenase ETHE1, mitochondrial [Source:UniProtKB/Swiss-Prot;Acc:Q9DCM0]
ENSMUSG00000026749	Nek6	0.28	0.00365213	0.110858	2209.4	2534.4	2634.1	2289	2835.8	2718.3	3104.1	3168.4	2416.7	2956.6	Serine/threonine-protein kinase Nek6 [Source:UniProtKB/Swiss-Prot;Acc:Q9ES70]
ENSMUSG00000034285	Nipsnap1	0.3	0.00338021	0.111163	2763.4	2126.4	2416.1	2575.9	2632.3	3254.9	3002.1	3155	2470.5	3011.1	1 [Source:UniProtKB/Swiss-Prot;Acc:O55125]
ENSMUSG00000006021	Kptn	0.49	0.00198957	0.111953	200.8	169.6	220.6	159	321.7	215.9	362.2	275.5	187.5	293.8	kaptin, actin binding protein [Source:HGNC Symbol;Acc:HGNC:6404]
ENSMUSG00000039910	Cited2	0.46	0.00206873	0.115866	236.6	284.3	264.2	266.4	353.9	447.4	478	318.7	262.9	399.5	Cbp/p300-interacting transactivator 2 [Source:UniProtKB/Swiss-Prot;Acc:O35740]
ENSMUSG00000019969	Psen1	0.3	0.00205146	0.118567	1271	953.5	1309.1	1235.3	1286.8	1147.5	1453.5	1720.9	1192.2	1402.2	presenilin 1 [Source:MGI Symbol;Acc:MGI:1202717]
ENSMUSG00000114687	Gm5452	0.39	0.00266001	0.118567	389.9	174.5	358	317.1	292.4	283.9	458.5	481.1	309.9	379	predicted gene 5452 [Source:MGI Symbol;Acc:MGI:3645281]
ENSMUSG00000082279	Gm12870	0.32	0.00300336	0.118567	412.3	386	467.6	447.9	496.8	470	583.5	577.7	428.4	532	predicted gene 12870 [Source:MGI Symbol;Acc:MGI:3649408]
ENSMUSG00000026270	Capn10	0.55	0.00137507	0.120819	92.3	69.8	153.2	113.2	113.5	198.2	254.5	193.3	107.1	189.9	Calpain-10 [Source:UniProtKB/Swiss-Prot;Acc:Q9ESK3]
ENSMUSG00000061947	Serpina10	0.52	0.000922454	0.123661	45.7	15	4	13.7	91.8	93.4	81.4	76.1	19.6	85.7	Protein Z-dependent protease inhibitor [Source:UniProtKB/Swiss-Prot;Acc:Q8R121]
ENSMUSG00000031402	Mpp1	0.48	0.0021729	0.124037	435.6	332.1	388.4	275.2	673.7	692.3	577.7	413.3	357.8	589.3	membrane protein, palmitoylated [Source:MGI Symbol;Acc:MGI:105941]
ENSMUSG00000038059	Smim3	0.53	0.00221629	0.124037	44.8	80.8	105.7	144.4	188.3	444.6	159.3	196.4	93.9	247.1	small integral membrane protein 3 [Source:MGI Symbol;Acc:MGI:1917088]
ENSMUSG00000027954	Efna1	0.34	0.00272752	0.124037	2316.1	2136.4	2021.2	2355.4	2927.6	2593.7	2471.4	3427.4	2207.3	2855	Ephrin-A1 Ephrin-A1, secreted form [Source:UniProtKB/Swiss-Prot;Acc:P52793]
ENSMUSG00000049225	Pdp1	0.38	0.0023596	0.124068	362.1	255.3	317	359.1	380.4	411.3	453.9	435.9	323.4	420.4	pyruvate dehyrogenase phosphatase catalytic subunit 1 [Source:MGI Symbol;Acc:MGI:2685870]
ENSMUSG00000041959	S100a10	0.38	0.00404949	0.124068	5438	4715.6	4627.5	4076.5	4996	4963.1	6486.8	8664.2	4714.4	6277.5	S100 calcium binding protein A10 (calpactin) [Source:MGI Symbol;Acc:MGI:1339468]
ENSMUSG00000022033	Pbk	0.25	0.00415821	0.125549	5049	6279.5	5669.8	5509.9	7141	6486.4	6638.1	7126.2	5627.1	6848	Lymphokine-activated killer T-cell-originated protein kinase [Source:UniProtKB/Swiss-Prot;Acc:Q9JJ78]
ENSMUSG00000035212	Leprot	0.33	0.00240357	0.125815	1324.8	1332.5	1373.9	1271.4	1553.7	1325.2	1875.3	1937.8	1325.6	1673	Leptin receptor-related protein [Source:UniProtKB/Swiss-Prot;Acc:O89013]
ENSMUSG00000041237	Pklr	0.57	0.00112386	0.127865	98.6	55.9	60.8	45.9	94.6	120.3	130.7	185	65.3	132.7	pyruvate kinase L/R [Source:HGNC Symbol;Acc:HGNC:9020]
ENSMUSG00000037366	Pafah2	0.39	0.00256827	0.129775	456.2	393	663.2	636.2	551.6	537.3	836.8	814.2	537.1	685	Platelet-activating factor acetylhydrolase 2, cytoplasmic [Source:UniProtKB/Swiss-Prot;Acc:Q8VDG7]
ENSMUSG00000018211	Wfdc15b	0.49	0.00322513	0.129775	232.1	202.5	253.6	281	320.8	467.2	509	275.5	242.3	393.1	WAP four-disulfide core domain 15B [Source:MGI Symbol;Acc:MGI:2445041]
ENSMUSG00000020897	Aurkb	0.35	0.00250714	0.132894	1341.8	1905	1717.3	1473.3	2249.1	1953.8	2164.2	2237	1609.4	2151	Aurora kinase B [Source:UniProtKB/Swiss-Prot;Acc:O70126]
ENSMUSG00000028186	Uox	0.57	0.00107561	0.133969	42.1	36.9	47.6	58.5	104.1	78.6	75.7	122.3	46.3	95.2	urate oxidase [Source:MGI Symbol;Acc:MGI:98907]
ENSMUSG00000019888	Mgat4c	0.39	0.00114136	0.135295	1.8	0	17.2	0	1.9	5.7	288.9	58.6	4.7	88.8	Alpha-1,3-mannosyl-glycoprotein 4-beta-N-acetylglucosaminyltransferase C [Source:UniProtKB/Swiss-Prot;Acc:Q9D306]
ENSMUSG00000059475	Zfp426	0.42	0.00271082	0.142271	279.7	178.5	301.2	274.2	344.4	291.7	396.6	350.6	258.4	345.8	zinc finger protein 426 [Source:MGI Symbol;Acc:MGI:1920248]
ENSMUSG00000062168	Ppef1	0.6	0.000269067	0.144405	20.6	4	9.2	19.5	45.4	29	74.5	49.3	13.3	49.6	Serine/threonine-protein phosphatase with EF-hands 1 [Source:UniProtKB/Swiss-Prot;Acc:O35655]
ENSMUSG00000103953	Gm29718	0.39	0.0029978	0.147343	317.3	260.3	278.7	318.1	419.2	346.9	379.4	440	293.6	396.4	predicted gene, 29718 [Source:MGI Symbol;Acc:MGI:5588877]
ENSMUSG00000050777	Tmem37	0.48	0.00419723	0.147839	289.5	349.1	322.3	363.9	500.5	463	364.5	870.7	331.2	549.7	transmembrane protein 37 [Source:MGI Symbol;Acc:MGI:2157899]
ENSMUSG00000027854	Sike1	0.34	0.00347114	0.148614	846.1	635.3	936.6	811.8	1047.4	1049.8	1014.5	1011.6	807.5	1030.8	Suppressor of IKBKE 1 [Source:UniProtKB/Swiss-Prot;Acc:Q9CPR7]
ENSMUSG00000027244	Atg13	0.51	0.00309608	0.14913	164.9	185.5	340.8	229.3	423.9	240	388.6	502.7	230.1	388.8	Mus musculus autophagy related 13 (Atg13), transcript variant 4, mRNA. [Source:RefSeq mRNA;Acc:NM_001355419]
ENSMUSG00000032383	Ppib	0.2	0.0058566	0.150151	2893.3	2433.6	3010.6	2913.5	2781.8	2901	3240.5	3530.2	2812.8	3113.4	peptidylprolyl isomerase B [Source:MGI Symbol;Acc:MGI:97750]
ENSMUSG00000053964	Lgals4	0.35	0.0061001	0.155157	60458.9	52004.7	52864.6	52565.6	53143.5	58373	67737.4	99171.1	54473.5	69606.3	Galectin-4 [Source:UniProtKB/Swiss-Prot;Acc:Q8K419]
ENSMUSG00000078695	Cisd3	0.35	0.00623589	0.157987	2326	2012.7	1816.4	2210	2267.1	2396.9	2517.2	3587.8	2091.3	2692.3	CDGSH iron-sulfur domain-containing protein 3, mitochondrial [Source:UniProtKB/Swiss-Prot;Acc:B1AR13]
ENSMUSG00000006678	Pola1	0.29	0.00316064	0.159184	1248.6	766	1161.2	1249.9	1068.3	1119.2	1397.3	1453.6	1106.4	1259.6	polymerase (DNA directed), alpha 1 [Source:MGI Symbol;Acc:MGI:99660]
ENSMUSG00000032083	Apoa1	0.5	0.00436037	0.161174	137.1	274.3	289.3	172.7	212.9	363.9	397.8	931.4	218.4	476.5	Apolipoprotein A-I Proapolipoprotein A-I Truncated apolipoprotein A-I [Source:UniProtKB/Swiss-Prot;Acc:Q00623]
ENSMUSG00000026784	Pdss1	0.31	0.00643956	0.161174	2516.9	2551.3	2112.3	2670.5	3076.1	2857.1	2850.8	3663.9	2462.8	3112	prenyl (solanesyl) diphosphate synthase, subunit 1 [Source:MGI Symbol;Acc:MGI:1889278]
ENSMUSG00000025529	Zfp711	0.51	0.00351128	0.162624	35.9	191.5	67.4	132.7	309.4	237.9	285.4	162.4	106.9	248.8	zinc finger protein 711 [Source:MGI Symbol;Acc:MGI:3045342]
ENSMUSG00000031257	Nox1	0.5	0.00447819	0.163627	162.2	180.5	467.6	324.9	420.1	357.5	396.6	864.6	283.8	509.7	NADPH oxidase 1 [Source:UniProtKB/Swiss-Prot;Acc:Q8CIZ9]
ENSMUSG00000021486	Prelid1	0.24	0.00403995	0.163916	1672.5	1527	1743.7	1770.9	1733.4	1670.6	2257	2060.2	1678.6	1930.3	PRELI domain-containing protein 1, mitochondrial [Source:UniProtKB/Swiss-Prot;Acc:Q8R107]
ENSMUSG00000028179	Cth	0.3	0.00408512	0.165118	1391.1	1252.7	1292	1182.6	1883.9	1643	1498.2	1526.6	1279.6	1637.9	Cystathionine gamma-lyase [Source:UniProtKB/Swiss-Prot;Acc:Q8VCN5]
ENSMUSG00000047246	Hist1h2be	0.54	0.00155126	0.169644	58.3	40.9	51.5	46.8	74.8	86.4	97.4	95.6	49.4	88.5	Histone H2B type 1-C/E/G [Source:UniProtKB/Swiss-Prot;Acc:Q6ZWY9]
ENSMUSG00000034785	Dio1	0.49	0.00480015	0.17145	256.3	87.8	224.6	245.9	320.8	431.8	275.1	394.8	203.6	355.6	type I iodothyronine deiodinase [Source:RefSeq peptide;Acc:NP_031886]
ENSMUSG00000000958	Slc7a7	0.5	0.00391384	0.172471	142.5	106.7	95.1	118.1	228	334.8	122.7	230.3	115.6	228.9	Y+L amino acid transporter 1 [Source:UniProtKB/Swiss-Prot;Acc:Q9Z1K8]
ENSMUSG00000026779	Mastl	0.45	0.00438701	0.172471	544.1	474.8	716	845.9	1232	971.9	884.9	859.4	645.2	987.1	microtubule associated serine/threonine kinase-like [Source:MGI Symbol;Acc:MGI:1914371]
ENSMUSG00000044934	Zfp367	0.37	0.0053567	0.172471	433.8	420.9	599.7	511.3	485.4	576.9	674	817.3	491.4	638.4	zinc finger protein 367 [Source:MGI Symbol;Acc:MGI:2442266]
ENSMUSG00000005233	Spc25	0.22	0.00743995	0.176018	3261.7	4388.5	3280.1	3457	4980.8	4833.5	4316.9	3698.8	3596.8	4457.5	Kinetochore protein Spc25 [Source:UniProtKB/Swiss-Prot;Acc:Q3UA16]
ENSMUSG00000032105	Pdzd3	0.55	0.0016774	0.181023	47.5	64.8	74	39	124	109.7	98.6	110	56.3	110.6	PDZ domain containing 3 [Source:HGNC Symbol;Acc:HGNC:19891]
ENSMUSG00000020925	Ccdc43	0.3	0.00414907	0.181023	1237.8	1148	1133.4	1119.1	1600	1312.4	1352.6	1557.5	1159.6	1455.6	Coiled-coil domain-containing protein 43 [Source:UniProtKB/Swiss-Prot;Acc:Q9CR29]
ENSMUSG00000115505	AC123061.1	0.34	0.00515108	0.181695	408.7	189.5	400.3	383.5	291.4	300.9	494	502.7	345.5	397.3
ENSMUSG00000034159	2310007B03Rik	0.55	0.00169715	0.181729	32.3	19.9	55.5	21.5	44.5	73.6	94	89.4	32.3	75.4	Uncharacterized [Source:UniProtKB/Swiss-Prot;Acc:Q8CEZ4]
ENSMUSG00000020614	Fam20a	0.54	0.00179251	0.189218	35	59.8	43.6	69.3	114.5	55.2	131.8	223.1	51.9	131.2	Pseudokinase FAM20A [Source:UniProtKB/Swiss-Prot;Acc:Q8CID3]
ENSMUSG00000052298	Cdc42se2	0.28	0.00459628	0.196006	1573.1	1502.1	1650	1541.6	2052.3	1738.6	1775.6	2097.2	1566.7	1915.9	CDC42 small effector protein 2 [Source:UniProtKB/Swiss-Prot;Acc:Q8BGH7]
ENSMUSG00000035413	Tmem98	0.26	0.00798166	0.196006	2594.9	1567.9	2100.4	2320.2	1846	2109.5	2813	2806.5	2145.9	2393.8	Transmembrane protein 98 [Source:UniProtKB/Swiss-Prot;Acc:Q91X86]
ENSMUSG00000030062	Rpn1	0.25	0.00804347	0.196316	4995.2	3792.1	4795.3	5431.8	4108.4	4929.8	5768.1	6622.5	4753.6	5357.2	Dolichyl-diphosphooligosaccharide--protein glycosyltransferase subunit 1 [Source:UniProtKB/Swiss-Prot;Acc:Q91YQ5]
ENSMUSG00000032115	Hyou1	0.45	0.00596441	0.1975	333.4	212.4	179.7	235.1	279.1	331.3	347.3	515	240.2	368.2	Hypoxia up-regulated protein 1 [Source:UniProtKB/Swiss-Prot;Acc:Q9JKR6]
ENSMUSG00000027823	Gmps	0.22	0.00562733	0.199016	3476.8	3038	3227.3	3376	3637.2	3802.1	3617.7	4132.6	3279.5	3797.4	GMP synthase [glutamine-hydrolyzing] [Source:UniProtKB/Swiss-Prot;Acc:Q3THK7]
ENSMUSG00000032359	Ctsh	0.32	0.00575489	0.202133	2009.6	1926	2138.7	2251	1988	2733.9	2581.4	3064.5	2081.3	2592	cathepsin H [Source:MGI Symbol;Acc:MGI:107285]
ENSMUSG00000018569	Cldn7	0.27	0.00862894	0.205592	7757.7	6065.1	9729.3	7243.7	7227.1	6926.8	10487.4	10487.9	7699	8782.3	Claudin-7 [Source:UniProtKB/Swiss-Prot;Acc:Q9Z261]
ENSMUSG00000022219	Cideb	0.42	0.0044036	0.206418	198.1	179.5	167.8	206.9	213.8	282.5	270.5	305.3	188.1	268	Cell death activator CIDE-B [Source:UniProtKB/Swiss-Prot;Acc:O70303]
ENSMUSG00000038422	Hdhd3	0.38	0.0057674	0.206428	726	604.4	1150.6	1036.2	1029.5	826.8	1312.5	1300.4	879.3	1117.3	Haloacid dehalogenase-like hydrolase domain-containing protein 3 [Source:UniProtKB/Swiss-Prot;Acc:Q9CYW4]
ENSMUSG00000035666	Gtf3c4	0.41	0.00634887	0.208164	283.2	219.4	288	239	436.2	363.2	300.3	388.6	257.4	372.1	ral transcription factor 3C polypeptide 4 [Source:UniProtKB/Swiss-Prot;Acc:Q8BMQ2]
ENSMUSG00000039253	Fn3krp	0.43	0.00524249	0.209386	207.9	264.3	278.7	171.7	371.9	326.3	317.5	373.2	230.7	347.2	Ketosamine-3-kinase [Source:UniProtKB/Swiss-Prot;Acc:Q8K274]
ENSMUSG00000022895	Ets2	0.34	0.00522423	0.209697	2131.5	2372.8	3113.6	2262.7	3029.7	3531.7	3140.8	3242.4	2470.1	3236.2	Protein C-ets-2 [Source:UniProtKB/Swiss-Prot;Acc:P15037]
ENSMUSG00000034687	Fras1	0.46	0.00520089	0.217824	135.3	148.6	121.5	116.1	155.2	275.4	201.7	219	130.4	212.8	Extracellular matrix protein FRAS1 [Source:UniProtKB/Swiss-Prot;Acc:Q80T14]
ENSMUSG00000087701	Gm13493	0.22	0.00519146	0.220045	1544.4	1236.8	1503.3	1576.8	1479.9	1519.9	1840.9	1733.2	1465.3	1643.5	predicted gene 13493 [Source:MGI Symbol;Acc:MGI:3650824]
ENSMUSG00000070737	Tmem35b	0.35	0.00564416	0.220669	804.9	734.1	607.7	887.9	1048.4	961.3	1036.2	961.2	758.6	1001.8	Transmembrane protein 35B [Source:UniProtKB/Swiss-Prot;Acc:Q3U0Y2]
ENSMUSG00000019373	Cops3	0.26	0.0105574	0.220669	3415.9	2515.4	2768.9	2981.8	3442.3	2745.2	3846.9	3669	2920.5	3425.9	COP9 signalosome complex subunit 3 [Source:UniProtKB/Swiss-Prot;Acc:O88543]
ENSMUSG00000063108	Zfp26	0.44	0.00382712	0.225296	209.7	167.6	194.2	229.3	343.5	339.1	240.7	301.2	200.2	306.1	zinc finger protein 26 [Source:MGI Symbol;Acc:MGI:99173]
ENSMUSG00000019773	Fbxo5	0.29	0.00599901	0.22933	1560.5	1299.6	1384.4	1181.6	1728.7	1659.3	1607.1	1772.3	1356.5	1691.9	F-box only protein 5 [Source:UniProtKB/Swiss-Prot;Acc:Q7TSG3]
ENSMUSG00000021118	Plek2	0.26	0.005961	0.230071	875.7	738.1	930	988.4	952.8	889.1	1078.7	1174	883	1023.6	Pleckstrin-2 [Source:UniProtKB/Swiss-Prot;Acc:Q9WV52]
ENSMUSG00000034868	Myl12b	0.21	0.0118668	0.231163	10494.2	8995.4	8558.9	9559.1	9836.7	10678.6	11476.6	11265	9401.9	10814.2	Myosin regulatory light chain 12B [Source:UniProtKB/Swiss-Prot;Acc:Q3THE2]
ENSMUSG00000022945	Chaf1b	0.43	0.00615845	0.232473	1020.9	388	856	865.5	985	1023.6	905.6	1395	782.6	1077.3	Chromatin assembly factor 1 subunit B [Source:UniProtKB/Swiss-Prot;Acc:Q9D0N7]
ENSMUSG00000086938	4930481A15Rik	0.5	0.00405938	0.240318	32.3	46.9	55.5	48.8	60.6	98.4	74.5	167.6	45.9	100.3	RIKEN cDNA 4930481A15 gene [Source:MGI Symbol;Acc:MGI:1922181]
ENSMUSG00000014932	Yes1	0.24	0.00641352	0.240318	1816	2140.4	2002.7	1874.3	2552.9	2832.3	2292.6	2083.8	1958.3	2440.4	YES proto-oncogene 1, Src family tyrosine kinase [Source:MGI Symbol;Acc:MGI:99147]
ENSMUSG00000002458	Rgs19	0.46	0.00803069	0.240318	390.8	375	301.2	147.3	365.2	518.2	520.4	752.5	303.6	539.1	regulator of G-protein signaling 19 [Source:MGI Symbol;Acc:MGI:1915153]
ENSMUSG00000035268	Pkig	0.26	0.0123238	0.241048	2704.2	2623.1	2480.9	3021.8	3129.1	2958.3	3051.4	3832.5	2707.5	3242.8	cAMP-dependent protein kinase inhibitor gamma [Source:UniProtKB/Swiss-Prot;Acc:O70139]
ENSMUSG00000034853	Acot11	0.5	0.00413577	0.241396	67.2	47.9	63.4	81	60.6	101.9	126.1	152.1	64.9	110.2	acyl-CoA thioesterase 11 [Source:MGI Symbol;Acc:MGI:1913736]
ENSMUSG00000026047	Kdelc1	0.34	0.00629397	0.241396	531.5	559.5	502	517.1	707.8	566.3	686.6	795.7	527.5	689.1	KDEL motif-containing protein 1 [Source:UniProtKB/Swiss-Prot;Acc:Q9JHP7]
ENSMUSG00000006599	Gtf2h1	0.3	0.00758119	0.241396	822.8	757	963	862.5	920.7	1024.3	982.4	1241.8	851.3	1042.3	general transcription factor IIH subunit 1 [Source:HGNC Symbol;Acc:HGNC:4655]
ENSMUSG00000009291	Pttg1ip	0.29	0.0115394	0.241396	3237.5	2195.2	3811.1	2933	3428.1	3173.5	3556.9	4124.4	3044.2	3570.7	pituitary tumor-transforming 1 interacting protein [Source:MGI Symbol;Acc:MGI:2652132]
ENSMUSG00000006517	Mvd	0.44	0.00709215	0.247647	267.1	161.6	352.7	215.6	205.3	254.1	373.7	591.1	249.3	356.1	mevalonate (diphospho) decarboxylase [Source:MGI Symbol;Acc:MGI:2179327]
ENSMUSG00000029641	Rasl11a	0.47	0.00197129	0.249952	39.4	3	29.1	8.8	105	39.6	73.4	111	20.1	82.3	Ras-like protein family member 11A [Source:UniProtKB/Swiss-Prot;Acc:Q6IMB1]
ENSMUSG00000051234	Rnf7	0.22	0.00806659	0.249952	1525.5	1468.2	1409.5	1390.4	1641.7	1801.6	1721.7	1684.9	1448.4	1712.5	RING-box protein 2 [Source:UniProtKB/Swiss-Prot;Acc:Q9WTZ1]
ENSMUSG00000039114	Nrn1	0.37	0.00993668	0.249952	367.5	366	562.8	417.6	546	509.7	535.3	689.8	428.5	570.2	Neuritin [Source:UniProtKB/Swiss-Prot;Acc:Q8CFV4]
ENSMUSG00000051396	Gm45902	0.48	0.00310723	0.25393	13.4	29.9	30.4	4.9	55.8	62.3	61.9	68.9	19.7	62.2
ENSMUSG00000055184	Fam72a	0.5	0.00456126	0.25393	51.1	99.7	46.2	50.7	124	112.6	94	148	62	119.6	Protein FAM72A [Source:UniProtKB/Swiss-Prot;Acc:Q8BFZ8]
ENSMUSG00000021213	Akr1c13	0.29	0.00864084	0.25393	3746.6	4491.2	3101.8	3987.7	4818.1	5310.6	5313	4282.7	3831.8	4931.1	Aldo-keto reductase family 1 member C13 [Source:UniProtKB/Swiss-Prot;Acc:Q8VC28]
ENSMUSG00000036078	Sigmar1	0.4	0.00748887	0.256922	606.8	638.3	974.9	783.5	968.9	867.9	899.8	1371.4	750.9	1027	Sigma non-opioid intracellular receptor 1 [Source:UniProtKB/Swiss-Prot;Acc:O55242]
ENSMUSG00000031349	Nsdhl	0.33	0.00718994	0.257684	1312.2	991.4	972.3	1274.3	1105.2	1158.1	1549.8	1835	1137.5	1412	Sterol-4-alpha-carboxylate 3-dehydrogenase, decarboxylating [Source:UniProtKB/Swiss-Prot;Acc:Q9R1J0]
ENSMUSG00000019864	Rtn4ip1	0.42	0.00764801	0.258735	398	263.3	435.9	260.5	489.2	571.3	459.7	484.2	339.4	501.1	reticulon 4 interacting protein 1 [Source:MGI Symbol;Acc:MGI:2178759]
ENSMUSG00000067194	Eif1ax	0.23	0.0131201	0.258883	5805.5	4754.5	4564.1	5226.9	5489.9	6010	6125.7	6118.8	5087.8	5936.1	Eukaryotic translation initiation factor 1A, X-chromosomal [Source:UniProtKB/Swiss-Prot;Acc:Q8BMJ3]
ENSMUSG00000036537	Rnf113a1	0.5	0.00320188	0.259891	66.3	127.7	76.6	79	207.2	132.4	158.2	134.7	87.4	158.1	ring finger protein 113A1 [Source:MGI Symbol;Acc:MGI:1917192]
ENSMUSG00000071178	Serpina1b	0.35	0.00327957	0.259891	6.3	1	0	12.7	2.8	48.1	39	172.7	5	65.7	serine (or cysteine) preptidase inhibitor, clade A, member 1B [Source:MGI Symbol;Acc:MGI:891970]
ENSMUSG00000033658	Ddx19b	0.44	0.00672143	0.259891	208.8	121.7	192.9	245.9	202.5	275.4	362.2	253.9	192.3	273.5	ATP-dependent RNA helicase DDX19B isoform 3 [Source:RefSeq peptide;Acc:NP_001177729]
ENSMUSG00000062203	Gspt1	0.29	0.00772894	0.26027	1375.9	1080.2	1339.5	1100.6	1524.3	1560.9	1521.1	1447.5	1224	1513.5	G1 to S phase transition 1 [Source:MGI Symbol;Acc:MGI:1316728]
ENSMUSG00000083287	Gm13502	0.43	0.00961688	0.26027	474.2	246.4	351.4	286.9	329.3	269.7	528.4	831.7	339.7	489.8	predicted gene 13502 [Source:MGI Symbol;Acc:MGI:3649894]
ENSMUSG00000046804	Phgr1	0.41	0.013466	0.26027	9816.6	1520	5251.1	4776.1	4142.5	4236	8647.6	9425.9	5340.9	6613	Proline, histidine and glycine-rich protein 1 [Source:UniProtKB/Swiss-Prot;Acc:Q8K0G7]
ENSMUSG00000022322	Shcbp1	0.23	0.00926885	0.261161	2412.9	3293.4	2393.7	2613.9	3740.3	3317.9	3054.8	3143.7	2678.5	3314.2	SHC SH2 domain-binding protein 1 [Source:UniProtKB/Swiss-Prot;Acc:Q9Z179]
ENSMUSG00000037242	Clic4	0.38	0.0076485	0.262952	709.9	598.4	708.1	766.9	990.7	592.5	972	1132.9	695.8	922	Chloride intracellular channel protein 4 [Source:UniProtKB/Swiss-Prot;Acc:Q9QYB1]
ENSMUSG00000095588	Gm12350	0.2	0.015841	0.265815	2406.6	2041.6	2078	2301.7	2287	2302.8	2649.1	2671.8	2207	2477.7	predicted gene 12350 [Source:MGI Symbol;Acc:MGI:3649478]
ENSMUSG00000029217	Tec	0.42	0.010289	0.265914	302.1	242.4	191.5	204.9	476.9	271.1	331.3	389.6	235.2	367.2	tec protein tyrosine kinase [Source:MGI Symbol;Acc:MGI:98662]
ENSMUSG00000069300	Hist1h2bj	0.46	0.00512471	0.268223	102.2	71.8	93.8	76.1	116.4	94.9	165.1	151.1	86	131.9	Histone H2B type 1-F/J/L [Source:UniProtKB/Swiss-Prot;Acc:P10853]
ENSMUSG00000026960	Arl6ip6	0.31	0.00836385	0.269294	1534.5	1144	1820.4	1746.5	1704.1	1457.6	1805.4	2442.6	1561.4	1852.4	ADP-ribosylation factor-like protein 6-interacting protein 6 [Source:UniProtKB/Swiss-Prot;Acc:Q8BH07]
ENSMUSG00000015880	Ncapg	0.37	0.00961323	0.271786	914.3	1231.8	1338.2	1537.7	1935	1514.2	1572.7	1861.7	1255.5	1720.9	non-SMC condensin I complex subunit G [Source:HGNC Symbol;Acc:HGNC:24304]
ENSMUSG00000025993	Slc40a1	0.45	0.0035807	0.273796	80.7	1	43.6	35.1	61.5	108.3	157	206.6	40.1	133.4	solute carrier family 40 (iron-regulated transporter), member 1 [Source:MGI Symbol;Acc:MGI:1315204]
ENSMUSG00000020895	Tmem107	0.35	0.00974922	0.273796	898.1	756	616.9	877.2	847.8	1033.5	1032.8	1201.8	787.1	1029	Transmembrane protein 107 [Source:UniProtKB/Swiss-Prot;Acc:Q9CPV0]
ENSMUSG00000113831	AC163032.1	0.49	0.00238536	0.273952	9	32.9	7.9	25.4	49.2	77.9	89.4	39.1	18.8	63.9
ENSMUSG00000026893	Gca	0.28	0.0120338	0.273952	507.3	624.4	482.2	449.8	706.8	807	637.3	561.3	515.9	678.1	Grancalcin [Source:UniProtKB/Swiss-Prot;Acc:Q8VC88]
ENSMUSG00000028536	2610528J11Rik	0.27	0.00878101	0.276082	1512.1	1163.9	1248.4	1374.8	1424	1433.5	1542.9	1866.9	1324.8	1566.8	Type III endosome membrane protein TEMP [Source:UniProtKB/Swiss-Prot;Acc:Q9CQM1]
ENSMUSG00000062995	Ica1	0.26	0.00838948	0.277332	747.5	508.7	813.7	727.9	665.2	596.8	954.9	918	699.5	783.7	Islet cell autoantigen 1 [Source:UniProtKB/Swiss-Prot;Acc:P97411]
ENSMUSG00000018736	Ndel1	0.4	0.00894694	0.277332	314.6	277.3	227.2	222.5	314.1	305.8	405.8	454.4	260.4	370	Nuclear distribution protein nudE-like 1 [Source:UniProtKB/Swiss-Prot;Acc:Q9ERR1]
ENSMUSG00000025196	Cpn1	0.44	0.00900153	0.277332	140.7	83.8	137.4	159	193	243.5	188	189.2	130.2	203.4	carboxypeptidase N, polypeptide 1 [Source:MGI Symbol;Acc:MGI:2135874]
ENSMUSG00000021556	Golm1	0.3	0.0100964	0.277332	1747.8	1665.6	1930	2143.6	2612.5	1968.7	2191.7	2536.1	1871.8	2327.2	golgi membrane protein 1 [Source:MGI Symbol;Acc:MGI:1917329]
ENSMUSG00000066026	Dhrs3	0.4	0.0125145	0.277332	383.6	286.2	496.7	622.5	403.1	676	742.8	640.5	447.3	615.6	Short-chain dehydrogenase/reductase 3 [Source:UniProtKB/Swiss-Prot;Acc:O88876]
ENSMUSG00000029810	Tmem176b	0.24	0.0106041	0.277442	5368.1	4444.4	4540.3	5244.5	6060.4	6295.3	5576.7	5639.7	4899.3	5893	Transmembrane protein 176B [Source:UniProtKB/Swiss-Prot;Acc:Q9R1Q6]
ENSMUSG00000028392	Bspry	0.3	0.00854432	0.277858	460.7	423.9	430.7	466.4	600.8	630	514.7	550	445.4	573.9	B box and SPRY domain-containing protein [Source:UniProtKB/Swiss-Prot;Acc:Q80YW5]
ENSMUSG00000026692	Fmo4	0.46	0.00871941	0.277858	170.3	53.9	220.6	261.5	220.5	365.3	334.7	309.4	176.6	307.5	Dimethylaniline monooxygenase [N-oxide-forming] 4 [Source:UniProtKB/Swiss-Prot;Acc:Q8VHG0]
ENSMUSG00000034127	Tspan8	0.29	0.0171419	0.277858	14549.1	12147.2	13282.9	12918.4	11931.6	14819.1	15363.7	22122	13224.4	16059.1	Tetraspanin-8 [Source:UniProtKB/Swiss-Prot;Acc:Q8R3G9]
ENSMUSG00000009248	Ascl2	0.32	0.0178091	0.277858	1830.3	1892	2539	2281.2	2323.9	2774.2	2292.6	3433.6	2135.6	2706.1	Achaete-scute homolog 2 [Source:UniProtKB/Swiss-Prot;Acc:O35885]
ENSMUSG00000025428	Atp5a1	0.16	0.0110169	0.279792	25279.1	20479.3	26189.2	25738.3	24763.1	24560.4	27548.7	28252.1	24421.5	26281.1	ATP synthase subunit alpha, mitochondrial [Source:UniProtKB/Swiss-Prot;Acc:Q03265]
ENSMUSG00000023030	Slc11a2	0.31	0.00949635	0.281427	475.1	378	416.1	490.8	551.6	559.9	520.4	587	440	554.7	solute carrier family 11 (proton-coupled divalent metal ion transporters), member 2 [Source:MGI Symbol;Acc:MGI:1345279]
ENSMUSG00000032119	Hinfp	0.42	0.00963844	0.281427	173.9	86.8	138.7	135.6	194	169.2	216.6	187.1	133.7	191.7	Histone H4 transcription factor [Source:UniProtKB/Swiss-Prot;Acc:Q8K1K9]
ENSMUSG00000023914	Mep1a	0.44	0.011779	0.281427	259.9	196.5	330.3	387.4	458	737.6	453.9	346.4	293.5	499	Meprin A subunit alpha [Source:UniProtKB/Swiss-Prot;Acc:P28825]
ENSMUSG00000029669	Tspan12	0.31	0.00975617	0.285829	2499	2985.2	2998.7	3337.9	3593.7	3448.9	3355.2	4576.7	2955.2	3743.6	Tetraspanin-12 [Source:UniProtKB/Swiss-Prot;Acc:Q8BKT6]
ENSMUSG00000031391	L1cam	0.45	0.00985447	0.285829	135.3	163.6	210	110.3	241.3	249.9	173.1	435.9	154.8	275	L1 cell adhesion molecule [Source:MGI Symbol;Acc:MGI:96721]
ENSMUSG00000029782	Tmem209	0.3	0.00987607	0.28726	1115.9	1198.9	1519.2	1463.6	1723	1539	1638	1688	1324.4	1647	transmembrane protein 209 [Source:MGI Symbol;Acc:MGI:1919899]
ENSMUSG00000022378	Fam49b	0.29	0.00988002	0.288278	660.6	691.2	548.2	535.7	861	942.9	748.5	674.4	608.9	806.7	Protein FAM49B [Source:UniProtKB/Swiss-Prot;Acc:Q921M7]
ENSMUSG00000030413	Pglyrp1	0.28	0.0188214	0.288452	5089.3	5523.5	4545.6	5709.9	6199.5	6900.6	5376.1	7831.5	5217.1	6576.9	Peptidoglycan recognition protein 1 [Source:UniProtKB/Swiss-Prot;Acc:O88593]
ENSMUSG00000019877	Serinc1	0.24	0.00962637	0.290295	1798.9	1888.1	2078	1970	2220.7	2180.3	2171.1	2579.3	1933.7	2287.9	Serine incorporator 1 [Source:UniProtKB/Swiss-Prot;Acc:Q9QZI8]
ENSMUSG00000017831	Rab5a	0.36	0.010351	0.290295	500.1	431.9	451.8	639.1	563.9	758.2	678.6	686.7	505.7	671.9	Ras-related protein Rab-5A [Source:UniProtKB/Swiss-Prot;Acc:Q9CQD1]
ENSMUSG00000021893	Capn7	0.3	0.0116333	0.290295	1003	844.8	1273.5	1052.8	1236.7	1180.8	1177.2	1504	1043.5	1274.7	Calpain-7 [Source:UniProtKB/Swiss-Prot;Acc:Q9R1S8]
ENSMUSG00000001440	Kpnb1	0.23	0.017653	0.290295	2422.8	1939.9	2289.3	1975.8	2429.8	2573.9	2647.9	2437.4	2157	2522.3	Importin subunit beta-1 [Source:UniProtKB/Swiss-Prot;Acc:P70168]
ENSMUSG00000020328	Nudcd2	0.25	0.0199629	0.290295	2834.2	3433	2667.1	2977.9	3557.7	3488.5	3356.3	4111.1	2978.1	3628.4	NudC domain-containing protein 2 [Source:UniProtKB/Swiss-Prot;Acc:Q9CQ48]
ENSMUSG00000022412	Mief1	0.38	0.0129066	0.295331	422.2	258.3	393.7	296.6	443.8	437.5	393.2	576.7	342.7	462.8	mitochondrial elongation factor 1 [Source:MGI Symbol;Acc:MGI:2146020]
ENSMUSG00000074746	Pdzd8	0.32	0.0100572	0.29644	1042.4	834.8	1225.9	972.8	1267.9	1403.8	1166.9	1336.4	1019	1293.8	PDZ domain-containing protein 8 [Source:UniProtKB/Swiss-Prot;Acc:B9EJ80]
ENSMUSG00000021578	Ccdc127	0.31	0.0105782	0.296507	982.4	1022.3	1344.8	1356.2	1471.3	1427.8	1562.4	1422.8	1176.4	1471.1	Coiled-coil domain-containing protein 127 [Source:UniProtKB/Swiss-Prot;Acc:Q3TC33]
ENSMUSG00000059183	Mtfmt	0.26	0.0147279	0.296507	521.7	543.6	593.1	537.6	704.9	724.2	654.5	629.1	549	678.2	mitochondrial methionyl-tRNA formyltransferase [Source:MGI Symbol;Acc:MGI:1916856]
ENSMUSG00000022105	Rb1	0.45	0.0108053	0.298699	202.6	40.9	184.9	110.3	193	264.8	286.6	217.9	134.7	240.6	Retinoblastoma-associated protein [Source:UniProtKB/Swiss-Prot;Acc:P13405]
ENSMUSG00000024999	Noc3l	0.33	0.0109276	0.301336	312.8	355.1	385.7	336.6	423	460.1	526.1	414.3	347.6	455.9	Nucleolar complex [Source:UniProtKB/Swiss-Prot;Acc:Q8VI84]
ENSMUSG00000023262	Acy1	0.45	0.010642	0.308018	327.2	214.4	383.1	288.8	311.3	286	306.1	1331.3	303.4	558.7
ENSMUSG00000021939	Ctsb	0.19	0.0111573	0.308018	10681.5	8603.5	11400.4	11088	10165.1	10949.7	11748.3	12781.4	10443.3	11411.1	cathepsin B [Source:MGI Symbol;Acc:MGI:88561]
ENSMUSG00000025790	Slco3a1	0.27	0.0113173	0.30826	710.8	741.1	616.9	604	1021.9	993.9	721	774.1	668.2	877.7	Solute carrier organic anion transporter family member 3A1 [Source:UniProtKB/Swiss-Prot;Acc:Q8R3L5]
ENSMUSG00000033083	Tbc1d4	0.37	0.0114351	0.30826	340.6	234.4	315.7	343.5	376.6	447.4	481.4	350.6	308.5	414	TBC1 domain family member 4 [Source:HGNC Symbol;Acc:HGNC:19165]
ENSMUSG00000029466	Anapc7	0.34	0.0138309	0.30826	253.7	254.3	356.7	296.6	292.4	340.5	424.1	431.8	290.3	372.2	Anaphase-promoting complex subunit 7 [Source:UniProtKB/Swiss-Prot;Acc:Q9WVM3]
ENSMUSG00000026380	Tfcp2l1	0.43	0.00463259	0.308605	73.5	1	52.8	40	53	126	115.8	280.6	41.8	143.9	Transcription factor CP2-like protein 1 [Source:UniProtKB/Swiss-Prot;Acc:Q3UNW5]
ENSMUSG00000031262	Cenpi	0.38	0.0113679	0.308605	653.4	705.2	1002.7	841.1	1358.7	1098.7	844.8	1261.4	800.6	1140.9	Centromere protein I [Source:UniProtKB/Swiss-Prot;Acc:Q8K1K4]
ENSMUSG00000043065	Spice1	0.35	0.0115303	0.308605	382.7	283.3	420.1	369.8	462.7	533.8	419.5	514	364	482.5	Spindle and centriole-associated protein 1 [Source:UniProtKB/Swiss-Prot;Acc:Q8C804]
ENSMUSG00000033685	Ucp2	0.29	0.0215269	0.308605	4867	2905.4	5805.9	3774.1	3613.5	3724.9	5441.4	7177.6	4338.1	4989.4	uncoupling protein 2 (mitochondrial, proton carrier) [Source:MGI Symbol;Acc:MGI:109354]
ENSMUSG00000025393	Atp5b	0.16	0.0222136	0.308605	33009	27395.2	34729.6	33998.7	32413.1	33432.5	35390.4	37755.1	32283.1	34747.8	ATP synthase subunit beta, mitochondrial [Source:UniProtKB/Swiss-Prot;Acc:P56480]
ENSMUSG00000036309	Skp1a	0.13	0.0224891	0.308605	13405.4	11086.9	12831.1	12774	12204.1	12517.7	14379	14090	12524.4	13297.7	S-phase kinase-associated protein 1A [Source:MGI Symbol;Acc:MGI:103575]
ENSMUSG00000085696	Hoxaas3	0.49	0.00492329	0.310149	38.5	79.8	26.4	28.3	141.9	94.2	66.5	59.6	43.3	90.5	Hoxa cluster antisense RNA 3 [Source:MGI Symbol;Acc:MGI:1919878]
ENSMUSG00000001025	S100a6	0.41	0.00724393	0.310149	86.9	29.9	35.7	39	57.7	41.8	52.7	458.5	47.9	152.7	S100 calcium binding protein A6 (calcyclin) [Source:MGI Symbol;Acc:MGI:1339467]
ENSMUSG00000020653	Klf11	0.44	0.01176	0.310149	162.2	207.5	381.8	255.6	467.4	277.5	296.9	712.4	251.8	438.6	Krueppel-like factor 11 [Source:UniProtKB/Swiss-Prot;Acc:Q8K1S5]
ENSMUSG00000022744	Cldnd1	0.26	0.0201753	0.310602	2127.9	2314.9	2696.2	2494.9	2544.3	2865.6	2707.5	3420.2	2408.5	2884.4	Claudin domain-containing protein 1 [Source:UniProtKB/Swiss-Prot;Acc:Q9CQX5]
ENSMUSG00000078779	Zfp59	0.45	0.00734702	0.312858	98.6	137.6	88.5	93.7	168.4	132.4	200.6	183	104.6	171.1	zinc finger protein 59 [Source:MGI Symbol;Acc:MGI:99206]
ENSMUSG00000026176	Ctdsp1	0.39	0.0114521	0.316267	221.4	224.4	236.5	178.6	235.6	363.2	298	344.4	215.2	310.3	Carboxy-terminal domain RNA polymerase II polypeptide A small phosphatase 1 [Source:UniProtKB/Swiss-Prot;Acc:P58466]
ENSMUSG00000024805	Pcgf5	0.33	0.0170672	0.321488	389	465.8	435.9	294.7	508.1	541.5	559.4	527.4	396.3	534.1	Polycomb group RING finger protein 5 [Source:UniProtKB/Swiss-Prot;Acc:Q3UK78]
ENSMUSG00000024242	Map4k3	0.35	0.0117772	0.322288	585.3	739.1	484.8	471.3	895.1	797.8	897.5	613.7	570.1	801	Mitogen-activated protein kinase kinase kinase kinase 3 [Source:UniProtKB/Swiss-Prot;Acc:Q99JP0]
ENSMUSG00000028243	Ubxn2b	0.31	0.0125423	0.324203	363.9	524.6	379.1	319.1	553.5	603.8	478	501.7	396.7	534.3	UBX domain protein 2B [Source:MGI Symbol;Acc:MGI:1915303]
ENSMUSG00000002342	Tmem161a	0.36	0.0157474	0.324355	289.5	166.6	299.9	202.9	270.6	264.8	325.5	376.3	239.7	309.3	Transmembrane protein 161A [Source:UniProtKB/Swiss-Prot;Acc:Q8VCA6]
ENSMUSG00000021785	Ngly1	0.23	0.0142075	0.32442	1065.7	889.7	967	969.9	1019.1	1161.7	1200.2	1157.6	973.1	1134.6	Peptide-N(4)-(N-acetyl-beta-glucosaminyl)asparagine amidase [Source:UniProtKB/Swiss-Prot;Acc:Q9JI78]
ENSMUSG00000052798	Nup107	0.34	0.0118941	0.326809	927.7	936.5	688.3	1008.9	1193.2	1017.2	1115.3	1363.2	890.3	1172.2	Nuclear pore complex protein Nup107 [Source:UniProtKB/Swiss-Prot;Acc:Q8BH74]
ENSMUSG00000081999	Gm13461	0.17	0.0149127	0.326809	4644.8	4025.5	4177.1	4531.2	4517.2	4517.1	5111.3	5021.9	4344.6	4791.9	predicted gene 13461 [Source:MGI Symbol;Acc:MGI:3650103]
ENSMUSG00000029161	Cgref1	0.39	0.0122936	0.32874	149.7	118.7	154.6	129.8	174.1	194	170.8	236.4	138.2	193.8	cell growth regulator with EF hand domain protein 1 isoform 2 [Source:RefSeq peptide;Acc:NP_001153621]
ENSMUSG00000022186	Oxct1	0.27	0.0128661	0.32874	2715	2516.4	2443.9	2737.9	2559.5	3496.3	3257.7	3299.9	2603.3	3153.4	Succinyl-CoA:3-ketoacid coenzyme A transferase 1, mitochondrial [Source:UniProtKB/Swiss-Prot;Acc:Q9D0K2]
ENSMUSG00000020743	Mif4gd	0.37	0.0178932	0.32874	494.8	388	733.2	497.6	547.9	736.2	613.3	933.4	528.4	707.7	MIF4G domain-containing protein [Source:UniProtKB/Swiss-Prot;Acc:Q3UBZ5]
ENSMUSG00000060798	Intu	0.46	0.00588717	0.330664	138.9	78.8	111	127.8	124	185.5	232.7	162.4	114.1	176.1	Protein inturned [Source:UniProtKB/Swiss-Prot;Acc:Q059U7]
ENSMUSG00000032080	Apoa4	0.45	0.00535486	0.335587	13.4	31.9	37	27.3	34.1	53.8	63	167.6	27.4	79.6	Apolipoprotein A-IV [Source:UniProtKB/Swiss-Prot;Acc:P06728]
ENSMUSG00000034023	Fancd2	0.37	0.0115838	0.335606	225.9	134.6	225.9	209.8	266.8	233.6	270.5	277.6	199	262.1	Fanconi anemia group D2 protein homolog [Source:UniProtKB/Swiss-Prot;Acc:Q80V62]
ENSMUSG00000055866	Per2	0.42	0.0116581	0.335606	169.4	136.6	75.3	28.3	233.7	237.9	127.2	390.6	102.4	247.4	period circadian regulator 2 [Source:HGNC Symbol;Acc:HGNC:8846]
ENSMUSG00000041741	Pde3a	0.41	0.0125764	0.335606	812.1	1072.2	1015.9	560.1	1123.1	1425	984.7	1718.8	865	1312.9	phosphodiesterase 3A, cGMP inhibited [Source:MGI Symbol;Acc:MGI:1860764]
ENSMUSG00000021696	Elovl7	0.31	0.0126215	0.335606	1181.4	847.8	1237.8	896.7	1106.1	1134	1251.7	1568.8	1040.9	1265.2	Elongation of very long chain fatty acids protein 7 [Source:UniProtKB/Swiss-Prot;Acc:Q9D2Y9]
ENSMUSG00000020571	Pdia6	0.24	0.0134436	0.335606	7123.1	5047.8	5577.3	7019.3	6373.6	6409.3	7313.3	8152.2	6191.9	7062.1	protein disulfide isomerase associated 6 [Source:MGI Symbol;Acc:MGI:1919103]
ENSMUSG00000068566	Myadm	0.32	0.013446	0.335606	1179.6	881.7	1492.8	1171.8	1281.2	1306.1	1312.5	1871	1181.5	1442.7	myeloid-associated differentiation marker [Source:MGI Symbol;Acc:MGI:1355332]
ENSMUSG00000051124	Gimap9	0.31	0.0136257	0.336225	550.3	659.3	430.7	628.4	810.9	907.5	688.9	675.4	567.2	770.7
ENSMUSG00000024378	Stard4	0.34	0.0128335	0.337056	1560.5	1069.2	1350.1	1163	1179	1716.6	1579.6	2055	1285.7	1632.6	StAR-related lipid transfer (START) domain containing 4 [Source:MGI Symbol;Acc:MGI:2156764]
ENSMUSG00000042766	Trim46	0.41	0.0130601	0.33712	163.1	143.6	174.4	226.4	282	375.2	238.4	225.1	176.9	280.2	tripartite motif-containing 46 [Source:MGI Symbol;Acc:MGI:2673000]
ENSMUSG00000005102	Eif2ak4	0.39	0.0134728	0.345656	272.5	173.5	214	153.2	262.1	274.7	331.3	284.8	203.3	288.2	eIF-2-alpha kinase GCN2 [Source:UniProtKB/Swiss-Prot;Acc:Q9QZ05]
ENSMUSG00000020513	Tubd1	0.4	0.0135913	0.345956	309.2	244.4	174.4	284.9	405	293.1	346.2	446.2	253.2	372.6	tubulin, delta 1 [Source:MGI Symbol;Acc:MGI:1891826]
ENSMUSG00000067608	Pcna-ps2	0.33	0.0244264	0.345956	3060.1	1254.7	2052.9	2486.1	2513.1	2556.9	2506.9	3292.7	2213.4	2717.4
ENSMUSG00000044986	Tst	0.41	0.0143292	0.346484	336.1	398	354	287.8	402.1	433.9	427.6	829.6	344	523.3	thiosulfate sulfurtransferase, mitochondrial [Source:MGI Symbol;Acc:MGI:98852]
ENSMUSG00000025921	Rdh10	0.31	0.0142375	0.347986	542.3	633.3	780.7	724	801.4	848.8	899.8	838.9	670.1	847.2	Retinol dehydrogenase 10 [Source:UniProtKB/Swiss-Prot;Acc:Q8VCH7]
ENSMUSG00000024401	Tnf	0.43	0.0145744	0.351003	263.5	124.7	262.9	373.7	387.9	252.7	243	813.2	256.2	424.2	tumor necrosis factor [Source:MGI Symbol;Acc:MGI:104798]
ENSMUSG00000059743	Fdps	0.48	0.00620293	0.352232	104	49.9	52.8	72.2	73.8	107.6	135.3	162.4	69.7	119.8	Farnesyl pyrophosphate synthase [Source:UniProtKB/Swiss-Prot;Acc:Q920E5]
ENSMUSG00000001627	Ifrd1	0.32	0.0147053	0.352746	1838.4	1465.2	1598.4	1599.2	2131.8	1674.9	1744.6	2722.2	1625.3	2068.4	Interferon-related developmental regulator 1 [Source:UniProtKB/Swiss-Prot;Acc:P19182]
ENSMUSG00000013643	Lypd8	0.2	0.0148231	0.354807	25677.9	22912	25170.7	26002.8	23798.9	25429	28494.4	33211.2	24940.8	27733.4	Ly6/PLAUR domain-containing protein 8 [Source:UniProtKB/Swiss-Prot;Acc:Q9D7S0]
ENSMUSG00000037572	Wdhd1	0.39	0.0140017	0.355383	317.3	415.9	417.4	478.1	651.9	659.1	390.9	741.2	407.2	610.8	WD repeat and HMG-box DNA binding protein 1 [Source:MGI Symbol;Acc:MGI:2443514]
ENSMUSG00000042814	Mcts2	0.37	0.0150912	0.355467	330.7	271.3	367.2	228.3	310.4	385.8	460.8	453.4	299.4	402.6	Malignant T-cell-amplified sequence 2 [Source:UniProtKB/Swiss-Prot;Acc:Q9CQ21]
ENSMUSG00000030342	Cd9	0.21	0.0153856	0.362615	4091.7	3917.7	3500.7	3937	4340.2	4255.9	4400.6	4929.4	3861.8	4481.5	CD9 antigen [Source:UniProtKB/Swiss-Prot;Acc:P40240]
ENSMUSG00000021037	Ahsa1	0.22	0.0180456	0.362615	2327.8	1780.3	2017.2	2175.8	2345.6	2099.6	2348.7	2644.1	2075.3	2359.5	Activator of 90 kDa heat shock 1 [Source:UniProtKB/Swiss-Prot;Acc:Q8BK64]
ENSMUSG00000008035	Mid1ip1	0.37	0.0155623	0.362983	266.2	146.6	252.3	201	277.2	274	268.2	337.2	216.5	289.2	Mid1 interacting protein 1 (gastrulation specific G12-like (zebrafish)) [Source:MGI Symbol;Acc:MGI:1915291]
ENSMUSG00000019762	Iyd	0.44	0.0102387	0.366392	215.1	75.8	126.8	132.7	180.7	201	246.5	210.7	137.6	209.7	Iodotyrosine deiodinase 1 [Source:UniProtKB/Swiss-Prot;Acc:Q9DCX8]
ENSMUSG00000033964	Zbtb41	0.37	0.0146637	0.366392	539.6	585.5	302.5	521	713.4	705.1	737.1	645.6	487.1	700.3	zinc finger and BTB domain containing 41 [Source:MGI Symbol;Acc:MGI:2444487]
ENSMUSG00000097519	4930558J18Rik	0.45	0.00639127	0.368712	16.1	37.9	17.2	45.9	84.2	114.7	32.1	92.5	29.3	80.9	RIKEN cDNA 4930558J18 gene [Source:MGI Symbol;Acc:MGI:1922573]
ENSMUSG00000028937	Acot7	0.25	0.018328	0.3754	1470	1225.8	1359.3	1428.4	1475.1	1733.6	1487.9	1811.4	1370.9	1627	Cytosolic acyl coenzyme A thioester hydrolase [Source:UniProtKB/Swiss-Prot;Acc:Q91V12]
ENSMUSG00000085723	Gm15915	0.44	0.00688503	0.375918	28.7	23.9	9.2	23.4	81.4	84.9	20.6	66.8	21.3	63.4	predicted gene 15915 [Source:MGI Symbol;Acc:MGI:3801763]
ENSMUSG00000031278	Acsl4	0.47	0.00690015	0.375918	86	52.9	33	69.3	56.8	82.8	142.1	221	60.3	125.7	Long-chain-fatty-acid--CoA ligase 4 [Source:UniProtKB/Swiss-Prot;Acc:Q9QUJ7]
ENSMUSG00000064326	Siva1	0.27	0.0155844	0.375918	1090.8	790.9	885.1	1011.8	1104.2	1165.9	1139.4	1134.9	944.7	1136.1	Apoptosis regulatory protein Siva [Source:UniProtKB/Swiss-Prot;Acc:O54926]
ENSMUSG00000005672	Kit	0.43	0.0142376	0.37684	252.8	42.9	218	137.6	247	290.2	278.5	311.5	162.8	281.8	Mast/stem cell growth factor receptor Kit [Source:UniProtKB/Swiss-Prot;Acc:P05532]
ENSMUSG00000028519	Dab1	0.4	0.0164968	0.377663	389.9	393	495.4	308.3	427.7	879.2	537.6	589.1	396.6	608.4	Disabled homolog 1 [Source:UniProtKB/Swiss-Prot;Acc:P97318]
ENSMUSG00000074165	Zfp788	0.35	0.0211926	0.382775	378.2	251.3	273.5	218.6	381.3	329.2	390.9	419.4	280.4	380.2	zinc finger protein 788 [Source:MGI Symbol;Acc:MGI:1914857]
ENSMUSG00000052151	Plpp2	0.29	0.0159321	0.386066	1161.6	1085.2	1619.6	1280.1	1339.8	1368.4	1549.8	1930.6	1286.6	1547.1	phospholipid phosphatase 2 [Source:MGI Symbol;Acc:MGI:1354945]
ENSMUSG00000022807	Osbpl11	0.39	0.0176457	0.393669	158.6	164.6	134.7	99.5	259.3	310.8	180	154.2	139.4	226	oxysterol binding protein like 11 [Source:HGNC Symbol;Acc:HGNC:16397]
ENSMUSG00000047996	Prrg1	0.4	0.0115424	0.394048	203.5	247.4	159.8	175.6	252.6	337	244.2	347.5	196.6	295.3	proline rich and Gla domain 1 [Source:HGNC Symbol;Acc:HGNC:9469]
ENSMUSG00000027900	Dram2	0.15	0.0302544	0.394048	3882.9	3894.8	4211.4	3987.7	4400.8	4501.5	4292.8	4592.2	3994.2	4446.8	DNA damage-regulated autophagy modulator protein 2 [Source:UniProtKB/Swiss-Prot;Acc:Q9CR48]
ENSMUSG00000048779	P2ry6	0.38	0.0116074	0.395267	194.5	198.5	264.2	226.4	299	212.4	368	330	220.9	302.3	P2Y purinoceptor 6 [Source:UniProtKB/Swiss-Prot;Acc:Q9ERK9]
ENSMUSG00000024114	Prss41	0.33	0.0178732	0.395267	235.7	148.6	244.4	206.9	181.7	184.1	306.1	340.3	208.9	253	Serine protease 41 [Source:UniProtKB/Swiss-Prot;Acc:Q920S2]
ENSMUSG00000041219	Arhgap11a	0.29	0.0177616	0.395344	748.4	389	747.7	643	497.7	610.9	795.5	949.9	632	713.5	Rho GTPase-activating protein 11A [Source:UniProtKB/Swiss-Prot;Acc:Q80Y19]
ENSMUSG00000024824	Rad9a	0.35	0.0226776	0.398282	323.6	176.5	264.2	288.8	355.8	286	312.9	408.1	263.3	340.7	Cell cycle checkpoint control protein RAD9A [Source:UniProtKB/Swiss-Prot;Acc:Q9Z0F6]
ENSMUSG00000044475	Ascc1	0.28	0.0180072	0.3984	1061.2	839.8	1120.2	914.2	1143	1237.4	1062.6	1370.4	983.9	1203.3	Activating signal cointegrator 1 complex subunit 1 [Source:UniProtKB/Swiss-Prot;Acc:Q9D8Z1]
ENSMUSG00000028007	Snx7	0.31	0.02131	0.398612	4411.7	5565.4	4000.1	4402.4	5137.9	5607.2	5332.5	7893.1	4594.9	5992.7	sorting nexin 7 [Source:MGI Symbol;Acc:MGI:1923811]
ENSMUSG00000050730	Arhgap42	0.37	0.0226644	0.399973	436.5	160.6	472.9	405.9	450.4	437.5	490.6	534.6	369	478.3	Rho GTPase activating protein 42 [Source:MGI Symbol;Acc:MGI:1918794]
ENSMUSG00000020098	Pcbd1	0.28	0.034478	0.399973	2628.9	1833.2	2496.7	1666.5	2267.1	2504.5	3191.3	2528.9	2156.3	2623	Pterin-4-alpha-carbinolamine dehydratase [Source:UniProtKB/Swiss-Prot;Acc:P61458]
ENSMUSG00000027984	Hadh	0.17	0.034496	0.399973	8353.7	6954.8	9296	8464.3	8646.4	8780	9753.7	9015.7	8267.2	9049	Hydroxyacyl-coenzyme A dehydrogenase, mitochondrial [Source:UniProtKB/Swiss-Prot;Acc:Q61425]
ENSMUSG00000034807	Colgalt1	0.34	0.023331	0.400176	411.4	303.2	521.8	379.6	620.7	509.7	472.3	552	404	538.7	Procollagen galactosyltransferase 1 [Source:UniProtKB/Swiss-Prot;Acc:Q8K297]
ENSMUSG00000030737	Slco2b1	0.42	0.0161119	0.40063	78	119.7	192.9	106.4	204.4	231.5	267.1	153.2	124.2	214	solute carrier organic anion transporter family, member 2b1 [Source:MGI Symbol;Acc:MGI:1351872]
ENSMUSG00000000876	Pxmp4	0.34	0.0235659	0.401319	320	417.9	421.4	563	591.4	497.7	639.6	580.8	430.6	577.4	Peroxisomal membrane protein 4 [Source:UniProtKB/Swiss-Prot;Acc:Q9JJW0]
ENSMUSG00000023104	Rfc2	0.26	0.0367744	0.40192	4126.7	2963.2	3132.1	4299	4460.4	4501.5	3882.5	4680.6	3630.3	4381.2	replication factor C (activator 1) 2 [Source:MGI Symbol;Acc:MGI:1341868]
ENSMUSG00000021177	Tdp1	0.24	0.0178298	0.402584	635.5	582.5	579.9	595.2	687.9	663.3	777.2	706.2	598.3	708.7	tyrosyl-DNA phosphodiesterase 1 [Source:MGI Symbol;Acc:MGI:1920036]
ENSMUSG00000037253	Mex3c	0.3	0.0186991	0.402584	1065.7	1000.4	1225.9	1230.4	1797.8	1602	1227.7	1333.3	1130.6	1490.2	RNA-binding E3 ubiquitin-protein ligase MEX3C [Source:UniProtKB/Swiss-Prot;Acc:Q05A36]
ENSMUSG00000027342	Pcna	0.24	0.0189868	0.402584	2324.2	1771.4	2233.8	2562.2	2537.7	2557.6	2629.6	2558.7	2222.9	2570.9	proliferating cell nuclear antigen [Source:MGI Symbol;Acc:MGI:97503]
ENSMUSG00000022707	Gbe1	0.37	0.0240202	0.402584	286.8	334.1	352.7	253.7	441.9	270.4	450.5	604.5	306.8	441.8	1,4-alpha-glucan-branching enzyme [Source:UniProtKB/Swiss-Prot;Acc:Q9D6Y9]
ENSMUSG00000022427	Tomm22	0.18	0.0328083	0.403184	3148.8	2781.7	3195.5	2870.5	3083.7	2854.2	3719.7	3542.6	2999.1	3300	Mitochondrial import receptor subunit TOM22 homolog [Source:UniProtKB/Swiss-Prot;Acc:Q9CPQ3]
ENSMUSG00000019189	Rnf145	0.31	0.0236492	0.404674	476.8	321.2	328.9	397.1	477.8	407.7	476.9	558.2	381	480.2	ring finger protein 145 [Source:MGI Symbol;Acc:MGI:1921565]
ENSMUSG00000036777	Anln	0.32	0.0220544	0.40884	593.4	1052.2	664.5	653.7	937.7	1439.2	796.7	983.8	741	1039.3	Anillin [Source:UniProtKB/Swiss-Prot;Acc:Q8K298]
ENSMUSG00000019814	Ltv1	0.25	0.0220795	0.40884	2135.9	1350.5	1885.1	1757.3	1914.2	1531.9	2183.7	2397.3	1782.2	2006.8
ENSMUSG00000075520	Malrd1	0.39	0.0183921	0.409374	1393.8	1267.7	923.4	808.9	1125	1795.2	1325.1	2317.2	1098.4	1640.6	MAM and LDL-receptor class A domain-containing protein 1 [Source:UniProtKB/Swiss-Prot;Acc:A2AJX4]
ENSMUSG00000079559	Colca2	0.32	0.0186481	0.411506	824.6	884.7	583.9	550.3	1102.3	1038.5	807	942.7	710.9	972.6	COLCA2 homolog [Source:MGI Symbol;Acc:MGI:2685530]
ENSMUSG00000039748	Exo1	0.39	0.0197955	0.411506	646.3	284.3	648.6	544.4	785.3	773.7	864.3	565.4	530.9	747.2	Exonuclease 1 [Source:UniProtKB/Swiss-Prot;Acc:Q9QZ11]
ENSMUSG00000028851	Nudc	0.24	0.0224842	0.411506	1621.5	1330.5	1461	1526	1712.6	1690.5	1558.9	2024.2	1484.8	1746.6	Nuclear migration protein nudC [Source:UniProtKB/Swiss-Prot;Acc:O35685]
ENSMUSG00000027811	4930579G24Rik	0.37	0.0274559	0.411506	390.8	316.2	536.3	246.9	644.4	519.6	572	450.3	372.5	546.6	Uncharacterized [Source:UniProtKB/Swiss-Prot;Acc:Q3UUX7]
ENSMUSG00000042426	Dhx29	0.32	0.0201754	0.412564	219.6	176.5	284	265.4	236.6	264.8	315.2	348.5	236.4	291.3	ATP-dependent RNA helicase DHX29 [Source:UniProtKB/Swiss-Prot;Acc:Q6PGC1]
ENSMUSG00000074218	Cox7a1	0.46	0.00839179	0.413595	73.5	95.7	72.7	100.5	100.3	111.8	145.6	282.7	85.6	160.1	Cytochrome c oxidase subunit 7A1, mitochondrial [Source:UniProtKB/Swiss-Prot;Acc:P56392]
ENSMUSG00000022051	Bnip3l	0.27	0.0193148	0.413695	951.9	798.9	1087.2	1216.7	1033.3	1216.9	1264.4	1265.5	1013.7	1195	BCL2/adenovirus E1B 19 kDa protein-interacting protein 3-like [Source:UniProtKB/Swiss-Prot;Acc:Q9Z2F7]
ENSMUSG00000002222	Rmnd5a	0.27	0.0195064	0.414279	810.3	811.9	1052.9	832.3	1046.5	1059	1012.2	1144.2	876.8	1065.5	A [Source:UniProtKB/Swiss-Prot;Acc:Q80YQ8]
ENSMUSG00000061650	Med9	0.27	0.0284478	0.414279	505.5	345.1	622.2	539.6	520.4	495.5	629.3	654.8	503.1	575	Mediator of RNA polymerase II transcription subunit 9 [Source:UniProtKB/Swiss-Prot;Acc:Q8VCS6]
ENSMUSG00000030301	Ccdc91	0.26	0.0196273	0.41545	735.9	514.7	772.8	761.1	727.6	753.2	805.8	906.7	696.1	798.3	Mus musculus coiled-coil domain containing 91 (Ccdc91), transcript variant 2, mRNA. [Source:RefSeq mRNA;Acc:NM_001355713]
ENSMUSG00000072949	Acot1	0.32	0.0207939	0.415953	650.7	416.9	764.9	485.9	651	638.5	796.7	767.9	579.6	713.5	acyl-CoA thioesterase 1 [Source:MGI Symbol;Acc:MGI:1349396]
ENSMUSG00000038781	Stap2	0.33	0.0194274	0.416539	487.6	438.9	443.9	350.3	554.5	644.9	470	641.5	430.1	577.7	Signal-transducing adaptor protein 2 [Source:UniProtKB/Swiss-Prot;Acc:Q8R0L1]
ENSMUSG00000032038	St3gal4	0.37	0.0208982	0.416539	119.2	186.5	72.7	96.6	96.5	307.9	661.4	103.8	118.7	292.4	ST3 beta-galactoside alpha-2,3-sialyltransferase 4 [Source:MGI Symbol;Acc:MGI:1316743]
ENSMUSG00000024313	Mep1b	0.4	0.0209279	0.416539	295.8	353.1	339.5	151.2	359.6	303.7	567.4	618.9	284.9	462.4	Meprin A subunit beta [Source:UniProtKB/Swiss-Prot;Acc:Q61847]
ENSMUSG00000043487	Acot6	0.41	0.0131644	0.422518	17	11	30.4	28.3	89.9	46.7	36.7	48.3	21.7	55.4	Acyl-coenzyme A thioesterase 6 [Source:UniProtKB/Swiss-Prot;Acc:Q32Q92]
ENSMUSG00000032353	Tmed3	0.28	0.0202118	0.422518	1437.7	946.5	1227.2	1046	1215.9	1444.1	1489	1445.4	1164.4	1398.6	Transmembrane emp24 domain-containing protein 3 [Source:UniProtKB/Swiss-Prot;Acc:Q78IS1]
ENSMUSG00000099858	Gm6652	0.36	0.0261571	0.422518	203.5	236.4	360.6	236.1	365.2	381.6	398.9	310.5	259.2	364	predicted gene 6652 [Source:MGI Symbol;Acc:MGI:3647244]
ENSMUSG00000028312	Smc2	0.18	0.0365681	0.422692	3083.4	3211.6	2811.1	3360.4	3633.4	3717.9	3711.7	3339	3116.6	3600.5	Structural maintenance of chromosomes protein 2 [Source:UniProtKB/Swiss-Prot;Acc:Q8CG48]
ENSMUSG00000030254	Rad18	0.36	0.0212145	0.42561	934.9	776	609	1250.9	1432.6	1068.9	1205.9	1264.5	892.7	1243	RAD18 E3 ubiquitin protein ligase [Source:MGI Symbol;Acc:MGI:1890476]
ENSMUSG00000040929	Rfx3	0.38	0.0186905	0.425831	165.8	164.6	128.1	198.1	220.5	263.3	269.4	198.4	164.1	237.9	Transcription factor RFX3 [Source:UniProtKB/Swiss-Prot;Acc:P48381]
ENSMUSG00000049775	Tmsb4x	0.24	0.0404613	0.426647	75818.3	61839	59349.5	69599.6	62428.6	66939.3	76673.9	104413	66651.6	77613.7	thymosin, beta 4, X chromosome [Source:MGI Symbol;Acc:MGI:99510]
ENSMUSG00000039347	Atp6v0e2	0.4	0.0209614	0.429705	205.3	153.6	264.2	111.2	242.2	231.5	264.8	367	183.6	276.4	Mus musculus ATPase, H+ transporting, lysosomal V0 subunit E2 (Atp6v0e2), transcript variant 2, mRNA. [Source:RefSeq mRNA;Acc:NM_001347164]
ENSMUSG00000005103	Wdr1	0.21	0.0257525	0.429705	3646.3	2783.7	3635.4	3444.3	3116.8	3545.1	3717.4	4642.5	3377.4	3755.5	WD repeat domain 1 [Source:MGI Symbol;Acc:MGI:1337100]
ENSMUSG00000079111	Kdelr2	0.21	0.0413661	0.430736	2771.4	1861.1	2819.1	2268.5	2127.1	2205.8	2847.4	3390.4	2430	2642.7	KDEL (Lys-Asp-Glu-Leu) endoplasmic reticulum protein retention receptor 2 [Source:MGI Symbol;Acc:MGI:1914163]
ENSMUSG00000030346	Rad51ap1	0.35	0.0212222	0.430739	459.8	501.7	819	571.8	802.4	645.6	753.1	924.2	588.1	781.3	RAD51-associated protein 1 isoform 2 [Source:RefSeq peptide;Acc:NP_001334384]
ENSMUSG00000046027	Stard5	0.32	0.0222491	0.430739	1660	910.6	1594.5	1382.6	1834.7	1765.5	1494.8	1915.2	1386.9	1752.5	StAR-related lipid transfer (START) domain containing 5 [Source:MGI Symbol;Acc:MGI:2156765]
ENSMUSG00000006360	Crip1	0.28	0.0432153	0.430739	6216.9	7230.1	4445.2	6229.9	7322.7	6719.3	7088.6	9469.1	6030.5	7649.9	Cysteine-rich protein 1 [Source:UniProtKB/Swiss-Prot;Acc:P63254]
ENSMUSG00000027790	Sis	0.39	0.00909763	0.431395	50.2	102.7	46.2	26.3	36	82.1	286.6	364.9	56.4	192.4	sucrase-isomaltase [Source:HGNC Symbol;Acc:HGNC:10856]
ENSMUSG00000039457	Ppl	0.42	0.00980089	0.431395	120.1	35.9	95.1	16.6	179.8	230.8	110	200.5	66.9	180.3	periplakin [Source:MGI Symbol;Acc:MGI:1194898]
ENSMUSG00000091721	Gimd1	0.39	0.0214444	0.431395	319.1	276.3	146.6	194.2	315.1	287.4	441.3	399.9	234	360.9	GTPase IMAP family member GIMD1 [Source:UniProtKB/Swiss-Prot;Acc:E9PW74]
ENSMUSG00000031010	Usp9x	0.25	0.0216642	0.431395	827.3	938.5	948.5	824.5	1021.9	991.1	1052.3	1196.6	884.7	1065.5	ubiquitin specific peptidase 9, X chromosome [Source:MGI Symbol;Acc:MGI:894681]
ENSMUSG00000052456	Asna1	0.32	0.0225857	0.431395	350.5	257.3	301.2	295.6	370	356.1	334.7	482.1	301.2	385.7	ATPase Asna1 [Source:UniProtKB/Swiss-Prot;Acc:O54984]
ENSMUSG00000020918	Kat2a	0.38	0.0228011	0.431395	260.8	210.4	207.4	127.8	282	301.6	277.4	324.9	201.6	296.4	K(lysine) acetyltransferase 2A [Source:MGI Symbol;Acc:MGI:1343101]
ENSMUSG00000051220	Ercc6l	0.37	0.0231354	0.431395	298.5	389	586.5	537.6	443.8	676	677.5	732	452.9	632.3	DNA excision repair protein ERCC-6-like [Source:UniProtKB/Swiss-Prot;Acc:Q8BHK9]
ENSMUSG00000020182	Ddc	0.27	0.0257081	0.431395	1924.4	1692.6	2092.5	1801.2	2604	2720.4	2406.1	1850.4	1877.7	2395.2	Aromatic-L-amino-acid decarboxylase [Source:UniProtKB/Swiss-Prot;Acc:O88533]
ENSMUSG00000009575	Cbx5	0.17	0.0262852	0.431395	2210.3	2317.9	2237.8	2053.9	2464.9	2457.8	2540.2	2574.2	2205	2509.3	Mus musculus chromobox 5 (Cbx5), transcript variant 4, mRNA. [Source:RefSeq mRNA;Acc:NM_001358950]
ENSMUSG00000003038	Hmgn2	0.32	0.0393671	0.431395	4972.8	3521.8	3771.5	3142.8	6396.3	3286	5363.5	5208	3852.2	5063.5	Non-histone chromosomal protein HMG-17 [Source:UniProtKB/Swiss-Prot;Acc:P09602]
ENSMUSG00000041697	Cox6a1	0.19	0.0398894	0.431395	13390.2	12552.1	10906.3	12854	13170.2	12912	14829.5	15420.3	12425.7	14083	cytochrome c oxidase subunit 6A1 [Source:HGNC Symbol;Acc:HGNC:2277]
ENSMUSG00000022673	Mcm4	0.25	0.0432751	0.431395	2767.9	1659.7	2854.7	2459.8	2480.9	2596.6	2531	3414.1	2435.5	2755.6	DNA replication licensing factor MCM4 [Source:UniProtKB/Swiss-Prot;Acc:P49717]
ENSMUSG00000060147	Serpinb6a	0.31	0.0223598	0.431632	1045.1	1136	1249.7	897.7	1163.8	1107.9	1494.8	1728.1	1082.1	1373.6	serine (or cysteine) peptidase inhibitor, clade B, member 6a [Source:MGI Symbol;Acc:MGI:103123]
ENSMUSG00000042508	Dmtf1	0.36	0.0231807	0.431632	775.3	605.4	668.4	421.5	948.1	729.8	735.9	1022.9	617.7	859.2	Cyclin-D-binding Myb-like transcription factor 1 [Source:UniProtKB/Swiss-Prot;Acc:Q8CE22]
ENSMUSG00000073427	Gm4924	0.38	0.0235512	0.431632	273.4	189.5	211.4	160	230.9	399.3	373.7	256	208.6	314.9
ENSMUSG00000021196	Pfkp	0.35	0.0289106	0.431632	416.8	372	231.2	388.3	548.8	414.8	439	583.9	352.1	496.6	ATP-dependent 6-phosphofructokinase, platelet type [Source:UniProtKB/Swiss-Prot;Acc:Q9WUA3]
ENSMUSG00000040749	Siah1b	0.31	0.022196	0.432569	391.7	400.9	433.3	433.2	611.2	625.8	409.2	581.9	414.8	557	siah E3 ubiquitin protein ligase 1B [Source:MGI Symbol;Acc:MGI:108063]
ENSMUSG00000024645	Timm21	0.21	0.0406672	0.432569	2389.6	2214.2	1916.8	2235.4	2338.1	2382.8	2536.7	2854.8	2189	2528.1	translocase of inner mitochondrial membrane 21 [Source:MGI Symbol;Acc:MGI:1920595]
ENSMUSG00000050854	Tmem125	0.45	0.00989713	0.433916	114.7	85.8	95.1	106.4	75.7	128.1	192.6	258	100.5	163.6	Transmembrane protein 125 [Source:UniProtKB/Swiss-Prot;Acc:Q8CHQ6]
ENSMUSG00000031327	Chic1	0.39	0.0207989	0.435703	105.8	163.6	161.2	94.6	306.6	273.2	124.9	186.1	131.3	222.7	Cysteine-rich hydrophobic domain-containing protein 1 [Source:UniProtKB/Swiss-Prot;Acc:Q8CBW7]
ENSMUSG00000018623	Mmp7	0.29	0.023989	0.435703	2234.5	686.2	776.8	1437.2	940.5	615.2	2291.4	17716.9	1283.7	5391	matrix metallopeptidase 7 [Source:MGI Symbol;Acc:MGI:103189]
ENSMUSG00000025544	Tm9sf2	0.15	0.0414233	0.436971	7946.8	6881	8675.1	8743.4	7621.7	7352.2	9165.7	9955.3	8061.6	8523.7	transmembrane 9 superfamily member 2 [Source:MGI Symbol;Acc:MGI:1915309]
ENSMUSG00000032397	Tipin	0.25	0.0452355	0.43708	3493.9	2173.3	2934	4080.4	3521.8	3538.1	3742.6	3830.4	3170.4	3658.2	TIMELESS-interacting protein [Source:UniProtKB/Swiss-Prot;Acc:Q91WA1]
ENSMUSG00000019920	Lims1	0.23	0.0417222	0.438163	1766.7	1930.9	2294.6	2231.5	2440.3	2603.6	2190.6	2563.9	2055.9	2449.6	Mus musculus LIM and senescent cell antigen-like domains 1 (Lims1), transcript variant 6, mRNA. [Source:RefSeq mRNA;Acc:NM_001359116]
ENSMUSG00000061482	Hist1h4d	0.33	0.0245307	0.438547	206.2	137.6	207.4	204.9	218.6	240.7	231.5	271.4	189	240.6	Histone H4 [Source:UniProtKB/Swiss-Prot;Acc:P62806]
ENSMUSG00000035245	Eogt	0.39	0.0213069	0.440034	153.3	129.7	111	116.1	159.9	286.7	192.6	165.5	127.5	201.2	EGF domain-specific O-linked N-acetylglucosamine transferase [Source:UniProtKB/Swiss-Prot;Acc:Q8BYW9]
ENSMUSG00000026655	Fam107b	0.2	0.0478864	0.440034	2358.2	2238.1	2890.4	2204.1	2672.1	2700.6	2731.6	2987.4	2422.7	2772.9	Protein FAM107B [Source:UniProtKB/Swiss-Prot;Acc:Q3TGF2]
ENSMUSG00000039405	Prss23	0.37	0.0236022	0.440626	532.4	540.6	907.5	642	815.6	1253	1038.5	707.3	655.6	953.6	Serine protease 23 [Source:UniProtKB/Swiss-Prot;Acc:Q9D6X6]
ENSMUSG00000021361	Tmem14c	0.17	0.0462026	0.440626	2818.9	1981.8	2416.1	2501.7	2277.5	2304.9	2767.1	3083	2429.7	2608.1	transmembrane protein 14C [Source:MGI Symbol;Acc:MGI:1913404]
ENSMUSG00000074272	Ceacam1	0.18	0.0482168	0.440626	8097.4	8875.7	8075.4	9575.6	9567.1	8823.9	10120.6	10723.3	8656	9808.7	Carcinoembryonic antigen-related cell adhesion molecule 1 [Source:UniProtKB/Swiss-Prot;Acc:P31809]
ENSMUSG00000004843	Chmp2b	0.23	0.042834	0.442542	1735.3	2129.4	2406.9	2153.4	2355.1	2599.4	2399.2	2673.9	2106.3	2506.9	Charged multivesicular body protein 2b [Source:UniProtKB/Swiss-Prot;Acc:Q8BJF9]
ENSMUSG00000013593	Ndufs2	0.18	0.0294517	0.444861	5368.1	4850.3	6097.8	6189.9	5759.5	5919.4	6201.4	6931.9	5626.5	6203.1	NADH dehydrogenase [ubiquinone] iron-sulfur protein 2, mitochondrial [Source:UniProtKB/Swiss-Prot;Acc:Q91WD5]
ENSMUSG00000026976	Pax8	0.45	0.0108065	0.448891	30.5	33.9	43.6	44.9	48.3	58.8	98.6	68.9	38.2	68.6	Paired box protein Pax-8 [Source:UniProtKB/Swiss-Prot;Acc:Q00288]
ENSMUSG00000009108	Gnat2	0.44	0.0115364	0.448891	79.8	82.8	68.7	68.3	91.8	106.2	191.4	115.1	74.9	126.1	guanine nucleotide binding protein, alpha transducing 2 [Source:MGI Symbol;Acc:MGI:95779]
ENSMUSG00000023905	Tnfrsf12a	0.41	0.0166882	0.448891	179.3	160.6	218	108.3	225.2	175.6	264.8	358.8	166.5	256.1	Tumor necrosis factor receptor superfamily member 12A [Source:UniProtKB/Swiss-Prot;Acc:Q9CR75]
ENSMUSG00000045538	Ddx28	0.32	0.0255559	0.448891	272.5	182.5	291.9	245.9	205.3	283.9	355.3	368	248.2	303.1	Probable ATP-dependent RNA helicase DDX28 [Source:UniProtKB/Swiss-Prot;Acc:Q9CWT6]
ENSMUSG00000004127	Trmt10a	0.31	0.0258987	0.448891	333.4	331.1	289.3	276.1	483.5	369.5	345	445.1	307.5	410.8	tRNA methyltransferase 10A [Source:MGI Symbol;Acc:MGI:1920421]
ENSMUSG00000034663	Bmp2k	0.34	0.0315078	0.448891	393.5	262.3	346.1	237.1	412.5	301.6	415	505.8	309.8	408.7	BMP-2-inducible protein kinase [Source:UniProtKB/Swiss-Prot;Acc:Q91Z96]
ENSMUSG00000024997	Prdx3	0.21	0.0441257	0.448891	5836	6100	5471.7	6616.3	6342.4	6420.6	6700	8233.4	6006	6924.1	Thioredoxin-dependent peroxide reductase, mitochondrial [Source:UniProtKB/Swiss-Prot;Acc:P20108]
ENSMUSG00000050410	Tcf19	0.33	0.0326154	0.449325	728.7	245.4	708.1	550.3	598	528.8	685.5	862.5	558.1	668.7	transcription factor 19 [Source:MGI Symbol;Acc:MGI:103180]
ENSMUSG00000054115	Skp2	0.32	0.0359363	0.449325	589.8	382	565.4	631.3	720.1	911.1	624.7	653.8	542.1	727.4	S-phase kinase-associated protein 2 (p45) [Source:MGI Symbol;Acc:MGI:1351663]
ENSMUSG00000024218	Taf11	0.26	0.0327312	0.449775	542.3	596.4	651.3	636.2	666.1	589.7	856.3	793.6	606.5	726.4	Transcription initiation factor TFIID subunit 11 [Source:UniProtKB/Swiss-Prot;Acc:Q99JX1]
ENSMUSG00000041660	Bbox1	0.44	0.0117603	0.450026	52	101.7	93.8	61.5	119.2	97.7	143.3	213.8	77.2	143.5	Gamma-butyrobetaine dioxygenase [Source:UniProtKB/Swiss-Prot;Acc:Q924Y0]
ENSMUSG00000037390	Muc3	0.37	0.0260289	0.450026	415.9	530.6	248.4	324.9	733.3	457.3	431	702.1	379.9	580.9
ENSMUSG00000001225	Slc26a3	0.31	0.0249675	0.45562	589.8	996.4	644.7	837.2	985.9	1160.9	894.1	1069.1	767	1027.5	Chloride anion exchanger [Source:UniProtKB/Swiss-Prot;Acc:Q9WVC8]
ENSMUSG00000028668	Eloa	0.32	0.0266493	0.45562	654.3	449.8	720	491.8	815.6	738.3	700.4	733	579	746.8	Elongin-A [Source:UniProtKB/Swiss-Prot;Acc:Q8CB77]
ENSMUSG00000025574	Tk1	0.22	0.0300643	0.45562	1343.6	1215.8	1243.1	1601.1	1556.5	1464.6	1609.4	1636.6	1350.9	1566.8	thymidine kinase 1 [Source:MGI Symbol;Acc:MGI:98763]
ENSMUSG00000031918	Mtmr2	0.28	0.0302167	0.45562	660.6	708.1	782	845	1045.6	752.5	1006.4	908.8	748.9	928.3	Myotubularin-related protein 2 [Source:UniProtKB/Swiss-Prot;Acc:Q9Z2D1]
ENSMUSG00000056666	Retsat	0.32	0.0369435	0.45562	394.4	498.7	712	565.9	651.9	539.4	711.8	928.3	542.8	707.9	All-trans-retinol 13,14-reductase [Source:UniProtKB/Swiss-Prot;Acc:Q64FW2]
ENSMUSG00000004642	Slbp	0.24	0.026952	0.458404	4373.2	3360.2	4309.2	4852.2	5301.6	4819.4	4774.3	4873.8	4223.7	4942.3	stem-loop binding protein [Source:MGI Symbol;Acc:MGI:108402]
ENSMUSG00000100707	Gm28523	0.42	0.0170324	0.465164	28.7	24.9	41	42	53	61.6	73.4	53.5	34.1	60.3	predicted gene 28523 [Source:MGI Symbol;Acc:MGI:5579229]
ENSMUSG00000040721	Zfhx2	0.44	0.0114964	0.467122	67.2	37.9	48.9	41	90.8	77.9	82.5	85.3	48.7	84.1	zinc finger homeobox 2 [Source:MGI Symbol;Acc:MGI:2686934]
ENSMUSG00000039740	Alg2	0.34	0.027305	0.467122	598.7	571.5	891.7	484.9	843.1	967	708.4	993.1	636.7	877.9	Alpha-1,3/1,6-mannosyltransferase ALG2 [Source:UniProtKB/Swiss-Prot;Acc:Q9DBE8]
ENSMUSG00000057766	Ankrd29	0.45	0.00764179	0.467174	47.5	17	44.9	55.6	85.2	135.2	122.7	51.4	41.2	98.6	ankyrin repeat domain 29 [Source:MGI Symbol;Acc:MGI:2687055]
ENSMUSG00000016024	Lbp	0.39	0.011517	0.467174	11.7	32.9	13.2	34.1	25.5	60.2	53.9	138.8	23	69.6	Lipopolysaccharide-binding protein [Source:UniProtKB/Swiss-Prot;Acc:Q61805]
ENSMUSG00000097423	Gm26522	0.36	0.017212	0.467174	10.8	18	10.6	19.5	82.3	20.5	51.6	20.6	14.7	43.7	predicted gene, 26522 [Source:MGI Symbol;Acc:MGI:5477016]
ENSMUSG00000109865	Hspa14	0.24	0.0281834	0.467174	2090.2	1855.1	1685.6	2282.2	2449.7	2302.1	2237.5	2469.3	1978.3	2364.7	Heat shock 70 kDa protein 14 [Source:UniProtKB/Swiss-Prot;Acc:Q99M31]
ENSMUSG00000028480	Glipr2	0.31	0.0287038	0.467174	462.5	492.7	459.7	582.5	591.4	534.5	584.6	832.7	499.4	635.8	Golgi-associated plant pathosis-related protein 1 [Source:UniProtKB/Swiss-Prot;Acc:Q9CYL5]
ENSMUSG00000025766	D3Ertd751e	0.29	0.0319535	0.467174	553.9	618.4	738.5	756.2	668	936.5	846	893.3	666.7	836	DNA segment, Chr 3, ERATO Doi 751, expressed [Source:MGI Symbol;Acc:MGI:1289213]
ENSMUSG00000070493	Chchd2	0.17	0.0334594	0.467174	7834.8	6613.7	6775.5	6955.9	6930.9	7358.6	8532.9	8211.8	7045	7758.6	Coiled-coil-helix-coiled-coil-helix domain-containing protein 2 [Source:UniProtKB/Swiss-Prot;Acc:Q9D1L0]
ENSMUSG00000020534	Shmt1	0.22	0.0334798	0.467174	3425.8	2794.7	4152	3511.6	3454.6	3974.1	4020	4186.1	3471	3908.7	serine hydroxymethyltransferase 1 (soluble) [Source:MGI Symbol;Acc:MGI:98299]
ENSMUSG00000027222	Pex16	0.25	0.0389629	0.467174	663.3	636.3	506	653.7	748.4	709.3	729	807	614.8	748.4	Peroxisomal membrane protein PEX16 [Source:UniProtKB/Swiss-Prot;Acc:Q91XC9]
ENSMUSG00000079426	Arpc4	0.23	0.0326721	0.471619	1167.9	768	1309.1	1152.3	1126.9	1085.9	1407.6	1262.4	1099.3	1220.7	Actin-related protein 2/3 complex subunit 4 [Source:UniProtKB/Swiss-Prot;Acc:P59999]
ENSMUSG00000031864	Ints10	0.19	0.0277843	0.474104	1838.4	1628.7	2035.7	2091	1899	1868.1	2176.8	2378.8	1898.4	2080.7	Integrator complex subunit 10 [Source:UniProtKB/Swiss-Prot;Acc:Q8K2A7]
ENSMUSG00000042569	Dhrs7b	0.25	0.0330987	0.47483	1469.1	1332.5	1216.7	1257.7	1484.6	1331.6	1557.8	1927.5	1319	1575.4	Dehydrogenase/reductase SDR family member 7B [Source:UniProtKB/Swiss-Prot;Acc:Q99J47]
ENSMUSG00000027259	Adal	0.3	0.0276193	0.476125	445.5	282.3	503.3	469.3	459.9	535.2	521.6	550	425.1	516.6	Adenosine deaminase-like protein [Source:UniProtKB/Swiss-Prot;Acc:Q80SY6]
ENSMUSG00000005087	Cd44	0.28	0.0296793	0.478134	3307.4	3065	3957.8	2967.1	3913.5	5133.7	3459.5	4391.7	3324.3	4224.6	CD44 molecule (Indian blood group) [Source:HGNC Symbol;Acc:HGNC:1681]
ENSMUSG00000047565	Acot10	0.4	0.0185543	0.478812	25.1	13	21.1	40	14.2	35.4	79.1	75	24.8	50.9	acyl-CoA thioesterase 10 [Source:MGI Symbol;Acc:MGI:1928940]
ENSMUSG00000072571	Tmem253	0.41	0.0185921	0.478812	132.7	54.9	75.3	92.7	109.8	99.8	127.2	200.5	88.9	134.3	Transmembrane protein 253 [Source:UniProtKB/Swiss-Prot;Acc:Q3UNB8]
ENSMUSG00000000278	Scpep1	0.26	0.0283543	0.478812	1526.4	1409.3	1223.3	1516.3	1489.3	1409.4	1787.1	2134.2	1418.8	1705	serine carboxypeptidase 1 [Source:MGI Symbol;Acc:MGI:1921867]
ENSMUSG00000045273	Cenph	0.28	0.0286766	0.478812	935.8	820.8	755.6	1073.3	1055	1199.2	1223.1	996.2	896.4	1118.4	Centromere protein H [Source:UniProtKB/Swiss-Prot;Acc:Q9QYM8]
ENSMUSG00000031697	Orc6	0.25	0.0288421	0.478812	1969.2	1274.7	1713.4	2006.1	1914.2	1888	1916.6	2263.7	1740.8	1995.6	origin recognition complex subunit 6 [Source:HGNC Symbol;Acc:HGNC:17151]
ENSMUSG00000028633	Ctps	0.27	0.0299308	0.478812	998.5	939.5	1177	887.9	1386.2	1089.5	1116.5	1360.1	1000.7	1238	CTP synthase 1 [Source:UniProtKB/Swiss-Prot;Acc:P70698]
ENSMUSG00000041974	Spidr	0.29	0.0303211	0.478812	453.5	458.8	502	370.8	455.1	533.8	646.5	606.5	446.3	560.5	DNA repair-scaffolding protein [Source:UniProtKB/Swiss-Prot;Acc:Q8BGX7]
ENSMUSG00000041417	Pik3r1	0.19	0.0344199	0.478919	1281.7	1567.9	1443.9	1271.4	1791.2	1804.4	1607.1	1448.5	1391.2	1662.8	phosphoinositide-3-kinase regulatory subunit 1 [Source:MGI Symbol;Acc:MGI:97583]
ENSMUSG00000031536	Polb	0.25	0.0291261	0.479587	971.6	968.5	936.6	778.6	1094.8	1004.5	1097	1221.3	913.8	1104.4	polymerase (DNA directed), beta [Source:MGI Symbol;Acc:MGI:97740]
ENSMUSG00000000759	Tubgcp3	0.28	0.0385611	0.479587	510.9	409.9	618.2	652.8	678.4	635	717.6	620.9	548	663	tubulin, gamma complex associated protein 3 [Source:MGI Symbol;Acc:MGI:2183752]
ENSMUSG00000027963	Extl2	0.23	0.0385718	0.479587	483.1	354.1	500.7	547.4	434.3	470	605.2	589.1	471.3	524.7	Exostosin-like 2 [Source:UniProtKB/Swiss-Prot;Acc:Q9ES89]
ENSMUSG00000036099	Vezt	0.3	0.0390639	0.481312	320.9	318.2	383.1	332.7	457	524.6	334.7	478	338.7	448.6	vezatin, adherens junctions transmembrane protein [Source:MGI Symbol;Acc:MGI:2143698]
ENSMUSG00000041220	Elovl6	0.32	0.0429645	0.481312	668.7	340.1	479.5	340.5	530.8	449.5	687.8	652.8	457.2	580.2	Elongation of very long chain fatty acids protein 6 [Source:UniProtKB/Swiss-Prot;Acc:Q920L5]
ENSMUSG00000022836	Mylk	0.44	0.0128895	0.481737	113.8	38.9	116.2	113.2	82.3	206	167.4	203.5	95.5	164.8	myosin light chain kinase [Source:HGNC Symbol;Acc:HGNC:7590]
ENSMUSG00000014867	Surf4	0.23	0.0306508	0.481737	2286.5	1366.4	2121.6	1902.6	1956.7	1780.4	2173.4	2567	1919.3	2119.4	Surfeit locus protein 4 [Source:UniProtKB/Swiss-Prot;Acc:Q64310]
ENSMUSG00000027079	Clp1	0.24	0.0311423	0.482637	655.2	607.4	639.4	613.7	768.3	777.3	654.5	844	628.9	761	Polyribonucleotide 5'-hydroxyl-kinase Clp1 [Source:UniProtKB/Swiss-Prot;Acc:Q99LI9]
ENSMUSG00000022021	Diaph3	0.38	0.0206377	0.486231	191.8	250.3	240.4	187.3	283.9	242.1	433.3	296.1	217.5	313.8	3 [Source:UniProtKB/Swiss-Prot;Acc:Q9Z207]
ENSMUSG00000032042	Srpr	0.25	0.0313051	0.488244	1210	834.8	993.4	1173.8	1065.4	1279.9	1240.3	1320	1053	1226.4	Signal recognition particle receptor subunit alpha [Source:UniProtKB/Swiss-Prot;Acc:Q9DBG7]
ENSMUSG00000039617	Gm7488	0.19	0.0364875	0.490358	1379.4	1122.1	1487.5	1330.9	1332.3	1213.3	1704.5	1559.5	1330	1452.4	predicted gene 7488 [Source:MGI Symbol;Acc:MGI:3647006]
ENSMUSG00000024922	Ovol1	0.3	0.044734	0.490358	451.7	437.9	549.5	363.9	542.2	496.2	506.7	778.2	450.8	580.8	Putative transcription factor Ovo-like 1 [Source:UniProtKB/Swiss-Prot;Acc:Q9WTJ2]
ENSMUSG00000020956	Dtd2	0.25	0.0303476	0.492113	711.7	589.5	587.9	739.6	814.7	718.5	844.8	765.9	657.1	786	Mus musculus D-tyrosyl-tRNA deacylase 2 (Dtd2), transcript variant 1, mRNA. [Source:RefSeq mRNA;Acc:NM_001347404]
ENSMUSG00000031399	Fam3a	0.36	0.0310303	0.494028	182.9	95.7	303.8	258.6	247.9	203.2	288.9	357.8	210.2	274.4	Protein FAM3A [Source:UniProtKB/Swiss-Prot;Acc:Q9D8T0]
ENSMUSG00000021693	Kif2a	0.28	0.03696	0.494028	764.6	676.2	525.8	641	1054.1	1006.6	691.2	758.7	651.9	877.6	Kinesin-like protein KIF2A [Source:UniProtKB/Swiss-Prot;Acc:P28740]
ENSMUSG00000068114	Ccdc134	0.43	0.0136458	0.49618	65.4	92.8	95.1	104.4	146.7	127.4	114.6	192.2	89.4	145.2	Coiled-coil domain-containing protein 134 [Source:UniProtKB/Swiss-Prot;Acc:Q8C7V8]
ENSMUSG00000048371	Pdp2	0.37	0.0316963	0.502388	211.5	162.6	248.4	124.9	278.2	333.4	197.2	335.1	186.8	286	pyruvate dehyrogenase phosphatase catalytic subunit 2 [Source:HGNC Symbol;Acc:HGNC:30263]
ENSMUSG00000021273	Fdft1	0.31	0.0378724	0.503873	1747.8	1269.7	1568.1	1115.2	1315.2	1482.3	1708	2753	1425.2	1814.6	Squalene synthase [Source:UniProtKB/Swiss-Prot;Acc:P53798]
ENSMUSG00000028693	Nasp	0.21	0.0335815	0.505478	3094.1	2283	2672.4	2739.8	2857.5	3119.7	2907	3385.3	2697.3	3067.4	Nuclear autoantigenic sperm protein [Source:UniProtKB/Swiss-Prot;Acc:Q99MD9]
ENSMUSG00000021770	Samd8	0.43	0.0143439	0.508402	67.2	76.8	144	103.4	221.4	197.5	96.3	224.1	97.9	184.8	sterile alpha motif domain containing 8 [Source:MGI Symbol;Acc:MGI:1914880]
ENSMUSG00000053134	Supt7l	0.35	0.0339468	0.508433	234.8	167.6	272.1	190.3	418.2	264.8	285.4	275.5	216.2	311	STAGA complex 65 subunit gamma [Source:UniProtKB/Swiss-Prot;Acc:Q9CZV5]
ENSMUSG00000049800	Sertad2	0.36	0.0343715	0.513517	112.9	193.5	224.6	137.6	274.4	222.3	288.9	213.8	167.1	249.8	SERTA domain containing 2 [Source:MGI Symbol;Acc:MGI:1931026]
ENSMUSG00000029176	Anapc4	0.27	0.0324148	0.514589	1512.1	1668.6	1706.8	1326	1936.9	1519.9	1926.9	2300.7	1553.4	1921.1	Anaphase-promoting complex subunit 4 [Source:UniProtKB/Swiss-Prot;Acc:Q91W96]
ENSMUSG00000015341	Golga7	0.24	0.03314	0.514873	1102.5	1157	1379.1	1100.6	1388.1	1162.4	1561.2	1497.8	1184.8	1402.4	golgi autoantigen, golgin subfamily a, 7 [Source:MGI Symbol;Acc:MGI:1931029]
ENSMUSG00000028757	Ddost	0.19	0.0407589	0.514873	6075.3	5454.7	5581.3	6621.2	6304.6	5932.2	6516.6	7715.3	5933.1	6617.2	Dolichyl-diphosphooligosaccharide--protein glycosyltransferase 48 kDa subunit [Source:UniProtKB/Swiss-Prot;Acc:O54734]
ENSMUSG00000020941	Map3k14	0.43	0.0141123	0.516088	54.7	46.9	35.7	55.6	100.3	96.3	69.9	75	48.2	85.4	Mitogen-activated protein kinase kinase kinase 14 [Source:UniProtKB/Swiss-Prot;Acc:Q9WUL6]
ENSMUSG00000097503	3110045C21Rik	0.43	0.0157738	0.516088	78.9	42.9	70	124.9	88	167.8	119.2	177.8	79.2	138.2	RIKEN cDNA 3110045C21 gene [Source:MGI Symbol;Acc:MGI:1914553]
ENSMUSG00000029625	Cpsf4	0.33	0.0352911	0.516116	202.6	126.7	208.7	202	262.1	235.7	236.1	235.4	185	242.3	Cleavage and polyadenylation specificity factor subunit 4 [Source:UniProtKB/Swiss-Prot;Acc:Q8BQZ5]
ENSMUSG00000056305	Usp39	0.28	0.033244	0.519318	1394.7	881.7	1091.2	1378.7	1572.6	1233.2	1498.2	1409.4	1186.6	1428.3	ubiquitin specific peptidase 39 [Source:MGI Symbol;Acc:MGI:107622]
ENSMUSG00000037885	Stk35	0.42	0.0150633	0.520032	95	65.8	79.3	66.3	90.8	80.7	129.5	164.5	76.6	116.4	Serine/threonine-protein kinase 35 [Source:UniProtKB/Swiss-Prot;Acc:Q80ZW0]
ENSMUSG00000083836	Ldha-ps2	0.33	0.0311652	0.520032	257.2	102.7	212.7	175.6	180.7	155	275.1	299.2	187.1	227.5	lactate dehydrogenase A, pseudogene 2 [Source:MGI Symbol;Acc:MGI:96761]
ENSMUSG00000038736	Nudcd1	0.24	0.0335406	0.520032	1683.3	1620.8	1502	2104.6	1990.8	1856.8	2034.7	2304.8	1727.7	2046.8	NudC domain-containing protein 1 [Source:UniProtKB/Swiss-Prot;Acc:Q6PIP5]
ENSMUSG00000020589	Fam49a	0.36	0.0357897	0.520032	181.1	266.3	335.5	293.7	420.1	244.2	542.2	363.9	269.1	392.6	Protein FAM49A [Source:UniProtKB/Swiss-Prot;Acc:Q8BHZ0]
ENSMUSG00000087142	Gm12454	0.33	0.0358984	0.520032	199.9	205.5	236.5	225.4	297.1	361.7	213.2	333.1	216.8	301.3	predicted gene 12454 [Source:MGI Symbol;Acc:MGI:3649695]
ENSMUSG00000032601	Prkar2a	0.23	0.0408403	0.521182	1662.7	1193.9	1422.7	1515.3	1442	1592.8	1537.2	2066.3	1448.6	1659.6	protein kinase, cAMP dependent regulatory, type II alpha [Source:MGI Symbol;Acc:MGI:108025]
ENSMUSG00000031703	Itfg1	0.23	0.0340143	0.521375	1805.2	1984.8	1718.6	2004.1	1939.7	2079.1	2243.3	2594.7	1878.2	2214.2	T-cell immunomodulatory protein [Source:UniProtKB/Swiss-Prot;Acc:Q99KW9]
ENSMUSG00000001228	Uhrf1	0.3	0.0364128	0.521375	606.8	351.1	587.9	465.4	522.3	671.8	685.5	597.3	502.8	619.2	ubiquitin-like, containing PHD and RING finger domains, 1 [Source:MGI Symbol;Acc:MGI:1338889]
ENSMUSG00000031546	Gins4	0.2	0.0410999	0.521375	1161.6	1061.2	1075.3	1300.6	1207.4	1201.3	1498.2	1313.8	1149.7	1305.2	DNA replication complex GINS protein SLD5 DNA replication complex GINS protein SLD5, N-terminally processed [Source:UniProtKB/Swiss-Prot;Acc:Q99LZ3]
ENSMUSG00000031608	Galnt7	0.26	0.0411019	0.521375	1707.5	1604.8	1432	1623.6	1665.3	1978.6	1664.4	2506.3	1592	1953.7	N-acetylgalactosaminyltransferase 7 [Source:UniProtKB/Swiss-Prot;Acc:Q80VA0]
ENSMUSG00000082674	Gm11914	0.19	0.0411767	0.521375	657	721.1	710.7	723	876.2	841.7	782.9	800.8	703	825.4	predicted gene 11914 [Source:MGI Symbol;Acc:MGI:3649889]
ENSMUSG00000059552	Trp53	0.18	0.0424562	0.521375	3055.6	2247.1	3232.5	3146.7	2793.2	2962.5	3178.6	3635.1	2920.5	3142.4	transformation related protein 53 [Source:MGI Symbol;Acc:MGI:98834]
ENSMUSG00000041476	Smpx	0.4	0.0226595	0.522564	105.8	80.8	133.4	93.7	141	301.6	244.2	92.5	103.4	194.8	small muscle protein, X-linked [Source:MGI Symbol;Acc:MGI:1913356]
ENSMUSG00000038702	Dsel	0.41	0.0154961	0.527339	19.7	17	39.6	65.4	62.4	75.7	97.4	64.8	35.4	75.1	Dermatan-sulfate epimerase-like protein [Source:UniProtKB/Swiss-Prot;Acc:Q0VBN2]
ENSMUSG00000030560	Ctsc	0.32	0.0348631	0.527339	1223.5	1119.1	1167.8	1801.2	1466.6	1072.5	1705.7	2537.2	1327.9	1695.5	cathepsin C [Source:MGI Symbol;Acc:MGI:109553]
ENSMUSG00000031095	Cul4b	0.28	0.0364724	0.527339	619.4	505.7	838.8	639.1	787.2	739.8	882.6	739.1	650.7	787.2	Cullin-4B [Source:UniProtKB/Swiss-Prot;Acc:A2A432]
ENSMUSG00000018570	2810408A11Rik	0.31	0.0377107	0.527339	161.3	267.3	235.1	226.4	330.2	298	293.4	282.7	222.5	301.1	RIKEN cDNA 2810408A11 gene [Source:MGI Symbol;Acc:MGI:1917669]
ENSMUSG00000039458	Mtmr12	0.29	0.0460613	0.527339	286.8	286.2	384.4	346.4	370.9	377.3	355.3	528.4	326	408	Mus musculus myotubularin related protein 12 (Mtmr12), transcript variant 2, mRNA. [Source:RefSeq mRNA;Acc:NM_001356498]
ENSMUSG00000036875	Dna2	0.31	0.0467998	0.527339	575.4	433.9	565.4	556.2	610.3	878.5	502.1	837.8	532.7	707.2	DNA replication ATP-dependent helicase/nuclease DNA2 DNA replication nuclease DNA2 DNA replication ATP-dependent helicase DNA2 [Source:UniProtKB/Swiss-Prot;Acc:Q6ZQJ5]
ENSMUSG00000024222	Fkbp5	0.28	0.0357641	0.529074	214.2	111.7	103	101.5	134.4	192.5	137.6	1248	132.6	428.1	Peptidyl-prolyl cis-trans isomerase FKBP5 [Source:UniProtKB/Swiss-Prot;Acc:Q64378]
ENSMUSG00000036968	Cnpy4	0.27	0.0377919	0.531639	546.8	367	405.6	464.4	460.8	554.3	602.9	539.7	445.9	539.4	4 [Source:UniProtKB/Swiss-Prot;Acc:Q8BQ47]
ENSMUSG00000099632	2900093K20Rik	0.42	0.0153882	0.532626	61	75.8	62.1	87.8	84.2	111.8	124.9	134.7	71.7	113.9	RIKEN cDNA 2900093K20 gene [Source:MGI Symbol;Acc:MGI:1915287]
ENSMUSG00000035504	Reep6	0.31	0.0380026	0.532626	1060.4	1113.1	1274.8	1114.3	1389	1388.9	1068.3	2115.7	1140.6	1490.5	Receptor expression-enhancing protein 6 [Source:UniProtKB/Swiss-Prot;Acc:Q9JM62]
ENSMUSG00000041718	Alg13	0.33	0.0388087	0.535172	354	252.3	336.9	538.6	526.1	487	505.5	455.4	370.5	493.5	Putative bifunctional UDP-N-acetylglucosamine transferase and deubiquitinase ALG13 [Source:UniProtKB/Swiss-Prot;Acc:Q9D8C3]
ENSMUSG00000002981	Clptm1	0.21	0.0362556	0.536121	1287.1	1059.2	1157.2	1125	1092.9	1323.8	1477.6	1387.8	1157.1	1320.5	Cleft lip and palate transmembrane [Source:UniProtKB/Swiss-Prot;Acc:Q8VBZ3]
ENSMUSG00000020691	Mettl2	0.3	0.0389479	0.536121	430.2	632.3	583.9	501.5	642.5	618	655.7	888.2	537	701.1	Methyltransferase-like protein 2 [Source:UniProtKB/Swiss-Prot;Acc:Q8BMK1]
ENSMUSG00000022016	Akap11	0.27	0.0390594	0.538153	583.5	659.3	646	526.9	646.3	630.7	824.2	883.1	603.9	746.1	A kinase (PRKA) anchor protein 11 [Source:MGI Symbol;Acc:MGI:2684060]
ENSMUSG00000026123	Plekhb2	0.19	0.0387673	0.539748	1933.4	1539	2208.7	1938.7	1813.9	1949.5	2169.9	2358.3	1905	2072.9	Mus musculus pleckstrin homology domain containing, family B (evectins) member 2 (Plekhb2), transcript variant 3, mRNA. [Source:RefSeq mRNA;Acc:NM_001357425]
ENSMUSG00000058799	Nap1l1	0.19	0.0462597	0.540371	2379.7	2051.6	2585.2	2263.7	2662.6	2821.7	2651.4	2500.1	2320.1	2658.9	Nucleosome assembly protein 1-like 1 [Source:UniProtKB/Swiss-Prot;Acc:P28656]
ENSMUSG00000021982	Cdadc1	0.24	0.0392183	0.540475	889.2	1116.1	1002.7	1017.7	1280.2	1415.8	987	1344.7	1006.4	1256.9	Cytidine and dCMP deaminase domain-containing protein 1 [Source:UniProtKB/Swiss-Prot;Acc:Q8BMD5]
ENSMUSG00000042271	Nxt2	0.26	0.0464451	0.540475	1844.6	2678	2037	2781.8	2852.8	2901.7	2696.1	3215.6	2335.3	2916.5	NTF2-related export protein 2 [Source:UniProtKB/Swiss-Prot;Acc:Q3UNA4]
ENSMUSG00000014668	Chfr	0.28	0.0397763	0.540608	380	376	377.8	456.6	527	549.3	405.8	551	397.6	508.3	E3 ubiquitin-protein ligase CHFR [Source:UniProtKB/Swiss-Prot;Acc:Q810L3]
ENSMUSG00000044694	2010007H06Rik	0.41	0.0180704	0.541064	112.9	104.7	158.5	101.5	173.2	211	248.7	128.5	119.4	190.3	RIKEN cDNA 2010007H06 gene [Source:MGI Symbol;Acc:MGI:1917099]
ENSMUSG00000023832	Acat2	0.29	0.0399252	0.541064	1608	1092.1	1141.4	1310.4	1230.1	1311	1452.3	2282.2	1288	1568.9	acetyl-Coenzyme A acetyltransferase 2 [Source:MGI Symbol;Acc:MGI:87871]
ENSMUSG00000034761	Map4k5	0.32	0.0349839	0.541775	269.8	159.6	182.3	236.1	259.3	247.8	277.4	297.1	211.9	270.4	Mitogen-activated protein kinase kinase kinase kinase 5 [Source:UniProtKB/Swiss-Prot;Acc:Q8BPM2]
ENSMUSG00000025745	Hadha	0.22	0.0377686	0.541775	1853.6	1476.1	2327.6	1993.4	1775.1	1964.4	2163	2616.3	1912.7	2129.7	hydroxyacyl-Coenzyme A dehydrogenase/3-ketoacyl-Coenzyme A thiolase/enoyl-Coenzyme A hydratase (trifunctional protein), alpha subunit [Source:MGI Symbol;Acc:MGI:2135593]
ENSMUSG00000021756	Il6st	0.35	0.0406097	0.541775	94.1	218.4	157.2	155.1	212.9	215.9	247.6	246.7	156.2	230.8	Interleukin-6 receptor subunit beta [Source:UniProtKB/Swiss-Prot;Acc:Q00560]
ENSMUSG00000032000	Birc3	0.35	0.0407223	0.542118	404.2	403.9	389.7	342.5	423	322.8	503.2	972.5	385.1	555.4	baculoviral IAP repeat containing 3 [Source:HGNC Symbol;Acc:HGNC:591]
ENSMUSG00000005514	Por	0.31	0.0409518	0.542563	277	230.4	257.6	246.9	251.7	319.3	287.7	443.1	253	325.4	P450 (cytochrome) oxidoreductase [Source:MGI Symbol;Acc:MGI:97744]
ENSMUSG00000021278	Amn	0.42	0.0165936	0.543409	109.4	69.8	126.8	60.5	117.3	164.2	145.6	163.5	91.6	147.6	Protein amnionless [Source:UniProtKB/Swiss-Prot;Acc:Q99JB7]
ENSMUSG00000022661	Cd200	0.42	0.0173411	0.543409	35	89.8	97.8	72.2	190.2	104.1	166.2	104.9	73.7	141.3	CD200 antigen [Source:MGI Symbol;Acc:MGI:1196990]
ENSMUSG00000021974	Fgf9	0.35	0.0411914	0.543409	112	207.5	85.9	126.8	173.2	267.6	185.7	179.9	133.1	201.6	Fibroblast growth factor 9 [Source:UniProtKB/Swiss-Prot;Acc:P54130]
ENSMUSG00000031527	Eri1	0.26	0.0462936	0.543409	1927.1	1455.2	1877.2	1552.4	2057	2423.8	2192.8	1720.9	1703	2098.7	exoribonuclease 1 [Source:HGNC Symbol;Acc:HGNC:23994]
ENSMUSG00000037916	Ndufv1	0.21	0.0417799	0.545369	4434.1	4542.1	4085.9	5020	4913.6	5094.7	4885.5	6045.8	4520.5	5234.9	NADH dehydrogenase [ubiquinone] flavoprotein 1, mitochondrial [Source:UniProtKB/Swiss-Prot;Acc:Q91YT0]
ENSMUSG00000051022	Hs3st1	0.35	0.0417972	0.545369	314.6	146.6	490.1	244.9	304.7	390.1	535.3	378.3	299.1	402.1	Heparan sulfate glucosamine 3-O-sulfotransferase 1 [Source:UniProtKB/Swiss-Prot;Acc:O35310]
ENSMUSG00000086513	9130208D14Rik	0.18	0.0490834	0.545369	9209.7	10740.9	8959.2	9359	11159.5	12839.8	11625.6	9487.6	9567.2	11278.1	RIKEN cDNA 9130208D14 gene [Source:MGI Symbol;Acc:MGI:1924950]
ENSMUSG00000026275	Ppp1r7	0.2	0.0419297	0.545848	1333.7	1734.5	1290.6	1476.3	1958.6	1693.3	1677	1682.9	1458.8	1753	Protein phosphatase 1 regulatory subunit 7 [Source:UniProtKB/Swiss-Prot;Acc:Q3UM45]
ENSMUSG00000028759	Hp1bp3	0.19	0.0415423	0.545974	1761.3	1887.1	2035.7	1614.8	2120.4	2081.9	2124.1	2140.3	1824.7	2116.7	Mus musculus heterochromatin protein 1, binding protein 3 (Hp1bp3), transcript variant 9, mRNA. [Source:RefSeq mRNA;Acc:NM_001356432]
ENSMUSG00000022755	Adgrg7	0.27	0.0425713	0.546659	448.2	428.9	659.2	601	598.9	514.6	729	692.9	534.3	633.9	Adhesion G-protein coupled receptor G7 [Source:UniProtKB/Swiss-Prot;Acc:Q8BM96]
ENSMUSG00000002668	Dennd1c	0.44	0.0118356	0.554785	20.6	13	27.7	19.5	35	38.2	45.9	43.2	20.2	40.6	DENN domain-containing protein 1C [Source:UniProtKB/Swiss-Prot;Acc:Q8CFK6]
ENSMUSG00000087651	1500009L16Rik	0.39	0.0267547	0.554785	104.9	60.8	54.2	50.7	140	108.3	94	120.3	67.7	115.7	RIKEN cDNA 1500009L16 gene [Source:MGI Symbol;Acc:MGI:1917034]
ENSMUSG00000031891	Hsd11b2	0.4	0.0175335	0.556177	96.8	62.8	47.6	72.2	70	105.5	77.9	360.8	69.8	153.6	hydroxysteroid 11-beta dehydrogenase 2 [Source:MGI Symbol;Acc:MGI:104720]
ENSMUSG00000021573	Tppp	0.37	0.0270099	0.556177	66.3	90.8	95.1	76.1	166.5	145.8	104.3	99.7	82.1	129.1	tubulin polymerization promoting protein [Source:MGI Symbol;Acc:MGI:1920198]
ENSMUSG00000021676	Iqgap2	0.27	0.0439911	0.558201	561.1	526.6	389.7	568.8	640.6	699.4	589.2	670.3	511.6	649.9	Ras GTPase-activating-like protein IQGAP2 [Source:UniProtKB/Swiss-Prot;Acc:Q3UQ44]
ENSMUSG00000032375	Aph1b	0.4	0.0121086	0.559182	14.3	32.9	17.2	7.8	60.6	32.6	32.1	68.9	18.1	48.5	Gamma-secretase subunit APH-1B [Source:UniProtKB/Swiss-Prot;Acc:Q8C7N7]
ENSMUSG00000036676	Tmtc3	0.27	0.0444056	0.560399	387.2	337.1	331.6	368.8	453.2	574.8	412.7	407.1	356.2	462	transmembrane and tetratricopeptide repeat containing 3 [Source:MGI Symbol;Acc:MGI:3036255]
ENSMUSG00000045934	Mtmr11	0.34	0.0276799	0.561047	44.8	25.9	11.9	14.6	59.6	80	89.4	22.6	24.3	62.9	Myotubularin-related protein 11 [Source:UniProtKB/Swiss-Prot;Acc:Q3V1L6]
ENSMUSG00000039270	Megf9	0.4	0.0188217	0.561128	75.3	19.9	151.9	47.8	166.5	138	129.5	177.8	73.7	153	Multiple epidermal growth factor-like domains protein 9 [Source:UniProtKB/Swiss-Prot;Acc:Q8BH27]
ENSMUSG00000031755	Bbs2	0.34	0.0393607	0.561128	182	127.7	236.5	150.3	185.5	261.9	275.1	220	174.1	235.6	Bardet-Biedl syndrome 2 protein homolog [Source:UniProtKB/Swiss-Prot;Acc:Q9CWF6]
ENSMUSG00000038696	Mapkap1	0.27	0.0420693	0.561128	540.5	422.9	619.6	580.5	672.8	737.6	580	687.7	540.9	669.5	Target of rapamycin complex 2 subunit MAPKAP1 [Source:UniProtKB/Swiss-Prot;Acc:Q8BKH7]
ENSMUSG00000018209	Stk4	0.25	0.0423103	0.561128	579	636.3	565.4	644	647.2	857.3	684.3	801.9	606.2	747.7	serine/threonine kinase 4 [Source:MGI Symbol;Acc:MGI:1929004]
ENSMUSG00000034320	Slc26a2	0.34	0.0426194	0.561128	536	526.6	702.8	363.9	572.5	1139.7	614.4	817.3	532.3	786	Sulfate transporter [Source:UniProtKB/Swiss-Prot;Acc:Q62273]
ENSMUSG00000027006	Dnajc10	0.23	0.045086	0.561128	1249.5	1495.1	1151.9	1486	1529.1	1579.3	1564.7	1798	1345.6	1617.8	DnaJ homolog subfamily C member 10 [Source:UniProtKB/Swiss-Prot;Acc:Q9DC23]
ENSMUSG00000032679	Cd59a	0.35	0.0452462	0.561128	207.1	205.5	198.2	147.3	196.8	227.9	218.9	502.7	189.5	286.6	CD59A glycoprotein [Source:UniProtKB/Swiss-Prot;Acc:O55186]
ENSMUSG00000030591	Psmd8	0.16	0.0460426	0.564599	3443.7	3049	3013.2	3338.9	3237.9	3304.5	3730	3791.3	3211.2	3515.9	proteasome (prosome, macropain) 26S subunit, non-ATPase, 8 [Source:MGI Symbol;Acc:MGI:1888669]
ENSMUSG00000027293	Ehd4	0.41	0.0194072	0.565614	135.3	150.6	129.5	82.9	159.9	159.3	192.6	284.8	124.6	199.1	EH domain-containing protein 4 [Source:UniProtKB/Swiss-Prot;Acc:Q9EQP2]
ENSMUSG00000005873	Reep5	0.41	0.0209597	0.565614	95.9	96.7	47.6	60.5	122.1	114	97.4	219	75.2	138.1	receptor accessory protein 5 [Source:MGI Symbol;Acc:MGI:1270152]
ENSMUSG00000029385	Ccng2	0.32	0.0435215	0.565614	433.8	454.8	516.5	284.9	609.4	836.7	456.2	541.8	422.5	611	Cyclin-G2 [Source:UniProtKB/Swiss-Prot;Acc:O08918]
ENSMUSG00000023067	Cdkn1a	0.34	0.0442352	0.565614	298.5	145.6	126.8	107.3	355.8	127.4	190.3	564.4	169.6	309.5	Cyclin-dependent kinase inhibitor 1 [Source:UniProtKB/Swiss-Prot;Acc:P39689]
ENSMUSG00000057396	Zfp759	0.35	0.0443325	0.565614	158.6	79.8	153.2	138.6	189.2	258.4	127.2	239.5	132.6	203.6	zinc finger protein 759 [Source:MGI Symbol;Acc:MGI:2446280]
ENSMUSG00000025871	4833439L19Rik	0.26	0.0465702	0.568554	1297	1483.1	1928.7	1651.9	1777.9	1746.4	1776.7	2344.9	1590.2	1911.5	RIKEN cDNA 4833439L19 gene [Source:MGI Symbol;Acc:MGI:1921162]
ENSMUSG00000032126	Hmbs	0.24	0.0444086	0.570337	1771.1	1440.2	1338.2	1778.7	1959.6	1577.2	1842.1	2099.2	1582.1	1869.5	Porphobilinogen deaminase [Source:UniProtKB/Swiss-Prot;Acc:P22907]
ENSMUSG00000017499	Cdc6	0.33	0.0446311	0.572166	717.1	269.3	463.7	598.1	710.6	611.6	559.4	804.9	512	671.6	Cell division control [Source:UniProtKB/Swiss-Prot;Acc:O89033]
ENSMUSG00000052397	Ezr	0.19	0.0447623	0.57259	1255.8	1135	1351.4	1178.7	1385.2	1366.9	1333.1	1487.5	1230.2	1393.2	Ezrin [Source:UniProtKB/Swiss-Prot;Acc:P26040]
ENSMUSG00000030452	Nipa2	0.18	0.0477375	0.57259	886.5	739.1	854.7	860.6	839.3	836.7	946.8	1064	835.2	921.7	Magnesium transporter NIPA2 [Source:UniProtKB/Swiss-Prot;Acc:Q9JJC8]
ENSMUSG00000027463	Slc52a3	0.41	0.0198937	0.573314	63.6	62.8	92.5	36.1	88.9	114	91.7	162.4	63.8	114.3	Solute carrier family 52, riboflavin transporter, member 3 [Source:UniProtKB/Swiss-Prot;Acc:Q9D6X5]
ENSMUSG00000022723	Crybg3	0.38	0.0297637	0.57336	108.5	76.8	44.9	86.8	154.2	132.4	97.4	151.1	79.3	133.8	Beta/gamma crystallin domain-containing protein 3 [Source:UniProtKB/Swiss-Prot;Acc:Q80W49]
ENSMUSG00000034462	Pkd2	0.25	0.0493647	0.58527	181.1	362.1	199.5	205.9	398.4	419.1	253.3	239.5	237.1	327.6	Polycystin-2 [Source:UniProtKB/Swiss-Prot;Acc:O35245]
ENSMUSG00000033721	Vav3	0.3	0.0495631	0.585969	807.6	793.9	649.9	825.5	991.6	1385.4	1140.6	688.8	769.2	1051.6	vav 3 oncogene [Source:MGI Symbol;Acc:MGI:1888518]
ENSMUSG00000034639	Setmar	0.38	0.0308715	0.587704	33.2	50.9	96.4	64.4	88.9	111.8	122.7	95.6	61.2	104.8	Histone-lysine N-methyltransferase SETMAR [Source:UniProtKB/Swiss-Prot;Acc:Q80UJ9]
ENSMUSG00000029063	Nadk	0.26	0.0481024	0.590882	1217.2	866.7	1628.8	1464.5	1161	1300.4	1393.9	2050.9	1294.3	1476.5	NAD kinase [Source:UniProtKB/Swiss-Prot;Acc:P58058]
ENSMUSG00000031430	Vsig1	0.31	0.0221201	0.599331	74.4	33.9	27.7	21.5	10.4	239.3	57.3	256	39.4	140.7	V-set and immunoglobulin domain containing 1 [Source:MGI Symbol;Acc:MGI:1926039]
ENSMUSG00000026240	Cops7b	0.3	0.0493612	0.599331	371.1	218.4	319.7	234.2	335	346.9	396.6	355.7	285.8	358.5	COP9 signalosome complex subunit 7b [Source:UniProtKB/Swiss-Prot;Acc:Q8BV13]
ENSMUSG00000062421	Arf2	0.29	0.0496503	0.599331	310.1	219.4	414.8	339.5	299.9	383.7	484.9	379.3	321	387	ADP-ribosylation factor 2 [Source:UniProtKB/Swiss-Prot;Acc:Q8BSL7]
ENSMUSG00000095432	Zfp748	0.32	0.0490512	0.599394	475.1	359.1	451.8	721.1	821.3	620.1	757.7	527.4	501.7	681.6	zinc finger protein 748 [Source:MGI Symbol;Acc:MGI:1916455]
ENSMUSG00000053460	Ggcx	0.39	0.0224187	0.600769	133.6	92.8	179.7	98.5	159.9	192.5	205.2	176.8	126.1	183.6	Vitamin K-dependent gamma-carboxylase [Source:UniProtKB/Swiss-Prot;Acc:Q9QYC7]
ENSMUSG00000035775	Krt20	0.32	0.0233704	0.60356	26.9	0	23.8	2	3.8	4.2	79.1	85.3	13.2	43.1	Keratin, type I cytoskeletal 20 [Source:UniProtKB/Swiss-Prot;Acc:Q9D312]
ENSMUSG00000085081	Rptoros	0.31	0.0339964	0.60356	17	12	77.9	11.7	91.8	131	41.3	78.1	29.7	85.5	regulatory associated protein of MTOR, complex 1, opposite strand [Source:MGI Symbol;Acc:MGI:2442055]
ENSMUSG00000022519	Srl	0.37	0.034197	0.60356	113.8	91.8	109.6	53.7	109.8	211.7	103.2	217.9	92.2	160.6	Sarcalumenin [Source:UniProtKB/Swiss-Prot;Acc:Q7TQ48]
ENSMUSG00000054630	Ugt2b5	0.29	0.0353832	0.609917	46.6	5	6.6	9.8	8.5	39.6	43.6	117.2	17	52.2	UDP glucuronosyltransferase 2 family, polypeptide B5 [Source:MGI Symbol;Acc:MGI:98900]
ENSMUSG00000082458	Gm9430	0.4	0.0242419	0.61086	66.3	25.9	35.7	50.7	67.2	53.1	81.4	89.4	44.7	72.8	predicted gene 9430 [Source:MGI Symbol;Acc:MGI:3643632]
ENSMUSG00000059040	Eno1b	0.3	0.0496695	0.61086	175.7	146.6	192.9	190.3	243.2	244.2	185.7	252.9	176.4	231.5	enolase 1B, retrotransposed [Source:MGI Symbol;Acc:MGI:3648653]
ENSMUSG00000060397	Zfp128	0.37	0.0246141	0.612015	10.8	18	41	27.3	71	73.6	49.3	35	24.2	57.2	zinc finger protein 128 [Source:MGI Symbol;Acc:MGI:2389445]
ENSMUSG00000052396	Mogat2	0.39	0.0251604	0.612378	54.7	75.8	97.8	103.4	123	94.2	184.6	123.4	82.9	131.3	2-acylglycerol O-acyltransferase 2 [Source:UniProtKB/Swiss-Prot;Acc:Q80W94]
ENSMUSG00000073700	Klhl21	0.39	0.024731	0.615066	68.1	77.8	118.9	82	108.8	131.7	122.7	157.3	86.7	130.1	Kelch-like protein 21 [Source:UniProtKB/Swiss-Prot;Acc:Q3U410]
ENSMUSG00000040134	Rdh7	0.35	0.0404478	0.616108	274.3	169.6	150.6	165.9	295.2	446	222.4	247.8	190.1	302.8	Retinol dehydrogenase 7 [Source:UniProtKB/Swiss-Prot;Acc:O88451]
ENSMUSG00000040808	S100g	0.38	0.0285111	0.634544	172.1	69.8	137.4	57.6	115.4	180.5	122.7	378.3	109.2	199.2	S100 calcium binding protein G [Source:MGI Symbol;Acc:MGI:104528]
ENSMUSG00000045790	Ccdc149	0.44	0.0063914	0.644846	5.4	22.9	22.5	29.3	79.5	53.8	37.8	63.7	20	58.7	coiled-coil domain containing 149 [Source:MGI Symbol;Acc:MGI:2685293]
ENSMUSG00000020044	Timp3	0.38	0.029177	0.645949	74.4	39.9	72.7	48.8	134.4	128.8	51.6	131.6	58.9	111.6	tissue inhibitor of metalloproteinase 3 [Source:MGI Symbol;Acc:MGI:98754]
ENSMUSG00000013653	1810065E05Rik	0.38	0.0287953	0.646611	43.9	16	29.1	31.2	58.7	51.7	49.3	58.6	30	54.6	RIKEN cDNA 1810065E05 gene [Source:MGI Symbol;Acc:MGI:1917114]
ENSMUSG00000069255	Dusp22	0.33	0.0448476	0.647633	10.8	33.9	15.9	24.4	46.4	39.6	60.8	28.8	21.2	43.9	Dual specificity protein phosphatase 22 [Source:UniProtKB/Swiss-Prot;Acc:Q99N11]
ENSMUSG00000031433	Rbm41	0.38	0.0307543	0.653722	67.2	121.7	171.7	60.5	217.6	157.2	180	173.7	105.3	182.1	RNA-binding protein 41 [Source:UniProtKB/Swiss-Prot;Acc:Q8JZV4]
ENSMUSG00000028255	Clca1	0.19	0.0338529	0.654819	12.5	2	23.8	2.9	32.2	944.3	27.5	69.9	10.3	268.5	Calcium-activated chloride channel regulator 1 [Source:UniProtKB/Swiss-Prot;Acc:Q9D7Z6]
ENSMUSG00000035606	Ky	0.38	0.0323629	0.658662	56.5	77.8	75.3	72.2	69.1	123.9	90.6	200.5	70.4	121	kyphoscoliosis peptidase [Source:HGNC Symbol;Acc:HGNC:26576]
ENSMUSG00000021209	Ppp4r4	0.27	0.0330039	0.658662	0	12	5.3	26.3	64.3	41.8	27.5	47.3	10.9	45.2	Serine/threonine-protein phosphatase 4 regulatory subunit 4 [Source:UniProtKB/Swiss-Prot;Acc:Q8C0Y0]
ENSMUSG00000022474	Pmm1	0.37	0.0330525	0.658662	170.3	118.7	83.2	122.9	194.9	133.8	155.9	299.2	123.8	195.9	phosphomannomutase 1 [Source:MGI Symbol;Acc:MGI:1353418]
ENSMUSG00000051323	Pcdh19	0.26	0.0483305	0.658662	36.7	9	14.5	2.9	32.2	116.8	34.4	25.7	15.8	52.3	Protocadherin-19 [Source:UniProtKB/Swiss-Prot;Acc:Q80TF3]
ENSMUSG00000028188	Spata1	0.24	0.0485011	0.658662	10.8	1	14.5	23.4	41.6	118.2	5.7	44.2	12.4	52.4	Spermatosis-associated protein 1 [Source:UniProtKB/Swiss-Prot;Acc:Q9D5R4]
ENSMUSG00000040624	Plekhg1	0.32	0.0339061	0.659025	37.6	16	5.3	16.6	35	67.3	58.5	32.9	18.9	48.4	pleckstrin homology and RhoGEF domain containing G1 [Source:HGNC Symbol;Acc:HGNC:20884]
ENSMUSG00000016262	Sertad4	0.35	0.0496426	0.659025	97.7	78.8	145.3	124.9	153.3	233.6	220.1	101.8	111.7	177.2	SERTA domain-containing protein 4 [Source:UniProtKB/Swiss-Prot;Acc:A7DTG3]
ENSMUSG00000069310	Hist1h3c	0.37	0.034087	0.666606	44.8	36.9	84.5	52.7	80.4	70.8	100.9	86.4	54.7	84.6	Histone H3.2 [Source:UniProtKB/Swiss-Prot;Acc:P84228]
ENSMUSG00000053070	9230110C19Rik	0.37	0.0354365	0.670267	69.9	56.9	85.9	63.4	62.4	85.7	185.7	96.6	69	107.6	RIKEN cDNA 9230110C19 gene [Source:MGI Symbol;Acc:MGI:3045346]
ENSMUSG00000020080	Hkdc1	0.37	0.0353889	0.674721	45.7	47.9	60.8	37.1	93.7	107.6	83.7	49.3	47.9	83.6	Putative hexokinase HKDC1 [Source:UniProtKB/Swiss-Prot;Acc:Q91W97]
ENSMUSG00000031328	Flna	0.36	0.0397242	0.675011	138	103.7	117.6	76.1	118.3	201.8	196	145	108.9	165.2	Filamin-A [Source:UniProtKB/Swiss-Prot;Acc:Q8BTM8]
ENSMUSG00000055560	Zfp459	0.34	0.0371894	0.684212	34.1	40.9	7.9	23.4	46.4	96.3	59.6	35	26.6	59.3	zinc finger protein 459 [Source:MGI Symbol;Acc:MGI:3040701]
ENSMUSG00000004562	Arhgef40	0.39	0.0256078	0.686372	42.1	70.8	68.7	43.9	115.4	74.3	72.2	140.8	56.4	100.7	Rho guanine nucleotide exchange factor 40 [Source:UniProtKB/Swiss-Prot;Acc:Q3UPH7]
ENSMUSG00000021226	Acot2	0.36	0.039038	0.686481	73.5	59.8	125.5	87.8	133.4	120.3	95.1	180.9	86.7	132.5	acyl-CoA thioesterase 2 [Source:MGI Symbol;Acc:MGI:2159605]
ENSMUSG00000044125	9530080O11Rik	0.34	0.0401718	0.69075	54.7	6	35.7	40	41.6	59.5	100.9	54.5	34.1	64.1	RIKEN cDNA 9530080O11 gene [Source:MGI Symbol;Acc:MGI:2441751]
ENSMUSG00000026199	Ankzf1	0.34	0.0414543	0.693729	134.4	57.8	165.1	129.8	151.4	135.9	173.1	182	121.8	160.6	ankyrin repeat and zinc finger domain-containing protein 1 isoform 2 [Source:RefSeq peptide;Acc:NP_001254549]
ENSMUSG00000085826	Gm15638	0.35	0.0407372	0.701775	66.3	36.9	59.4	59.5	74.8	169.9	119.2	54.5	55.5	104.6	predicted gene 15638 [Source:MGI Symbol;Acc:MGI:3783082]
ENSMUSG00000113996	Gm48455	0.38	0.0291712	0.706988	65.4	39.9	54.2	47.8	78.5	69.4	68.8	106.9	51.8	80.9	predicted gene, 48455 [Source:MGI Symbol;Acc:MGI:6097969]
ENSMUSG00000035699	Slc51a	0.35	0.0435111	0.706988	80.7	72.8	50.2	109.3	47.3	116.8	239.6	147	78.2	137.7	solute carrier family 51, alpha subunit [Source:MGI Symbol;Acc:MGI:2146634]
ENSMUSG00000031155	Pim2	0.36	0.043521	0.706988	61.8	29.9	51.5	84.9	83.3	73.6	102	85.3	57	86.1	Serine/threonine-protein kinase pim-2 [Source:UniProtKB/Swiss-Prot;Acc:Q62070]
ENSMUSG00000026196	Bard1	0.34	0.0457894	0.711841	165.8	121.7	113.6	118.1	146.7	257.7	146.7	225.1	129.8	194	BRCA1-associated RING domain protein 1 [Source:UniProtKB/Swiss-Prot;Acc:O70445]
ENSMUSG00000097145	9230114K14Rik	0.34	0.0438283	0.712163	21.5	18	41	61.5	50.1	77.9	75.7	59.6	35.5	65.8	RIKEN cDNA 9230114K14 gene [Source:MGI Symbol;Acc:MGI:3041212]
ENSMUSG00000109821	Gm6593	0.35	0.0460727	0.715917	69	35.9	55.5	59.5	71	72.2	66.5	118.2	55	82	predicted gene 6593 [Source:MGI Symbol;Acc:MGI:3644209]
ENSMUSG00000030208	Emp1	0.38	0.0105359	0.725392	16.1	5	21.1	17.6	35	78.6	17.2	69.9	15	50.2	Epithelial membrane protein 1 [Source:UniProtKB/Swiss-Prot;Acc:P47801]
ENSMUSG00000020102	Slc16a7	0.29	0.0318707	0.72824	47.5	0	75.3	28.3	30.3	164.2	100.9	199.4	37.8	123.7	solute carrier family 16 (monocarboxylic acid transporters), member 7 [Source:MGI Symbol;Acc:MGI:1330284]
ENSMUSG00000035678	Tnfsf9	0.29	0.0486832	0.730163	101.3	2	47.6	25.4	94.6	52.4	84.8	177.8	44.1	102.4	tumor necrosis factor (ligand) superfamily, member 9 [Source:MGI Symbol;Acc:MGI:1101058]
ENSMUSG00000031723	Txnl4b	0.34	0.0496734	0.730318	43	39.9	81.9	55.6	61.5	66.5	102	92.5	55.1	80.6	thioredoxin-like 4B [Source:MGI Symbol;Acc:MGI:2443724]
ENSMUSG00000038175	Mylip	0.27	0.0322407	0.730604	8.1	4	31.7	2.9	94.6	72.9	11.5	26.7	11.7	51.4	E3 ubiquitin-protein ligase MYLIP [Source:UniProtKB/Swiss-Prot;Acc:Q8BM54]
ENSMUSG00000035239	Neu3	0.27	0.0498855	0.731924	42.1	2	7.9	4.9	18	23.4	53.9	60.7	14.2	39	neuraminidase 3 [Source:MGI Symbol;Acc:MGI:1355305]
ENSMUSG00000000037	Scml2	0.33	0.0498292	0.740425	26	53.9	96.4	58.5	45.4	157.2	123.8	123.4	58.7	112.4	Scm polycomb group protein like 2 [Source:MGI Symbol;Acc:MGI:1340042]
ENSMUSG00000037686	Aspg	0.36	0.035475	0.751755	55.6	39.9	54.2	47.8	148.6	52.4	61.9	105.9	49.4	92.2	60 kDa lysophospholipase L-asparaginase Platelet-activating factor acetylhydrolase [Source:UniProtKB/Swiss-Prot;Acc:A0JNU3]
ENSMUSG00000059540	Tcea2	0.3	0.0374933	0.763999	13.4	3	109.6	38.1	33.1	89.2	104.3	196.4	41	105.7	transcription elongation factor A (SII), 2 [Source:MGI Symbol;Acc:MGI:107368]
ENSMUSG00000020447	Npc1l1	0.36	0.0382351	0.767229	94.1	21.9	54.2	45.9	88	77.2	147.9	65.8	54	94.7	NPC1 like intracellular cholesterol transporter 1 [Source:MGI Symbol;Acc:MGI:2685089]
ENSMUSG00000000555	Itga5	0.35	0.0397426	0.770099	20.6	42.9	22.5	11.7	50.1	41.1	43.6	59.6	24.4	48.6	Integrin alpha-5 Integrin alpha-5 heavy chain Integrin alpha-5 light chain [Source:UniProtKB/Swiss-Prot;Acc:P11688]
ENSMUSG00000094249	Gm20091	0.36	0.0410831	0.774878	96.8	54.9	35.7	41	97.5	102.6	120.4	80.2	57.1	100.2	predicted gene, 20091 [Source:MGI Symbol;Acc:MGI:5012276]
ENSMUSG00000053765	Oas1f	0.26	0.0443082	0.784374	18.8	0	31.7	10.7	12.3	77.2	65.3	51.4	15.3	51.6
ENSMUSG00000104528	Gm43314	0.36	0.00220264	0.842503	0	7	0	0	78.5	17	20.6	7.2	1.7	30.8	predicted gene 43314 [Source:MGI Symbol;Acc:MGI:5663451]
ENSMUSG00000114165	Gm47513	0.48	0.00360154	0.928193	14.3	9	10.6	15.6	37.8	49.6	24.1	36	12.4	36.9	predicted gene, 47513 [Source:MGI Symbol;Acc:MGI:6096505]
ENSMUSG00000041012	Cmtm8	0.38	0.0321015	0.932555	31.4	40.9	23.8	23.4	51.1	77.9	43.6	46.3	29.9	54.7	CKLF-like MARVEL transmembrane domain-containing protein 8 [Source:UniProtKB/Swiss-Prot;Acc:Q9CZR4]
ENSMUSG00000089789	Rdh1	0.38	0.00421916	0.945035	6.3	1	7.9	8.8	7.6	55.9	30.9	46.3	6	35.2	retinol dehydrogenase 1 (all trans) [Source:MGI Symbol;Acc:MGI:1195275]
ENSMUSG00000104262	Gm37747	0.35	0.0388163	0.952097	19.7	18	50.2	37.1	69.1	42.5	89.4	41.1	31.2	60.5	predicted gene, 37747 [Source:MGI Symbol;Acc:MGI:5610975]
ENSMUSG00000033405	Nudt15	0.34	0.0421644	0.961743	19.7	20.9	21.1	11.7	46.4	48.8	43.6	17.5	18.4	39.1	Nucleotide triphosphate diphosphatase NUDT15 [Source:UniProtKB/Swiss-Prot;Acc:Q8BG93]
ENSMUSG00000002799	Jag2	0.56	0.000185553	1	3.6	5	5.3	3.9	30.3	22.7	17.2	46.3	4.4	29.1	Protein jagged-2 [Source:UniProtKB/Swiss-Prot;Acc:Q9QYE5]
ENSMUSG00000050192	Eif5a2	0.5	0.000221568	1	0	3	2.6	1	29.3	24.1	14.9	21.6	1.7	22.5	Eukaryotic translation initiation factor 5A-2 [Source:UniProtKB/Swiss-Prot;Acc:Q8BGY2]
ENSMUSG00000028402	Mpdz	0.38	0.00119131	1	0.9	1	0	0	28.4	8.5	11.5	29.8	0.5	19.5	multiple PDZ domain protein [Source:MGI Symbol;Acc:MGI:1343489]
ENSMUSG00000102833	Gm9694	0.37	0.00274349	1	0.9	2	4	0	12.3	9.2	27.5	22.6	1.7	17.9	predicted gene 9694 [Source:MGI Symbol;Acc:MGI:3780102]
ENSMUSG00000064165	Krt39	0.42	0.00511363	1	7.2	12	4	9.8	43.5	38.9	9.2	37	8.2	32.2	Keratin, type I cytoskeletal 39 [Source:UniProtKB/Swiss-Prot;Acc:Q6IFX4]
ENSMUSG00000006179	Prss16	0.41	0.00756144	1	18.8	8	10.6	4.9	45.4	28.3	48.1	20.6	10.6	35.6	protease, serine 16 (thymus) [Source:MGI Symbol;Acc:MGI:1859181]
ENSMUSG00000029188	Slc34a2	0.41	0.00777606	1	8.1	4	14.5	13.7	15.1	7.8	27.5	77.1	10.1	31.9	solute carrier family 34 (sodium phosphate), member 2 [Source:MGI Symbol;Acc:MGI:1342284]
ENSMUSG00000114310	Gm48602	0.32	0.00905402	1	0	5	4	1	20.8	22.7	8	15.4	2.5	16.7	predicted gene, 48602 [Source:MGI Symbol;Acc:MGI:6098182]
ENSMUSG00000052131	Akr1b7	0.34	0.0110776	1	14.3	0	11.9	7.8	17	19.1	13.8	95.6	8.5	36.4	Aldose reductase-related protein 1 [Source:UniProtKB/Swiss-Prot;Acc:P21300]
ENSMUSG00000021223	Papln	0.33	0.0114929	1	6.3	3	2.6	3.9	25.5	5	21.8	23.6	4	19	Papilin [Source:UniProtKB/Swiss-Prot;Acc:Q9EPX2]
ENSMUSG00000050844	1700020N01Rik	0.24	0.0119241	1	0	0	0	0	5.7	14.9	14.9	11.3	0	11.7	RIKEN cDNA 1700020N01 gene [Source:MGI Symbol;Acc:MGI:1914942]
ENSMUSG00000019278	Dpep1	0.33	0.0121815	1	3.6	1	6.6	3.9	1.9	0	40.1	31.9	3.8	18.5	Dipeptidase 1 [Source:UniProtKB/Swiss-Prot;Acc:P31428]
ENSMUSG00000003411	Rab3b	0.25	0.0126082	1	0	0	1.3	0	8.5	9.2	10.3	11.3	0.3	9.8	RAB3B, member RAS oncogene family [Source:MGI Symbol;Acc:MGI:1917158]
ENSMUSG00000022838	Eaf2	0.25	0.0163772	1	0.9	0	2.6	1	5.7	19.1	30.9	3.1	1.1	14.7	ELL-associated factor 2 [Source:UniProtKB/Swiss-Prot;Acc:Q91ZD6]
ENSMUSG00000087362	Gm13710	0.33	0.0167321	1	14.3	0	11.9	8.8	31.2	41.1	42.4	21.6	8.8	34.1	predicted gene 13710 [Source:MGI Symbol;Acc:MGI:3650894]
ENSMUSG00000103783	Gm37522	0.28	0.0171852	1	0	2	10.6	3.9	53.9	34	8	18.5	4.1	28.6	predicted gene, 37522 [Source:MGI Symbol;Acc:MGI:5610750]
ENSMUSG00000050503	Fbxl22	0.34	0.0179523	1	6.3	4	23.8	5.9	32.2	32.6	21.8	40.1	10	31.7	F-box and leucine-rich protein 22 [Source:UniProtKB/Swiss-Prot;Acc:Q8C7B6]
ENSMUSG00000097636	Mirt1	0.23	0.0186971	1	0	1	0	1	2.8	9.9	6.9	21.6	0.5	10.3
ENSMUSG00000030786	Itgam	0.35	0.019236	1	8.1	17	2.6	8.8	18	46	19.5	27.8	9.1	27.8	integrin alpha M [Source:MGI Symbol;Acc:MGI:96607]
ENSMUSG00000079440	Alpi	0.32	0.0192758	1	1.8	10	14.5	7.8	13.2	17.7	29.8	61.7	8.5	30.6	alkaline phosphatase, intestinal [Source:MGI Symbol;Acc:MGI:1924018]
ENSMUSG00000068270	Shroom4	0.26	0.0217181	1	0	6	1.3	11.7	28.4	9.2	64.2	22.6	4.8	31.1	Protein Shroom4 [Source:UniProtKB/Swiss-Prot;Acc:Q1W617]
ENSMUSG00000019796	Lrp11	0.25	0.0220887	1	0	1	4	2	14.2	2.8	10.3	29.8	1.7	14.3	Low-density lipoprotein receptor-related protein 11 [Source:UniProtKB/Swiss-Prot;Acc:Q8CB67]
ENSMUSG00000038068	Rnf144b	0.27	0.0223646	1	22.4	0	2.6	2	13.2	33.3	61.9	35	6.8	35.8	E3 ubiquitin-protein ligase RNF144B [Source:UniProtKB/Swiss-Prot;Acc:Q8BKD6]
ENSMUSG00000109045	Gm45084	0.26	0.023021	1	0.9	3	2.6	6.8	27.4	2.8	34.4	14.4	3.3	19.8	predicted gene 45084 [Source:MGI Symbol;Acc:MGI:5753660]
ENSMUSG00000047515	BC049715	0.32	0.0247677	1	6.3	13	6.6	4.9	31.2	28.3	5.7	35	7.7	25.1	Uncharacterized [Source:UniProtKB/Swiss-Prot;Acc:Q810N5]
ENSMUSG00000100291	2310069B03Rik	0.23	0.0261658	1	5.4	1	1.3	0	0	2.1	17.2	57.6	1.9	19.2	RIKEN cDNA 2310069B03 gene [Source:MGI Symbol;Acc:MGI:1916902]
ENSMUSG00000037143	Cfap61	0.2	0.0295597	1	0	0	1.3	0	13.2	9.9	6.9	3.1	0.3	8.3
ENSMUSG00000082305	Gm2420	0.29	0.0297133	1	5.4	3	6.6	2	16.1	17	9.2	17.5	4.2	14.9	predicted gene 2420 [Source:MGI Symbol;Acc:MGI:3780587]
ENSMUSG00000029607	Ankrd61	0.23	0.0298301	1	2.7	0	1.3	2	32.2	12.7	3.4	5.1	1.5	13.4	Ankyrin repeat domain-containing protein 61 [Source:UniProtKB/Swiss-Prot;Acc:Q9CQM6]
ENSMUSG00000033855	Ston1	0.18	0.0320022	1	0	0	0	0	0.9	7.8	25.2	10.3	0	11.1	Stonin-1 [Source:UniProtKB/Swiss-Prot;Acc:Q8CDJ8]
ENSMUSG00000100714	2010308F09Rik	0.27	0.0327441	1	3.6	0	7.9	9.8	14.2	24.8	30.9	13.4	5.3	20.8	RIKEN cDNA 2010308F09 gene [Source:MGI Symbol;Acc:MGI:1919372]
ENSMUSG00000056148	Rdh9	0.21	0.0389968	1	0.9	2	0	1	13.2	18.4	1.1	1	1	8.5	retinol dehydrogenase 9 [Source:MGI Symbol;Acc:MGI:2143528]
ENSMUSG00000038152	5033430I15Rik	0.3	0.0398027	1	9	4	9.2	17.6	20.8	43.2	14.9	30.8	9.9	27.4	RIKEN cDNA 5033430I15 gene [Source:MGI Symbol;Acc:MGI:1923250]
ENSMUSG00000022488	Nckap1l	0.16	0.0411477	1	0	0	0	0	2.8	43.2	1.1	6.2	0	13.3	Nck-associated protein 1-like [Source:UniProtKB/Swiss-Prot;Acc:Q8K1X4]
ENSMUSG00000106224	Gm43823	0.25	0.0412014	1	8.1	0	6.6	2.9	20.8	12	11.5	24.7	4.4	17.2	predicted gene 43823 [Source:MGI Symbol;Acc:MGI:5663960]
ENSMUSG00000097032	4930539J05Rik	0.21	0.0412219	1	0	6	0	2.9	26.5	4.2	14.9	18.5	2.2	16	RIKEN cDNA 4930539J05 gene [Source:MGI Symbol;Acc:MGI:1922477]
ENSMUSG00000109459	Gm39526	0.16	0.0423749	1	0	0	0	0	14.2	4.2	4.6	9.3	0	8.1	predicted gene, 39526 [Source:MGI Symbol;Acc:MGI:5622411]
ENSMUSG00000032355	Mlip	0.25	0.0423866	1	10.8	0	17.2	2	20.8	23.4	33.2	28.8	7.5	26.6	Muscular LMNA-interacting protein [Source:UniProtKB/Swiss-Prot;Acc:Q5FW52]
ENSMUSG00000108042	B130021K23Rik	0.25	0.0426765	1	3.6	0	9.2	8.8	26.5	18.4	26.4	11.3	5.4	20.6	RIKEN cDNA B130021K23 gene [Source:MGI Symbol;Acc:MGI:2442518]
ENSMUSG00000038473	Nos1ap	0.29	0.0440207	1	21.5	7	5.3	4.9	18.9	36.1	22.9	28.8	9.7	26.7	nitric oxide synthase 1 (neuronal) adaptor protein [Source:MGI Symbol;Acc:MGI:1917979]
ENSMUSG00000085440	Sorbs2os	0.17	0.0446326	1	0	0	0	1	8.5	8.5	6.9	3.1	0.2	6.7	sorbin and SH3 domain containing 2, opposite strand [Source:MGI Symbol;Acc:MGI:2443013]
ENSMUSG00000111933	Gm36660	0.16	0.0449756	1	0.9	0	0	0	0.9	19.8	14.9	5.1	0.2	10.2	predicted gene, 36660 [Source:MGI Symbol;Acc:MGI:5595819]
ENSMUSG00000036853	Mcoln3	0.16	0.0453481	1	0	0	0	0	34.1	19.1	0	1	0	13.6	mucolipin 3 [Source:MGI Symbol;Acc:MGI:1890500]
ENSMUSG00000085551	1810063I02Rik	0.23	0.0467081	1	1.8	0	4	4.9	14.2	9.2	8	16.4	2.7	12	RIKEN cDNA 1810063I02 gene [Source:MGI Symbol;Acc:MGI:1917104]
ENSMUSG00000037188	Grhl3	0.2	0.046833	1	9.9	0	4	0	9.5	39.6	27.5	14.4	3.5	22.8	Grainyhead-like [Source:UniProtKB/Swiss-Prot;Acc:Q5FWH3]
ENSMUSG00000107182	Gm43268	0.18	0.0477064	1	0	0	6.6	0	22.7	10.6	30.9	7.2	1.7	17.9	predicted gene 43268 [Source:MGI Symbol;Acc:MGI:5663405]
ENSMUSG00000114504	Gm48321	0.18	0.0479733	1	6.3	0	1.3	0	32.2	17.7	25.2	2.1	1.9	19.3	predicted gene, 48321 [Source:MGI Symbol;Acc:MGI:6097774]
ENSMUSG00000026814	Eng	0.19	0.0486224	1	3.6	0	0	1	8.5	1.4	8	24.7	1.1	10.7	Endoglin [Source:UniProtKB/Swiss-Prot;Acc:Q63961]
ENSMUSG00000018543	1700001P01Rik	0.17	0.0488034	1	0	0	1.3	0	2.8	1.4	5.7	19.5	0.3	7.4	RIKEN cDNA 1700001P01 gene [Source:MGI Symbol;Acc:MGI:1919465]
ENSMUSG00000074482	Gm16589	0.26	0.0494098	1	1.8	8	2.6	9.8	20.8	21.2	9.2	18.5	5.5	17.4	predicted gene 16589 [Source:MGI Symbol;Acc:MGI:4418561]
ENSMUSG00000061013	Mkx	0.2	0.0494327	1	7.2	1	0	2.9	17	25.5	1.1	33.9	2.8	19.4	mohawk homeobox [Source:HGNC Symbol;Acc:HGNC:23729]
ENSMUSG00000078519	2310026L22Rik	0.21	0.0498143	1	0.9	3	0	7.8	16.1	12.7	5.7	27.8	2.9	15.6	RIKEN cDNA 2310026L22 gene [Source:MGI Symbol;Acc:MGI:1916844]

## Sheet: 2_SC_4d_downregulated
Ensembl_ID	Gene_Symbol	log2FoldChange	pvalue	padj	A470_het_SC	A475_het_SC	A471_het_SC	A473_het_SC	A474_hom_SC	A476_hom_SC	A472_hom_SC	A469_hom_SC	Ctrl	KO	Description
ENSMUST00000215098.2	lncRNA	-4.33	1.71882e-263	2.06978e-259	3545.9	4312.7	4018.5	4619	112.6	100.5	143.3	123.4	4124	119.9	lncRNA overlapping the last 2 Jaml exons
ENSMUSG00000015656	Hspa8	-1.25	8.62956e-32	5.19578e-28	14158.4	11840	10956.5	11462.7	5064.1	4753.5	4002.8	4802.9	12104.4	4655.8	Heat shock cognate 71 kDa protein [Source:UniProtKB/Swiss-Prot;Acc:P63017]
ENSMUSG00000028023	Pitx2	-1.96	4.26781e-31	1.79468e-27	1204.7	1274.7	1642	1477.2	204.4	193.3	181.1	73	1399.6	162.9	paired-like homeodomain transcription factor 2 [Source:MGI Symbol;Acc:MGI:109340]
ENSMUSG00000021944	Gata4	-0.79	8.68452e-10	2.09155e-06	597.8	671.2	770.2	666.4	352	400	371.4	304.3	676.4	356.9	Transcription factor GATA-4 [Source:UniProtKB/Swiss-Prot;Acc:Q08369]
ENSMUSG00000035451	Foxa1	-1.04	2.14525e-09	4.9609e-06	339.7	363	344.8	379.6	126.8	70.8	154.7	67.8	356.8	105	Hepatocyte nuclear factor 3-alpha [Source:UniProtKB/Swiss-Prot;Acc:P35582]
ENSMUSG00000039361	Picalm	-0.51	3.9377e-08	2.51309e-05	5396.8	5677.1	5183.7	5051.3	4615.6	3777.3	3218.8	3511.7	5327.2	3780.8	Phosphatidylinositol-binding clathrin assembly protein [Source:UniProtKB/Swiss-Prot;Acc:Q7M6Y3]
ENSMUSG00000097971	Gm26917	-0.78	5.12562e-08	4.4087e-05	2758	4548.1	2901	2267.6	3056.2	1843.4	1390.4	1031.1	3118.6	1830.3	predicted gene, 26917 [Source:MGI Symbol;Acc:MGI:5504032]
ENSMUSG00000092341	Malat1	-0.51	1.07531e-07	4.42676e-05	34354.3	47129.5	28438.9	29438.2	28920.7	27853.6	23683.4	21009.6	34840.3	25366.8
ENSMUSG00000045991	Onecut2	-0.8	8.1027e-08	6.38872e-05	2453.2	2033.7	2388.4	2462.7	1179	1645.1	1093.6	790.5	2334.5	1177.1	One cut domain family member 2 [Source:UniProtKB/Swiss-Prot;Acc:Q6XBJ3]
ENSMUSG00000069049	Eif2s3y	-0.9	2.45743e-07	0.000134509	2647.7	1	2167.8	2985.7	0.9	0.7	1948.7	631.2	1950.6	645.4	Eukaryotic translation initiation factor 2 subunit 3, Y-linked [Source:UniProtKB/Swiss-Prot;Acc:Q9Z0N2]
ENSMUSG00000023987	Pgc	-0.87	5.4483e-07	0.000391434	319.1	100.7	301.2	243.9	30.3	58.8	73.4	134.7	241.2	74.3	Gastricsin [Source:UniProtKB/Swiss-Prot;Acc:Q9D7R7]
ENSMUSG00000101249	Gm29216	-0.4	1.27385e-05	0.00223973	5372.6	7164.2	5265.6	5624	4995	4302.6	4437.3	4165.5	5856.6	4475.1	predicted gene 29216 [Source:MGI Symbol;Acc:MGI:5579922]
ENSMUSG00000044033	Ccdc141	-0.82	2.00087e-06	0.0022508	139.8	107.7	91.2	109.3	38.8	11.3	33.2	17.5	112	25.2	coiled-coil domain containing 141 [Source:MGI Symbol;Acc:MGI:1919735]
ENSMUSG00000039062	Anpep	-0.54	7.16669e-06	0.00230104	742.2	970.5	897	813.7	532.7	552.9	543.3	620.9	855.8	562.5	Aminopeptidase N [Source:UniProtKB/Swiss-Prot;Acc:P97449]
ENSMUSG00000027997	Casp6	-0.5	1.6126e-05	0.00253104	4581.1	5876.6	3807.2	4645.4	3511.4	3936.6	3481.3	2497.1	4727.6	3356.6	Caspase-6 Caspase-6 subunit p18 Caspase-6 subunit p11 [Source:UniProtKB/Swiss-Prot;Acc:O08738]
ENSMUSG00000070304	Scn2b	-0.74	1.23956e-05	0.00336433	442.8	417.9	425.4	556.2	235.6	324.2	181.1	113.1	460.6	213.5	Sodium channel subunit beta-2 [Source:UniProtKB/Swiss-Prot;Acc:Q56A07]
ENSMUSG00000030759	Far1	-0.67	1.52651e-05	0.00336433	288.6	479.7	379.1	461.5	229	303.7	201.7	182	402.3	229.1	Fatty acyl-CoA reductase 1 [Source:UniProtKB/Swiss-Prot;Acc:Q922J9]
ENSMUSG00000039741	Bahcc1	-0.79	5.3102e-06	0.00351276	57.4	68.8	63.4	76.1	11.4	24.8	14.9	19.5	66.4	17.6	Mus musculus BAH domain and coiled-coil containing 1 (Bahcc1), transcript variant 2, mRNA. [Source:RefSeq mRNA;Acc:NM_001347621]
ENSMUSG00000089635	Gm16559	-0.79	7.04127e-06	0.00411971	79.8	95.7	63.4	77.1	39.7	26.9	19.5	26.7	79	28.2	predicted gene 16559 [Source:MGI Symbol;Acc:MGI:4414979]
ENSMUSG00000038301	Snx10	-0.44	2.85909e-05	0.00543022	2725.7	3217.6	3097.8	3420.8	2306.8	2396.9	2399.2	1919.3	3115.5	2255.6	sorting nexin 10 [Source:MGI Symbol;Acc:MGI:1919232]
ENSMUSG00000068457	Uty	-0.68	3.07929e-05	0.00634023	942.9	2	881.1	906.4	4.7	3.5	463.1	690.8	683.1	290.5	ubiquitously transcribed tetratricopeptide repeat gene, Y chromosome [Source:MGI Symbol;Acc:MGI:894810]
ENSMUSG00000035891	Cerk	-0.74	1.57769e-05	0.00744792	134.4	269.3	199.5	189.3	91.8	146.5	82.5	55.5	198.1	94.1	Ceramide kinase [Source:UniProtKB/Swiss-Prot;Acc:Q8K4Q7]
ENSMUSG00000022696	Sidt1	-0.67	2.47359e-05	0.00744792	173.9	287.2	169.1	219.5	131.5	116.1	119.2	97.7	212.4	116.1	SID1 transmembrane family member 1 [Source:UniProtKB/Swiss-Prot;Acc:Q6AXF6]
ENSMUSG00000041058	Wwp1	-0.44	3.92156e-05	0.00761656	1793.5	1860.1	1381.8	1505.5	1274.5	1321.6	1189.8	1044.5	1635.2	1207.6	WW domain containing E3 ubiquitin protein ligase 1 [Source:MGI Symbol;Acc:MGI:1861728]
ENSMUSG00000075014	Gm10800	-0.6	5.65509e-05	0.00777786	582.6	976.4	871.9	689.8	637.7	521.7	481.4	315.6	780.2	489.1
ENSMUSG00000030199	Etv6	-0.4	4.42584e-05	0.00832736	1719.2	1711.5	1749	1742.6	1342.7	1526.2	1160	1234.7	1730.6	1315.9	Transcription factor ETV6 [Source:UniProtKB/Swiss-Prot;Acc:P97360]
ENSMUSG00000000903	Vpreb3	-0.7	2.77319e-05	0.0112707	104.9	72.8	58.1	79	15.1	36.1	10.3	9.3	78.7	17.7	pre-B lymphocyte gene 3 [Source:MGI Symbol;Acc:MGI:98938]
ENSMUSG00000041440	Gk5	-0.69	7.58199e-05	0.0126558	322.7	397	207.4	124.9	135.3	134.5	118.1	70.9	263	114.7	Putative glycerol kinase 5 [Source:UniProtKB/Swiss-Prot;Acc:Q8BX05]
ENSMUSG00000107992	Gm44223	-0.7	5.53047e-05	0.0133655	183.7	310.2	167.8	241	107.9	170.6	103.2	51.4	225.7	108.3	predicted gene, 44223 [Source:MGI Symbol;Acc:MGI:5690615]
ENSMUSG00000003031	Cdkn1b	-0.55	0.000125399	0.0184149	355.8	293.2	369.9	304.4	178.8	219.4	222.4	186.1	330.8	201.7	Cyclin-dependent kinase inhibitor 1B [Source:UniProtKB/Swiss-Prot;Acc:P46414]
ENSMUSG00000005148	Klf5	-0.32	0.000156651	0.0221925	4755	5570.4	4541.7	4772.2	4155.7	4471.1	3378.1	4065.8	4909.8	4017.7	Krueppel-like factor 5 [Source:UniProtKB/Swiss-Prot;Acc:Q9Z0Z7]
ENSMUSG00000006169	Clint1	-0.35	0.00015332	0.0224224	2274.9	2787.7	2408.2	2182.7	2079.8	2414.6	1799.7	1623.2	2413.4	1979.3	Mus musculus clathrin interactor 1 (Clint1), transcript variant 2, mRNA. [Source:RefSeq mRNA;Acc:NM_001346760]
ENSMUSG00000028378	Ptgr1	-0.34	0.000191706	0.0224224	3700.9	3572.6	3671.1	3307.7	2778.1	2970.3	2946	2464.2	3563.1	2789.6	Prostaglandin reductase 1 [Source:UniProtKB/Swiss-Prot;Acc:Q91YR9]
ENSMUSG00000037640	Zfp60	-0.52	0.00017359	0.0234869	502.8	507.7	486.1	465.4	427.7	299.4	306.1	268.3	490.5	325.4	zinc finger protein 60 [Source:MGI Symbol;Acc:MGI:99207]
ENSMUSG00000064345	mt-Nd2	-0.34	0.00035269	0.0249406	51883.8	61338.3	48398.2	43704.1	40089.7	45716.6	41732.8	37089.9	51331.1	41157.3	mitochondrially encoded NADH dehydrogenase 2 [Source:MGI Symbol;Acc:MGI:102500]
ENSMUSG00000066568	Lsm14a	-0.39	0.00023705	0.0260387	1232.4	1353.5	1306.5	1238.2	983.1	1192.8	941.1	831.7	1282.6	987.2	A [Source:UniProtKB/Swiss-Prot;Acc:Q8K2F8]
ENSMUSG00000022521	Crebbp	-0.38	0.000224688	0.0282908	1166.1	1357.4	1137.4	1021.6	989.7	1134.8	743.9	846.1	1170.6	928.6	CREB binding protein [Source:MGI Symbol;Acc:MGI:1098280]
ENSMUSG00000100862	Gm10925	-0.42	0.000492905	0.0289879	16017.3	24363.2	15905.1	19205	17048.7	12954.5	14670.2	11790.4	18872.6	14115.9	predicted gene 10925 [Source:MGI Symbol;Acc:MGI:3809095]
ENSMUSG00000026639	Lamb3	-0.52	0.000259801	0.0292381	218.7	343.1	248.4	202.9	215.7	237.9	127.2	138.8	253.3	179.9	Laminin subunit beta-3 [Source:UniProtKB/Swiss-Prot;Acc:Q61087]
ENSMUSG00000056673	Kdm5d	-0.66	0.000171978	0.0292473	309.2	0	418.8	497.6	1.9	0	327.8	150.1	306.4	120	Lysine-specific demethylase 5D [Source:UniProtKB/Swiss-Prot;Acc:Q62240]
ENSMUSG00000039081	Zfp503	-0.68	0.000113271	0.0292952	122.8	92.8	134.7	102.4	36.9	22.7	48.1	73	113.2	45.2	zinc finger protein 503 [Source:MGI Symbol;Acc:MGI:1353644]
ENSMUSG00000034379	Wdr5b	-0.52	0.000278794	0.0314847	382.7	425.9	450.5	331.7	301.8	293.8	257.9	193.3	397.7	261.7	WD repeat domain 5B [Source:MGI Symbol;Acc:MGI:1916794]
ENSMUSG00000023022	Lima1	-0.3	0.000283612	0.031603	1902.9	1936.9	1883.8	1856.8	1508.2	1700.4	1462.7	1499.9	1895.1	1542.8	LIM domain and actin-binding protein 1 [Source:UniProtKB/Swiss-Prot;Acc:Q9ERG0]
ENSMUSG00000019841	Rev3l	-0.48	0.000338913	0.031603	965.3	883.7	894.3	802	713.4	599.6	656.8	459.5	886.3	607.3	DNA polymerase zeta catalytic subunit [Source:UniProtKB/Swiss-Prot;Acc:Q61493]
ENSMUSG00000026447	Pik3c2b	-0.58	0.000228323	0.0363256	167.6	208.5	154.6	207.8	107.9	108.3	115.8	98.7	184.6	107.7	phosphatidylinositol-4-phosphate 3-kinase catalytic subunit type 2 beta [Source:HGNC Symbol;Acc:HGNC:8972]
ENSMUSG00000054169	Ceacam10	-0.4	0.000367985	0.0363256	11141.3	11545.7	9477	13125.3	9570.8	9883.6	7951.8	7134.5	11322.3	8635.2
ENSMUSG00000035506	Slc12a8	-0.51	0.000371045	0.0363256	432.9	392	425.4	368.8	299.9	293.8	270.5	194.3	404.8	264.6	solute carrier family 12 (potassium/chloride transporters), member 8 [Source:MGI Symbol;Acc:MGI:2443672]
ENSMUSG00000097385	Gm26814	-0.63	0.000181763	0.0400853	45.7	100.7	104.4	51.7	42.6	19.1	16	8.2	75.6	21.5	predicted gene, 26814 [Source:MGI Symbol;Acc:MGI:5477308]
ENSMUSG00000042207	Kdm5b	-0.5	0.000423243	0.0400853	506.4	548.6	397.6	332.7	329.3	329.9	279.7	271.4	446.3	302.6	Lysine-specific demethylase 5B [Source:UniProtKB/Swiss-Prot;Acc:Q80Y84]
ENSMUSG00000097585	E230029C05Rik	-0.61	0.000398534	0.0522846	167.6	297.2	181	242	152.3	98.4	135.3	77.1	221.9	115.8	RIKEN cDNA E230029C05 gene [Source:MGI Symbol;Acc:MGI:2442580]
ENSMUSG00000040738	Ints8	-0.49	0.000840838	0.0522846	632.8	733.1	573.3	529.8	319.8	367.4	458.5	459.5	617.3	401.3	Integrator complex subunit 8 [Source:UniProtKB/Swiss-Prot;Acc:Q80V86]
ENSMUSG00000024642	Tle4	-0.52	0.000690141	0.0559705	758.3	930.6	910.2	711.3	669.9	601.7	582.3	313.5	827.6	541.9	Transducin-like enhancer protein 4 [Source:UniProtKB/Swiss-Prot;Acc:Q62441]
ENSMUSG00000033446	Lpar6	-0.25	0.000784513	0.0559705	1923.5	2125.4	1879.8	1990.5	1755.2	1742.1	1609.4	1641.7	1979.8	1687.1	Lysophosphatidic acid receptor 6 [Source:UniProtKB/Swiss-Prot;Acc:Q8BMC0]
ENSMUSG00000061232	H2-K1	-0.39	0.000705811	0.0564317	8268.6	9572.9	8264.3	7554	7681.3	5267.4	5985.9	6407.6	8414.9	6335.6	histocompatibility 2, K1, K region [Source:MGI Symbol;Acc:MGI:95904]
ENSMUSG00000047230	Cldn2	-0.32	0.0014373	0.0600597	2451.4	3071	2688.3	2806.2	1958.6	2426.7	2218.1	2140.3	2754.2	2185.9	Claudin-2 [Source:UniProtKB/Swiss-Prot;Acc:O88552]
ENSMUSG00000031309	Rps6ka3	-0.5	0.000784345	0.0604307	368.4	355.1	266.8	340.5	218.6	284.6	176.5	199.4	332.7	219.8	ribosomal protein S6 kinase polypeptide 3 [Source:MGI Symbol;Acc:MGI:104557]
ENSMUSG00000027219	Slc28a2	-0.59	0.000730158	0.0634624	190.9	378	367.2	271.2	155.2	155.7	188	62.7	301.9	140.4	Mus musculus solute carrier family 28 (sodium-coupled nucleoside transporter), member 2 (Slc28a2), transcript variant 2, mRNA. [Source:RefSeq mRNA;Acc:NM_001356532]
ENSMUSG00000029086	Prom1	-0.28	0.0010204	0.0642409	9344.2	9826.3	9996.2	10677.2	8533.8	8150	8555.9	7227	9961	8116.7	prominin 1 [Source:MGI Symbol;Acc:MGI:1100886]
ENSMUSG00000021340	Gpld1	-0.56	0.000642611	0.0690222	194.5	206.5	239.1	196.1	138.1	155.7	119.2	83.3	209	124.1	glycosylphosphatidylinositol specific phospholipase D1 [Source:HGNC Symbol;Acc:HGNC:4459]
ENSMUSG00000037145	2210407C18Rik	-0.49	0.001678	0.0690222	12435.6	11085.9	9632.9	11552.4	8254.7	6811.4	9208.1	4019.6	11176.7	7073.4	RIKEN cDNA 2210407C18 gene [Source:MGI Symbol;Acc:MGI:1925604]
ENSMUSG00000035165	Kcne3	-0.29	0.00123918	0.0718032	21041.2	25459.3	18717.5	22314.6	18573	19448	16197	18577.4	21883.2	18198.8	Potassium voltage-gated channel subfamily E member 3 [Source:UniProtKB/Swiss-Prot;Acc:Q9WTW2]
ENSMUSG00000044340	Phlpp1	-0.51	0.00120706	0.0794272	374.7	478.7	529.7	491.8	312.2	403.5	200.6	295	468.7	302.8	PH domain leucine-rich repeat-containing protein phosphatase 1 [Source:UniProtKB/Swiss-Prot;Acc:Q8CHE4]
ENSMUSG00000069862	Rps12-ps9	-0.37	0.00128083	0.0838237	556.6	613.4	484.8	515.2	463.6	419.8	417.2	373.2	542.5	418.5	ribosomal protein S12, pseudogene 9 [Source:MGI Symbol;Acc:MGI:3704324]
ENSMUSG00000041890	Git2	-0.47	0.00130703	0.0874701	259	379	310.4	283.9	202.5	197.5	186.8	233.4	308.1	205	ARF GTPase-activating protein GIT2 [Source:UniProtKB/Swiss-Prot;Acc:Q9JLQ2]
ENSMUSG00000034801	Sos2	-0.42	0.00196586	0.0977244	480.4	540.6	470.3	379.6	385.1	375.2	351.9	259.1	467.7	342.8	Son of sevenless homolog 2 [Source:UniProtKB/Swiss-Prot;Acc:Q02384]
ENSMUSG00000026600	Soat1	-0.26	0.00172333	0.103244	7466.4	7115.4	7852.1	8105.2	6378.4	6759	6288.5	5864.9	7634.8	6322.7	Sterol O-acyltransferase 1 [Source:UniProtKB/Swiss-Prot;Acc:Q61263]
ENSMUSG00000036249	Rbm43	-0.47	0.00168185	0.10531	355.8	512.7	536.3	496.6	399.3	318.6	319.8	252.9	475.4	322.6	Mus musculus RNA binding motif protein 43 (Rbm43), transcript variant 5, mRNA. [Source:RefSeq mRNA;Acc:NM_001355606]
ENSMUSG00000000394	Gcg	-0.39	0.000758453	0.106292	52.9	0	133.4	17.6	0	0	1.1	0	51	0.3	Glucagon Glicentin Glicentin-related polypeptide Oxyntomodulin Glucagon Glucagon-like peptide 1 Glucagon-like peptide 1(7-37) Glucagon-like peptide 1(7-36) Glucagon-like peptide 2 [Source:UniProtKB/Swiss-Prot;Acc:P55095]
ENSMUSG00000044937	Ttc41	-0.65	0.000175806	0.110154	58.3	59.8	54.2	40	16.1	22.7	9.2	19.5	53.1	16.9	tetratricopeptide repeat domain 41 [Source:MGI Symbol;Acc:MGI:2387653]
ENSMUSG00000113061	Gm11361	-0.25	0.00376058	0.110425	4688.7	5292.1	4240.5	5093.2	4640.2	4250.2	3779.3	3950.7	4828.6	4155.1
ENSMUSG00000066735	Vkorc1l1	-0.36	0.00213535	0.118567	396.2	572.5	479.5	417.6	424.8	429.7	325.5	313.5	466.5	373.4	vitamin K epoxide reductase complex, subunit 1-like 1 [Source:MGI Symbol;Acc:MGI:1916818]
ENSMUSG00000032373	Car12	-0.42	0.00245382	0.118567	1465.5	1346.5	2306.5	1800.2	1154.4	1066.8	1059.2	1347.7	1729.7	1157	carbonic anhydrase 12 [Source:HGNC Symbol;Acc:HGNC:1371]
ENSMUSG00000100131	Gm28439	-0.34	0.00428532	0.123661	3412.3	4175.1	3795.3	3384.7	3097.9	2350.2	3226.8	2689.3	3691.9	2841	predicted gene 28439 [Source:MGI Symbol;Acc:MGI:5579145]
ENSMUSG00000092570	Plut	-0.57	0.000648167	0.124068	113.8	31.9	81.9	186.4	19.9	32.6	39	19.5	103.5	27.7	PDX1 associated lncRNA, upregulator of transcription [Source:MGI Symbol;Acc:MGI:1917397]
ENSMUSG00000030226	Lmo3	-0.54	0.0010074	0.124068	76.2	41.9	66.1	38.1	5.7	13.5	32.1	15.4	55.5	16.7	Mus musculus LIM domain only 3 (Lmo3), transcript variant 2, mRNA. [Source:RefSeq mRNA;Acc:NM_001356305]
ENSMUSG00000073062	Zxdb	-0.53	0.00206257	0.124068	128.2	306.2	181	263.4	168.4	132.4	88.3	122.3	219.7	127.8	zinc finger, X-linked, duplicated B [Source:MGI Symbol;Acc:MGI:3694898]
ENSMUSG00000109429	Gm45223	-0.58	0.00106424	0.128837	104.9	247.4	253.6	249.8	103.1	83.5	58.5	130.6	213.9	93.9	predicted gene 45223 [Source:MGI Symbol;Acc:MGI:5753799]
ENSMUSG00000090059	Olfr1062	-0.25	0.00286753	0.142679	1889.5	2198.2	1828.3	2060.7	1803.5	1758.4	1585.3	1677.7	1994.2	1706.2
ENSMUSG00000020111	Micu1	-0.38	0.00290326	0.142679	486.7	617.4	533.7	592.3	353.9	433.9	417.2	431.8	557.5	409.2	Mus musculus mitochondrial calcium uptake 1 (Micu1), transcript variant 4, mRNA. [Source:RefSeq mRNA;Acc:NM_001359267]
ENSMUSG00000000738	Spg7	-0.34	0.00307303	0.148614	544.1	649.3	483.5	593.2	523.3	537.3	397.8	384.5	567.5	460.7	Paraplegin [Source:UniProtKB/Swiss-Prot;Acc:Q3ULF4]
ENSMUSG00000021998	Lcp1	-0.44	0.00345875	0.148614	787.9	825.8	920.8	763	577.2	730.5	620.1	376.3	824.4	576	Plastin-2 [Source:UniProtKB/Swiss-Prot;Acc:Q61233]
ENSMUSG00000046671	Mtfr1l	-0.26	0.00360595	0.152112	1857.2	1748.4	1746.4	1920.2	1637.9	1480.9	1460.4	1453.6	1818	1508.2	Mus musculus mitochondrial fission regulator 1-like (Mtfr1l), transcript variant 3, mRNA. [Source:RefSeq mRNA;Acc:NM_001355187]
ENSMUSG00000022892	App	-0.39	0.00588412	0.161004	9535.1	9604.8	7430.7	9028.3	7074.8	8689.4	7023.3	4023.7	8899.7	6702.8	amyloid beta (A4) precursor protein [Source:MGI Symbol;Acc:MGI:88059]
ENSMUSG00000039050	Osbpl2	-0.47	0.00332661	0.162457	647.1	407.9	558.8	381.5	299	205.3	321	390.6	498.8	304	Oxysterol-binding protein-related protein 2 [Source:UniProtKB/Swiss-Prot;Acc:Q8BX94]
ENSMUSG00000056383	AI987944	-0.38	0.00412684	0.166173	785.2	792.9	891.7	704.5	743.7	562.1	500.9	576.7	793.6	595.9	expressed sequence AI987944 [Source:MGI Symbol;Acc:MGI:2142079]
ENSMUSG00000022139	Mbnl2	-0.28	0.00647101	0.170406	3351.4	2549.3	3445.2	3402.3	2603	2477.6	2526.4	2404.5	3187.1	2502.9	Muscleblind-like protein 2 [Source:UniProtKB/Swiss-Prot;Acc:Q8C181]
ENSMUSG00000047888	Tnrc6b	-0.35	0.0043227	0.171461	1005.7	1100.1	1125.5	922	770.2	997.4	801.3	654.8	1038.3	805.9	trinucleotide repeat containing 6b [Source:MGI Symbol;Acc:MGI:2443730]
ENSMUSG00000022283	Pabpc1	-0.19	0.00782851	0.177076	21951	23736.8	19367.5	21594.5	21704	21394.7	18065.5	17467.1	21662.4	19657.8	Polyadenylate-binding protein 1 [Source:UniProtKB/Swiss-Prot;Acc:P29341]
ENSMUSG00000022307	Oxr1	-0.41	0.00403393	0.177284	893.6	1284.6	697.5	834.2	585.7	780.1	597.2	712.4	927.5	668.9	Mus musculus oxidation resistance 1 (Oxr1), transcript variant 8, mRNA. [Source:RefSeq mRNA;Acc:NM_001358978]
ENSMUSG00000054404	Slfn5	-0.29	0.00588817	0.182868	541.4	645.3	556.1	602	516.6	475.7	459.7	459.5	586.2	477.9	Schlafen family member 5 [Source:UniProtKB/Swiss-Prot;Acc:Q8CBA2]
ENSMUSG00000062822	4833420G17Rik	-0.29	0.00486166	0.184575	1288	1868.1	1590.5	1463.6	1299.1	1330.8	1254	1216.1	1552.6	1275	Uncharacterized [Source:UniProtKB/Swiss-Prot;Acc:Q3UJC8]
ENSMUSG00000001911	Nfix	-0.38	0.00540232	0.187845	366.6	473.8	408.2	451.8	405.9	370.9	301.5	233.4	425.1	327.9	Nuclear factor 1 X-type [Source:UniProtKB/Swiss-Prot;Acc:P70257]
ENSMUSG00000029469	Ift81	-0.44	0.00450178	0.189968	449.1	581.5	303.8	429.3	445.7	356.8	192.6	290.9	440.9	321.5	Intraflagellar transport [Source:UniProtKB/Swiss-Prot;Acc:O35594]
ENSMUSG00000031196	F8	-0.52	0.0018296	0.191773	83.4	2	42.3	79	0.9	2.1	39	22.6	51.7	16.2	Coagulation factor VIII [Source:UniProtKB/Swiss-Prot;Acc:Q06194]
ENSMUSG00000028098	Rnf115	-0.27	0.00445408	0.197936	1021.8	928.6	978.9	945.5	801.4	839.6	772.6	758.7	968.7	793.1	E3 ubiquitin-protein ligase RNF115 [Source:UniProtKB/Swiss-Prot;Acc:Q9D0C1]
ENSMUSG00000026556	Vangl2	-0.54	0.00200653	0.199825	137.1	118.7	70	139.5	38.8	82.8	30.9	49.3	116.3	50.5	VANGL planar cell polarity 2 [Source:MGI Symbol;Acc:MGI:2135272]
ENSMUSG00000026019	Wdr12	-0.27	0.00473228	0.203755	1803.4	1850.2	1457.1	1636.3	1523.4	1488	1319.4	1354.9	1686.7	1421.4	WD repeat domain 12 [Source:MGI Symbol;Acc:MGI:1927241]
ENSMUSG00000056342	Usp34	-0.31	0.00507366	0.206418	1369.6	1744.4	1601.1	1249.9	1315.2	1329.4	1228.8	1023.9	1491.2	1224.3	ubiquitin specific peptidase 34 [Source:MGI Symbol;Acc:MGI:109473]
ENSMUSG00000061758	Akr1b10	-0.35	0.00675982	0.214171	548.6	507.7	408.2	437.1	339.7	373.8	369.1	347.5	475.4	357.5	aldo-keto reductase family 1, member B10 (aldose reductase) [Source:MGI Symbol;Acc:MGI:1915111]
ENSMUSG00000007880	Arid1a	-0.25	0.00549744	0.220555	1593.7	1924	1648.6	1620.7	1601	1850.4	1264.4	1273.7	1696.7	1497.4	AT-rich interactive domain-containing protein 1A [Source:UniProtKB/Swiss-Prot;Acc:A2BH40]
ENSMUSG00000039634	Zfp189	-0.56	0.00153954	0.220669	104.9	79.8	109.6	51.7	38.8	32.6	42.4	39.1	86.5	38.2	zinc finger protein 189 [Source:MGI Symbol;Acc:MGI:2444707]
ENSMUSG00000028456	Unc13b	-0.41	0.00784319	0.220669	498.4	745	590.5	617.6	317.9	583.3	393.2	425.6	612.9	430	unc-13 homolog B (C. elegans) [Source:MGI Symbol;Acc:MGI:1342278]
ENSMUSG00000030094	Xpc	-0.46	0.00573237	0.223392	252.8	295.2	211.4	227.3	135.3	222.3	102	172.7	246.7	158.1	xeroderma pigmentosum, complementation group C [Source:MGI Symbol;Acc:MGI:103557]
ENSMUSG00000038481	Cdk19	-0.4	0.00553152	0.224967	474.2	591.5	418.8	398.1	418.2	548.6	296.9	226.2	470.6	372.5	Cyclin-dependent kinase 19 [Source:UniProtKB/Swiss-Prot;Acc:Q8BWD8]
ENSMUSG00000022000	Zc3h13	-0.34	0.00807408	0.224967	655.2	894.7	624.8	829.4	616.9	673.2	606.4	472.9	751	592.4	zinc finger CCCH type containing 13 [Source:MGI Symbol;Acc:MGI:1914552]
ENSMUSG00000026510	Trp53bp2	-0.41	0.00559508	0.226098	398.9	420.9	327.6	295.6	241.3	270.4	288.9	225.1	360.8	256.4	transformation related protein 53 binding protein 2 [Source:MGI Symbol;Acc:MGI:2138319]
ENSMUSG00000023345	Poc1a	-0.3	0.00596791	0.226973	706.3	667.3	675	679.1	562	615.9	492.9	530.5	681.9	550.3	POC1 centriolar protein A [Source:MGI Symbol;Acc:MGI:1917485]
ENSMUSG00000021140	Pcnx	-0.33	0.00851282	0.231957	598.7	606.4	480.9	495.7	465.5	497.7	356.5	425.6	545.4	436.3	Pecanex-like protein 1 [Source:UniProtKB/Swiss-Prot;Acc:Q9QYC1]
ENSMUSG00000000861	Bcl11a	-0.41	0.00866637	0.234665	754.7	631.3	828.3	795.2	575.3	394.3	656.8	366	752.4	498.1	B-cell lymphoma/leukemia 11A [Source:UniProtKB/Swiss-Prot;Acc:Q9QYE3]
ENSMUSG00000056536	Pign	-0.43	0.00634567	0.236078	692.9	795.9	653.9	620.6	794.8	391.5	409.2	355.7	690.8	487.8	phosphatidylinositol glycan anchor biosynthesis class N [Source:HGNC Symbol;Acc:HGNC:8967]
ENSMUSG00000024338	Psmb8	-0.44	0.00653937	0.240318	3536	4034.4	3301.2	5339.1	3966.5	2346.7	2862.3	1760	4052.7	2733.9	Proteasome subunit beta type-8 [Source:UniProtKB/Swiss-Prot;Acc:P28063]
ENSMUSG00000029455	Aldh2	-0.37	0.00822983	0.240318	340.6	352.1	443.9	373.7	212.9	209.5	312.9	318.7	377.6	263.5	Aldehyde dehydrogenase, mitochondrial [Source:UniProtKB/Swiss-Prot;Acc:P47738]
ENSMUSG00000022779	Top3b	-0.29	0.00909249	0.240318	599.6	793.9	683	662.5	588.5	560.7	517	574.7	684.8	560.2	topoisomerase (DNA) III beta [Source:MGI Symbol;Acc:MGI:1333803]
ENSMUSG00000000385	Tmprss2	-0.25	0.0125916	0.240318	5111.7	4728.6	5294.7	4813.2	4810.5	4723.8	3821.7	3658.7	4987	4253.7	Transmembrane protease serine 2 Transmembrane protease serine 2 non-catalytic chain Transmembrane protease serine 2 catalytic chain [Source:UniProtKB/Swiss-Prot;Acc:Q9JIQ8]
ENSMUSG00000040043	Rbms2	-0.52	0.0027988	0.241396	165.8	203.5	149.3	145.4	44.5	91.3	94	111	166	85.2	RNA-binding motif, single-stranded-interacting protein 2 [Source:UniProtKB/Swiss-Prot;Acc:Q8VC70]
ENSMUSG00000058638	Zfp110	-0.37	0.00663986	0.241396	1013.7	777	886.4	801.1	622.6	749	500.9	671.3	869.5	635.9	zinc finger protein 110 [Source:MGI Symbol;Acc:MGI:1890378]
ENSMUSG00000030725	Lipt2	-0.24	0.00666466	0.241396	1841.9	1994.8	1848.1	1713.4	1851.7	1599.1	1501.6	1444.4	1849.5	1599.2	Putative lipoyltransferase 2, mitochondrial [Source:UniProtKB/Swiss-Prot;Acc:Q9D009]
ENSMUSG00000101111	Gm28437	-0.31	0.0126896	0.242311	5429	6558.8	5749.1	4844.4	4517.2	4083.8	5407	3786.2	5645.3	4448.6	predicted gene 28437 [Source:MGI Symbol;Acc:MGI:5579143]
ENSMUSG00000025991	Cps1	-0.34	0.0117911	0.244362	43666.3	44853.5	40506.5	44300.3	40634.7	42892.8	34919.3	21242	43331.6	34922.2	Carbamoyl-phosphate synthase [ammonia], mitochondrial [Source:UniProtKB/Swiss-Prot;Acc:Q8C196]
ENSMUSG00000028452	Vcp	-0.4	0.00967071	0.247183	914.3	862.7	552.2	531.8	494.9	445.3	538.8	495.5	715.2	493.6	valosin containing protein [Source:MGI Symbol;Acc:MGI:99919]
ENSMUSG00000096956	Snhg18	-0.25	0.00670282	0.247647	2302.7	2730.8	2214	2139.7	2154.5	2096.8	2081.7	1740.4	2346.8	2018.3	small nucleolar RNA host gene 18 [Source:MGI Symbol;Acc:MGI:1914085]
ENSMUSG00000062127	Cttnbp2nl	-0.38	0.0070578	0.247647	441	616.4	576	609.8	522.3	555.7	317.5	358.8	560.8	438.6	CTTNBP2 N-terminal-like protein [Source:UniProtKB/Swiss-Prot;Acc:Q99LJ0]
ENSMUSG00000042510	AA986860	-0.3	0.00906199	0.249952	468.8	584.5	524.4	443	502.4	451.6	371.4	355.7	505.2	420.3	Specifically androgen-regulated protein [Source:UniProtKB/Swiss-Prot;Acc:Q8BI29]
ENSMUSG00000032350	Gclc	-0.32	0.00937304	0.255391	661.5	806.9	636.7	578.6	589.5	604.5	566.3	414.3	670.9	543.6	Glutamate--cysteine ligase catalytic subunit [Source:UniProtKB/Swiss-Prot;Acc:P97494]
ENSMUSG00000028015	Ctso	-0.35	0.00962659	0.258883	622.9	745	726.6	738.6	558.3	727	520.4	419.4	708.3	556.3	cathepsin O [Source:MGI Symbol;Acc:MGI:2139628]
ENSMUSG00000049577	Zfpm1	-0.41	0.00773375	0.259891	215.1	250.3	163.8	164.9	169.4	184.8	127.2	102.8	198.5	146	zinc finger protein, multitype 1 [Source:MGI Symbol;Acc:MGI:1095400]
ENSMUSG00000038990	Cables2	-0.32	0.00990691	0.26027	518.1	611.4	490.1	542.5	561.1	417.7	381.7	384.5	540.5	436.2	CDK5 and ABL1 enzyme substrate 2 [Source:UniProtKB/Swiss-Prot;Acc:Q8K3M5]
ENSMUSG00000083863	Gm13341	-0.31	0.00897872	0.261497	1812.4	2179.3	1735.8	1750.4	1456.2	1326.6	1728.6	1396.1	1869.5	1476.9	predicted gene 13341 [Source:MGI Symbol;Acc:MGI:3650228]
ENSMUSG00000036667	Tcaf1	-0.34	0.00808091	0.262952	328.1	401.9	282.7	307.3	264	285.3	253.3	230.3	330	258.2	Mus musculus TRPM8 channel-associated factor 1 (Tcaf1), transcript variant 2, mRNA. [Source:RefSeq mRNA;Acc:NM_001355769]
ENSMUSG00000026827	Gpd2	-0.24	0.00823544	0.268026	1601.7	1585.8	1467.7	1454.8	1281.2	1324.5	1199	1359	1527.5	1290.9	glycerol phosphate dehydrogenase 2, mitochondrial [Source:MGI Symbol;Acc:MGI:99778]
ENSMUSG00000025473	Adam8	-0.44	0.00227979	0.268866	47.5	60.8	15.9	52.7	1.9	7.1	9.2	17.5	44.2	8.9	Disintegrin and metalloproteinase domain-containing protein 8 [Source:UniProtKB/Swiss-Prot;Acc:Q05910]
ENSMUSG00000063206	Defa34	-0.46	0.00723903	0.26928	259	138.6	210	224.4	119.2	61.6	168.5	121.3	208	117.7
ENSMUSG00000027171	Prrg4	-0.52	0.00232083	0.271516	75.3	119.7	63.4	92.7	14.2	51.7	28.7	41.1	87.8	33.9	proline rich Gla (G-carboxyglutamic acid) 4 (transmembrane) [Source:MGI Symbol;Acc:MGI:2442211]
ENSMUSG00000040105	Plpp6	-0.36	0.0107961	0.273098	349.6	410.9	350.1	396.1	247.9	352.5	277.4	258	376.7	284	Phospholipid phosphatase 6 [Source:UniProtKB/Swiss-Prot;Acc:Q9D4F2]
ENSMUSG00000023330	Dtwd1	-0.29	0.00867333	0.273952	1256.6	1312.6	974.9	1000.1	991.6	973.4	867.7	905.7	1136.1	934.6	DTW domain-containing protein 1 [Source:UniProtKB/Swiss-Prot;Acc:Q9D8U7]
ENSMUSG00000052534	Pbx1	-0.42	0.00828459	0.27708	954.6	1209.8	1537.7	1228.4	802.4	1182.9	868.9	534.6	1232.6	847.2	Pre-B-cell leukemia transcription factor 1 [Source:UniProtKB/Swiss-Prot;Acc:P41778]
ENSMUSG00000026222	Sp100	-0.46	0.0055484	0.277332	186.4	48.9	133.4	95.6	14.2	41.8	82.5	20.6	116.1	39.8	nuclear antigen Sp100 [Source:MGI Symbol;Acc:MGI:109561]
ENSMUSG00000048280	Zfp738	-0.43	0.00855112	0.277332	252.8	247.4	295.9	243.9	237.5	225.1	143.3	110	260	179	zinc finger protein 738 [Source:MGI Symbol;Acc:MGI:3040706]
ENSMUSG00000028028	Alpk1	-0.36	0.00868699	0.277858	318.2	456.8	326.3	430.3	302.8	354.7	249.9	270.4	382.9	294.4	alpha kinase 1 [Source:HGNC Symbol;Acc:HGNC:20917]
ENSMUSG00000072774	Zfp951	-0.48	0.00580781	0.279792	120.1	116.7	93.8	107.3	80.4	89.2	42.4	56.5	109.5	67.1	zinc finger protein 951 [Source:MGI Symbol;Acc:MGI:2441896]
ENSMUSG00000048261	Gm4879	-0.27	0.00870528	0.279792	753.8	799.9	648.6	733.7	673.7	673.9	554.8	575.7	734	619.5	predicted pseudogene 4879 [Source:MGI Symbol;Acc:MGI:3648111]
ENSMUSG00000105008	Gm43652	-0.35	0.00887909	0.279792	257.2	308.2	278.7	305.4	222.4	215.9	204	225.1	287.4	216.9	predicted gene 43652 [Source:MGI Symbol;Acc:MGI:5663789]
ENSMUSG00000030203	Dusp16	-0.36	0.00893156	0.279792	896.3	739.1	877.2	736.7	542.2	762.4	539.9	574.7	812.3	604.8	dual specificity phosphatase 16 [Source:HGNC Symbol;Acc:HGNC:17909]
ENSMUSG00000027646	Src	-0.33	0.0114972	0.279792	360.3	482.7	302.5	341.5	311.3	353.2	245.3	285.8	371.8	298.9	Neuronal proto-onco tyrosine-protein kinase Src [Source:UniProtKB/Swiss-Prot;Acc:P05480]
ENSMUSG00000005204	Senp3	-0.33	0.0130454	0.279792	601.4	751	438.6	466.4	519.5	518.9	433.3	359.8	564.4	457.9	Sentrin-specific protease 3 [Source:UniProtKB/Swiss-Prot;Acc:Q9EP97]
ENSMUSG00000028465	Tln1	-0.36	0.00896201	0.279888	367.5	449.8	331.6	298.6	268.7	339.1	274	229.2	361.9	277.8	talin 1 [Source:MGI Symbol;Acc:MGI:1099832]
ENSMUSG00000058908	Pla2g2a	-0.47	0.00624095	0.281427	203.5	148.6	195.5	617.6	79.5	31.9	116.9	247.8	291.3	119	Mus musculus phospholipase A2, group IIA (platelets, synovial fluid) (Pla2g2a), transcript variant 1, coding, mRNA. [Source:RefSeq mRNA;Acc:NM_001082531]
ENSMUSG00000033767	Tmem131l	-0.36	0.0135907	0.285829	462.5	607.4	504.6	482	381.3	464.4	439	260.1	514.1	386.2	Transmembrane protein 131-like [Source:UniProtKB/Swiss-Prot;Acc:Q3U3D7]
ENSMUSG00000041293	Adgrf1	-0.48	0.00609781	0.286698	94.1	99.7	128.1	194.2	72.9	51	76.8	25.7	129	56.6	Adhesion G-protein coupled receptor F1 [Source:UniProtKB/Swiss-Prot;Acc:Q8VEC3]
ENSMUSG00000076281	Gm24270	-0.47	0.00403272	0.28788	55.6	89.8	23.8	20.5	32.2	21.9	11.5	7.2	47.4	18.2	predicted gene, 24270 [Source:MGI Symbol;Acc:MGI:5454047]
ENSMUSG00000025856	Pdgfa	-0.41	0.0112548	0.28788	1245	1440.2	1714.7	1207	1169.5	1226.8	1040.8	489.3	1401.7	981.6	platelet derived growth factor subunit A [Source:HGNC Symbol;Acc:HGNC:8799]
ENSMUSG00000042787	Exog	-0.37	0.0125628	0.28788	535.1	542.6	504.6	781.5	499.6	429	395.5	390.6	591	428.7	Nuclease EXOG, mitochondrial [Source:UniProtKB/Swiss-Prot;Acc:Q8C163]
ENSMUSG00000056531	Ccdc18	-0.35	0.0100847	0.288452	526.1	973.4	735.8	671.3	654.8	853.7	490.6	404	726.7	600.8	Coiled-coil domain-containing protein 18 [Source:UniProtKB/Swiss-Prot;Acc:Q640L5]
ENSMUSG00000053332	Gas5	-0.17	0.0188566	0.288452	39501.9	42590.4	36095.6	39750.5	39789.7	35110.2	34208.6	33575.1	39484.6	35670.9
ENSMUSG00000115358	AC127578.1	-0.27	0.0134004	0.296507	489.4	526.6	459.7	500.5	436.2	406.3	406.9	378.3	494.1	406.9
ENSMUSG00000061288	Taok3	-0.29	0.0150932	0.301336	695.5	682.2	681.6	662.5	664.2	614.5	444.8	524.3	680.5	561.9	TAO kinase 3 [Source:MGI Symbol;Acc:MGI:3041177]
ENSMUSG00000028656	Cap1	-0.33	0.0137532	0.301514	130.9	669.2	121.5	1012.8	108.8	99.8	88.3	151.1	483.6	112	Mus musculus CAP, adenylate cyclase-associated protein 1 (yeast) (Cap1), transcript variant 3, mRNA. [Source:RefSeq mRNA;Acc:NM_001358035]
ENSMUSG00000002227	Mov10	-0.49	0.00467933	0.30826	123.7	144.6	184.9	105.4	106.9	89.2	71.1	61.7	139.7	82.2	Putative helicase MOV-10 [Source:UniProtKB/Swiss-Prot;Acc:P23249]
ENSMUSG00000025779	Ly96	-0.36	0.0113982	0.30826	412.3	508.7	539	508.3	290.5	397.1	400.1	352.6	492.1	360.1	lymphocyte antigen 96 [Source:MGI Symbol;Acc:MGI:1341909]
ENSMUSG00000007411	Mark3	-0.32	0.0143148	0.30826	743.9	860.7	638.1	669.3	607.5	475	553.7	617.8	728	563.5	MAP/microtubule affinity-regulating kinase 3 [Source:UniProtKB/Swiss-Prot;Acc:Q03141]
ENSMUSG00000047675	Rps8	-0.2	0.0215291	0.308605	3103.1	2947.3	2643.4	2630.5	2458.2	2449.3	2422.1	2488.8	2831.1	2454.6	ribosomal protein S8 [Source:MGI Symbol;Acc:MGI:98166]
ENSMUSG00000027639	Samhd1	-0.37	0.014765	0.310149	377.4	553.5	500.7	580.5	299.9	386.5	331.3	420.5	503	359.5	SAM and HD domain containing deoxynucleoside triphosphate triphosphohydrolase 1 [Source:HGNC Symbol;Acc:HGNC:15925]
ENSMUSG00000022329	Stk3	-0.36	0.0166836	0.316267	591.6	964.5	745.1	762	688.8	475.7	460.8	651.8	765.8	569.3	Mus musculus serine/threonine kinase 3 (Stk3), transcript variant 2, mRNA. [Source:RefSeq mRNA;Acc:NM_001357821]
ENSMUSG00000034160	Ogt	-0.38	0.0143468	0.320572	3597	4614.9	4838.9	4106.8	3771.6	3716.5	3531.7	1641.7	4289.4	3165.4	UDP-N-acetylglucosamine--peptide N-acetylglucosaminyltransferase 110 kDa subunit [Source:UniProtKB/Swiss-Prot;Acc:Q8CGY8]
ENSMUSG00000073775	Kti12	-0.23	0.0142216	0.32442	840.8	882.7	919.4	869.4	789.1	739.8	739.4	706.2	878.1	743.6	KTI12 chromatin associated homolog [Source:HGNC Symbol;Acc:HGNC:25160]
ENSMUSG00000026417	Pigr	-0.17	0.0233976	0.32442	31964.7	34999.3	35354.5	31467.7	30516	31159.4	27396.2	30778.9	33446.6	29962.6	Polymeric immunoglobulin receptor Secretory component [Source:UniProtKB/Swiss-Prot;Acc:O70570]
ENSMUSG00000083563	Gm13340	-0.32	0.0127458	0.32874	2026.6	2704.9	1924.7	2009	1775.1	1527.6	2017.5	1461.8	2166.3	1695.5	predicted gene 13340 [Source:MGI Symbol;Acc:MGI:3650227]
ENSMUSG00000025795	Rassf3	-0.36	0.0129052	0.32874	253.7	303.2	272.1	363	234.7	206.7	214.4	211.8	298	216.9	Ras association domain-containing protein 3 [Source:UniProtKB/Swiss-Prot;Acc:Q99P51]
ENSMUSG00000103220	Gm37728	-0.45	0.00832441	0.335606	68.1	64.8	75.3	104.4	53	26.2	41.3	16.4	78.2	34.2	predicted gene, 37728 [Source:MGI Symbol;Acc:MGI:5610956]
ENSMUSG00000021591	Glrx	-0.23	0.0259363	0.335606	5745.4	5708	7064.8	7480.8	5467.2	4824.3	5595	5410.5	6499.8	5324.2	Glutaredoxin-1 [Source:UniProtKB/Swiss-Prot;Acc:Q9QUH0]
ENSMUSG00000015143	Actn1	-0.3	0.0127232	0.336225	726	800.9	634.1	856.7	684.1	692.3	558.2	535.6	754.4	617.6	Mus musculus actinin, alpha 1 (Actn1), transcript variant 2, mRNA. [Source:RefSeq mRNA;Acc:NM_001346669]
ENSMUSG00000033773	Rpap2	-0.36	0.0135864	0.336225	600.5	506.7	565.4	524	502.4	314.3	343.9	423.5	549.1	396	Putative RNA polymerase II subunit B1 CTD phosphatase Rpap2 [Source:UniProtKB/Swiss-Prot;Acc:Q8VC34]
ENSMUSG00000048234	Rnf149	-0.31	0.0187917	0.336225	797.7	716.1	747.7	579.6	636.8	584	566.3	461.6	710.3	562.2	E3 ubiquitin-protein ligase RNF149 [Source:UniProtKB/Swiss-Prot;Acc:Q3U2C5]
ENSMUSG00000052917	Senp7	-0.34	0.0189348	0.336225	515.4	890.7	524.4	581.5	758.9	455.9	364.5	441	628	505.1	SUMO1/sentrin specific peptidase 7 [Source:MGI Symbol;Acc:MGI:1913565]
ENSMUSG00000039953	Clstn1	-0.28	0.013854	0.33977	643.6	729.1	615.6	564	500.5	607.4	486	510.9	638.1	526.2	Calsyntenin-1 Soluble Alc-alpha CTF1-alpha [Source:UniProtKB/Swiss-Prot;Acc:Q9EPL2]
ENSMUSG00000089824	Rbm12	-0.29	0.0140757	0.341654	579.9	654.3	523.1	643	558.3	528.8	484.9	403	600.1	493.7	RNA-binding protein 12 [Source:UniProtKB/Swiss-Prot;Acc:Q8R4X3]
ENSMUSG00000028344	Invs	-0.48	0.00602435	0.345956	151.5	78.8	101.7	138.6	67.2	48.1	79.1	46.3	117.6	60.2	inversin isoform 2 [Source:RefSeq peptide;Acc:NP_001268906]
ENSMUSG00000064363	mt-Nd4	-0.23	0.0278442	0.345956	202538	216428	185689	164560	155995	151763	182909	156755	192304	161855	NADH-ubiquinone oxidoreductase chain 4 [Source:UniProtKB/Swiss-Prot;Acc:P03911]
ENSMUSG00000031109	Enox2	-0.34	0.0149741	0.354807	395.3	460.8	546.9	396.1	387	323.5	298	345.4	449.8	338.5	Ecto-NOX disulfide-thiol exchanger 2 Hydroquinone [NADH] oxidase Protein disulfide-thiol oxidoreductase [Source:UniProtKB/Swiss-Prot;Acc:Q8R0Z2]
ENSMUSG00000042155	Klhl23	-0.43	0.0141775	0.355093	199	400	483.5	452.7	270.6	268.3	251	109	383.8	224.7	Kelch-like protein 23 [Source:UniProtKB/Swiss-Prot;Acc:Q6GQU2]
ENSMUSG00000060675	Pla2g16	-0.27	0.014257	0.360437	1407.2	1588.8	1328.9	1414.8	1347.4	1159.5	1288.4	972.5	1434.9	1192	HRAS-like suppressor 3 [Source:UniProtKB/Swiss-Prot;Acc:Q8R3U1]
ENSMUSG00000021646	Mccc2	-0.24	0.0144278	0.362615	1669.9	2128.4	1782.1	2019.7	1885.8	1744.3	1380.1	1595.5	1900	1651.4	Methylcrotonoyl-CoA carboxylase beta chain, mitochondrial [Source:UniProtKB/Swiss-Prot;Acc:Q3ULD5]
ENSMUSG00000062638	Btnl1	-0.36	0.0159026	0.368712	374.7	398	492.7	472.2	393.6	301.6	323.3	245.7	434.4	316	Butyrophilin-like protein 1 [Source:UniProtKB/Swiss-Prot;Acc:Q7TST0]
ENSMUSG00000026398	Nr5a2	-0.31	0.0196254	0.370896	303.9	478.7	334.2	264.4	397.4	346.2	212.1	235.4	345.3	297.8	Nuclear receptor subfamily 5 group A member 2 [Source:UniProtKB/Swiss-Prot;Acc:P45448]
ENSMUSG00000022946	Dopey2	-0.4	0.0153075	0.373775	299.4	464.8	314.4	233.2	312.2	186.9	235	187.1	327.9	230.3	Mus musculus dopey family member 2 (Dopey2), transcript variant 3, mRNA. [Source:RefSeq mRNA;Acc:NM_001357118]
ENSMUSG00000026469	Xpr1	-0.34	0.0164378	0.375918	444.6	503.7	375.2	438.1	314.1	325.6	400.1	288.9	440.4	332.2	xenotropic and polytropic retrovirus receptor 1 [Source:MGI Symbol;Acc:MGI:97932]
ENSMUSG00000076258	Gm23935	-0.41	0.0165666	0.37684	249.2	409.9	151.9	107.3	174.1	114	138.7	25.7	229.6	113.1	predicted gene, 23935 [Source:MGI Symbol;Acc:MGI:5453712]
ENSMUSG00000039304	Tnfsf10	-0.28	0.0188367	0.379962	1512.1	1534	1714.7	2048	1475.1	1310.3	1230	1397.1	1702.2	1353.1	tumor necrosis factor (ligand) superfamily, member 10 [Source:MGI Symbol;Acc:MGI:107414]
ENSMUSG00000102070	Gm28661	-0.29	0.0168165	0.382799	5944.4	7015.6	6303.9	5745	4914.6	4114.3	6146.4	4536.7	6252.2	4928	predicted gene 28661 [Source:MGI Symbol;Acc:MGI:5579367]
ENSMUSG00000054226	Tprkb	-0.18	0.015997	0.386277	2189.7	2191.3	2136.1	2153.4	1944.4	2078.4	1845.5	1829.9	2167.6	1924.6	Tp53rk binding protein [Source:MGI Symbol;Acc:MGI:1917036]
ENSMUSG00000040472	Rabggta	-0.37	0.0170975	0.386277	813.9	444.8	607.7	586.4	453.2	494.1	358.8	387.6	613.2	423.4	Geranylgeranyl transferase type-2 subunit alpha [Source:UniProtKB/Swiss-Prot;Acc:Q9JHK4]
ENSMUSG00000100865	Gm9320	-0.28	0.0172086	0.386277	520.8	479.7	508.6	514.2	377.5	402.8	455.1	358.8	505.8	398.5	predicted gene 9320 [Source:MGI Symbol;Acc:MGI:3645000]
ENSMUSG00000033488	Cryzl2	-0.35	0.0218848	0.390836	363.9	353.1	471.6	384.4	345.4	297.3	299.2	205.6	393.3	286.9	crystallin zeta like 2 [Source:MGI Symbol;Acc:MGI:2448516]
ENSMUSG00000018509	Cenpv	-0.32	0.024352	0.393669	610.4	701.2	536.3	546.4	408.8	568.4	522.7	358.8	598.6	464.7	Centromere protein V [Source:UniProtKB/Swiss-Prot;Acc:Q9CXS4]
ENSMUSG00000031877	Ces2g	-0.39	0.017818	0.395868	284.1	257.3	277.4	282	132.5	149.4	143.3	282.7	275.2	177	carboxylesterase 2G [Source:MGI Symbol;Acc:MGI:1919611]
ENSMUSG00000021911	Parg	-0.34	0.0227679	0.3984	392.6	440.8	467.6	323	249.8	294.5	363.4	273.5	406	295.3	Poly(ADP-ribose) glycohydrolase [Source:UniProtKB/Swiss-Prot;Acc:O88622]
ENSMUSG00000055137	Sugct	-0.41	0.00771971	0.398612	138	224.4	145.3	131.7	151.4	157.2	79.1	98.7	159.9	121.6	Succinate--hydroxymethylglutarate CoA-transferase [Source:UniProtKB/Swiss-Prot;Acc:Q7TNE1]
ENSMUSG00000027200	Sema6d	-0.41	0.015811	0.398612	178.4	229.4	199.5	157.1	155.2	194	120.4	65.8	191.1	133.8	Semaphorin-6D [Source:UniProtKB/Swiss-Prot;Acc:Q76KF0]
ENSMUSG00000052446	Zfp961	-0.23	0.0178821	0.398612	1297.9	1162	1134.8	1244	1090	940.8	1016.8	996.2	1209.7	1010.9	zinc finger protein 961 [Source:MGI Symbol;Acc:MGI:3583954]
ENSMUSG00000067212	H2-T23	-0.3	0.0180989	0.398612	1429.6	1329.5	1793.9	1603.1	1406.1	1129.1	1230	1020.8	1539	1196.5	H-2 class I histocompatibility antigen, D-37 alpha chain [Source:UniProtKB/Swiss-Prot;Acc:P06339]
ENSMUSG00000074447	Defa21	-0.4	0.0206612	0.398612	2778.6	807.9	2029.1	1217.7	892.3	397.1	1487.9	1073.3	1708.3	962.6	Alpha-defensin 21 [Source:UniProtKB/Swiss-Prot;Acc:Q8C1P2]
ENSMUSG00000032718	Mansc1	-0.28	0.0172022	0.399973	883.8	1093.1	879.8	1094.7	792.9	742.6	823	831.7	987.9	797.6	MANSC domain-containing protein 1 [Source:UniProtKB/Swiss-Prot;Acc:Q9CR33]
ENSMUSG00000048728	Zfp454	-0.49	0.00508104	0.400204	115.6	170.6	58.1	155.1	45.4	81.4	34.4	69.9	124.9	57.8	zinc finger protein 454 [Source:MGI Symbol;Acc:MGI:2679253]
ENSMUSG00000010608	Rbm25	-0.17	0.0348041	0.400659	5029.3	5360	4346.2	4753.7	4587.2	4907.8	4073.9	4252.9	4872.3	4455.5	RNA-binding protein 25 [Source:UniProtKB/Swiss-Prot;Acc:B2RY56]
ENSMUSG00000032311	Nrg4	-0.43	0.0116596	0.40176	231.3	170.6	215.3	150.3	118.3	162.8	110	97.7	191.8	122.2	Pro-neuregulin-4, membrane-bound isoform Neuregulin-4 [Source:UniProtKB/Swiss-Prot;Acc:Q9WTX4]
ENSMUSG00000054277	Arfgap3	-0.27	0.0185787	0.40176	809.4	815.9	964.3	840.1	634	736.2	617.8	751.5	857.4	684.9	Mus musculus ADP-ribosylation factor GTPase activating protein 3 (Arfgap3), transcript variant 2, mRNA. [Source:RefSeq mRNA;Acc:NM_001357757]
ENSMUSG00000018821	Avpi1	-0.3	0.0188067	0.40176	609.5	525.6	541.6	679.1	330.2	407.7	510.1	519.2	589	441.8	Arginine vasopressin-induced protein 1 [Source:UniProtKB/Swiss-Prot;Acc:Q9D7H4]
ENSMUSG00000030303	Far2	-0.24	0.0322371	0.40176	10528.2	10937.3	8412.3	11706.6	10379.8	10208.6	8322	7256.8	10396.1	9041.8	Mus musculus fatty acyl CoA reductase 2 (Far2), transcript variant 1, mRNA. [Source:RefSeq mRNA;Acc:NM_001347516]
ENSMUSG00000024170	Telo2	-0.31	0.0194196	0.408823	692	847.8	496.7	709.3	643.4	535.2	517	502.7	686.4	549.6	Telomere length regulation [Source:UniProtKB/Swiss-Prot;Acc:Q9DC40]
ENSMUSG00000057842	Zfp595	-0.39	0.0196852	0.40884	398.9	424.9	207.4	320	328.3	248.5	228.1	165.5	337.8	242.6	zinc finger protein 595 [Source:MGI Symbol;Acc:MGI:3040707]
ENSMUSG00000067736	Gm10222	-0.25	0.0221584	0.408941	2128.8	2231.2	2085.9	2241.2	1822.4	1438.4	2050.7	1742.5	2171.8	1763.5	predicted gene 10222 [Source:MGI Symbol;Acc:MGI:3642643]
ENSMUSG00000030223	Ptpro	-0.34	0.0250997	0.411506	740.4	760	763.5	735.7	495.8	720.6	647.7	384.5	749.9	562.1	Receptor-type tyrosine-protein phosphatase O [Source:UniProtKB/Swiss-Prot;Acc:E9Q612]
ENSMUSG00000032405	Pias1	-0.22	0.0199558	0.412186	1204.7	1167.9	1187.6	1164	1064.5	1110	1001.9	894.4	1181.1	1017.7	protein inhibitor of activated STAT 1 [Source:MGI Symbol;Acc:MGI:1913125]
ENSMUSG00000026782	Abi2	-0.4	0.0202412	0.413202	227.7	198.5	295.9	302.5	210.1	168.5	174.2	100.7	256.1	163.4	abl-interactor 2 [Source:MGI Symbol;Acc:MGI:106913]
ENSMUSG00000074345	Tnfaip8l3	-0.46	0.00836478	0.413492	129.1	186.5	219.3	123.9	128.7	40.4	83.7	76.1	164.7	82.2	Tumor necrosis factor alpha-induced protein 8-like protein 3 [Source:UniProtKB/Swiss-Prot;Acc:Q3TBL6]
ENSMUSG00000083219	Gm11410	-0.33	0.0188991	0.413492	828.2	1346.5	756.9	1030.4	885.6	695.2	817.3	675.4	990.5	768.4	predicted gene 11410 [Source:MGI Symbol;Acc:MGI:3652015]
ENSMUSG00000060802	B2m	-0.18	0.0202716	0.413739	50600.2	60432.6	55398.3	52278.7	54886.4	49815.3	49527.5	43377.3	54677.5	49401.6	Beta-2-microglobulin [Source:UniProtKB/Swiss-Prot;Acc:P01887]
ENSMUSG00000115938	AC134548.1	-0.19	0.0396149	0.413918	9501.9	10573.3	7955.2	9924	8821.5	8416.2	8436.7	7979.5	9488.6	8413.4
ENSMUSG00000079065	BC005561	-0.39	0.0257303	0.414279	781.6	571.5	614.3	491.8	298.1	608.8	453.9	232.3	614.8	398.3	cDNA sequence BC005561 [Source:MGI Symbol;Acc:MGI:3040669]
ENSMUSG00000012350	Ehf	-0.18	0.0351769	0.414279	6707.2	7393.6	6313.2	6932.4	7057.7	6245.1	5229.4	6147.6	6836.6	6169.9	ETS homologous factor [Source:UniProtKB/Swiss-Prot;Acc:O70273]
ENSMUSG00000081648	Gm13423	-0.43	0.00845053	0.418562	64.5	30.9	22.5	30.2	13.2	9.9	14.9	15.4	37	13.4	predicted gene 13423 [Source:MGI Symbol;Acc:MGI:3650165]
ENSMUSG00000085445	Gm16348	-0.43	0.00850332	0.420477	104.9	18	51.5	81	26.5	19.1	16	22.6	63.8	21.1	predicted gene 16348 [Source:MGI Symbol;Acc:MGI:3840113]
ENSMUSG00000031015	Swap70	-0.34	0.0201489	0.42561	590.7	794.9	850.7	530.8	460.8	605.3	497.5	516.1	691.8	519.9	Switch-associated protein 70 [Source:UniProtKB/Swiss-Prot;Acc:Q6A028]
ENSMUSG00000033004	Mycbp2	-0.28	0.0245496	0.426647	1107.9	1064.2	1006.6	912.3	762.6	952.8	904.4	689.8	1022.7	827.4	MYC binding protein 2, E3 ubiquitin protein ligase [Source:HGNC Symbol;Acc:HGNC:23386]
ENSMUSG00000031221	Igbp1	-0.21	0.0372756	0.426647	3362.1	3048	3182.3	2629.5	2882.1	2501.7	2610.1	2474.4	3055.5	2617.1	Immunoglobulin-binding protein 1 [Source:UniProtKB/Swiss-Prot;Acc:Q61249]
ENSMUSG00000030967	Zranb1	-0.3	0.0219232	0.427097	830	779	753	573.7	634.9	666.1	560.5	517.1	733.9	594.7	zinc finger, RAN-binding domain containing 1 [Source:MGI Symbol;Acc:MGI:106441]
ENSMUSG00000069804	Gm10277	-0.43	0.00890115	0.429705	20.6	54.9	48.9	43.9	9.5	21.2	19.5	13.4	42.1	15.9
ENSMUSG00000027356	Fermt1	-0.15	0.042828	0.429705	3665.1	3843.9	4051.6	3667.7	3622.1	3494.9	3338	3339	3807.1	3448.5	Fermitin family homolog 1 [Source:UniProtKB/Swiss-Prot;Acc:P59113]
ENSMUSG00000023951	Vegfa	-0.35	0.0224099	0.430739	257.2	372	313.1	239	212.9	286	230.4	164.5	295.4	223.4	vascular endothelial growth factor A [Source:MGI Symbol;Acc:MGI:103178]
ENSMUSG00000022040	Ephx2	-0.29	0.022295	0.430934	1082.8	1162	1227.2	871.3	867.7	738.3	925.1	881	1085.8	853	Bifunctional epoxide hydrolase 2 Cytosolic epoxide hydrolase 2 Lipid-phosphate phosphatase [Source:UniProtKB/Swiss-Prot;Acc:P34914]
ENSMUSG00000021506	Pitx1	-0.45	0.00929999	0.431395	78.9	54.9	83.2	70.3	55.8	26.2	16	28.8	71.8	31.7	paired-like homeodomain transcription factor 1 [Source:MGI Symbol;Acc:MGI:107374]
ENSMUSG00000023393	Slc17a9	-0.42	0.0101352	0.431395	109.4	169.6	100.4	109.3	97.5	87.8	72.2	79.2	122.1	84.2	solute carrier family 17, member 9 [Source:MGI Symbol;Acc:MGI:1919107]
ENSMUSG00000026575	Nme7	-0.29	0.0214023	0.431395	551.2	911.6	706.7	682	709.7	731.3	567.4	430.7	712.9	609.8	NME/NM23 family member 7 [Source:HGNC Symbol;Acc:HGNC:20461]
ENSMUSG00000027938	Creb3l4	-0.35	0.0214845	0.431395	671.3	572.5	384.4	479.1	446.6	472.9	356.5	335.1	526.8	402.8	Cyclic AMP-responsive element-binding protein 3-like protein 4 Processed cyclic AMP-responsive element-binding protein 3-like protein 4 [Source:UniProtKB/Swiss-Prot;Acc:Q9D2A5]
ENSMUSG00000029004	Kmt2e	-0.28	0.0216176	0.431395	1055.9	1081.2	1006.6	811.8	807.1	708.6	882.6	755.6	988.9	788.5	Histone-lysine N-methyltransferase 2E [Source:UniProtKB/Swiss-Prot;Acc:Q3UG20]
ENSMUSG00000031681	Smad1	-0.34	0.0219199	0.431395	1151.8	984.4	1212.7	1165	764.5	1201.3	656.8	781.3	1128.5	851	SMAD family member 1 [Source:MGI Symbol;Acc:MGI:109452]
ENSMUSG00000098207	Arl14	-0.31	0.0222046	0.431395	1799.8	1324.5	1299.9	1329.9	1140.2	1136.9	894.1	1254.2	1438.5	1106.3	ADP ribosylation factor like GTPase 14 [Source:HGNC Symbol;Acc:HGNC:22974]
ENSMUSG00000024055	Cyp4f13	-0.31	0.0229782	0.431395	614.9	828.8	631.4	608.8	540.3	521	425.3	625	671	527.9	cytochrome P450, family 4, subfamily f, polypeptide 13 [Source:MGI Symbol;Acc:MGI:2158641]
ENSMUSG00000082884	Gm13339	-0.33	0.0230614	0.431395	249.2	348.1	231.2	213.7	197.8	235.7	204	172.7	260.5	202.6	predicted gene 13339 [Source:MGI Symbol;Acc:MGI:3650221]
ENSMUSG00000027130	Slc12a6	-0.3	0.0231651	0.431395	349.6	399	299.9	287.8	304.7	320	225.8	256	334.1	276.6	Solute carrier family 12 member 6 [Source:UniProtKB/Swiss-Prot;Acc:Q924N4]
ENSMUSG00000061689	Dlgap4	-0.34	0.0234082	0.431395	345.1	376	322.3	371.7	326.4	326.3	170.8	270.4	353.8	273.5	Disks large-associated protein 4 [Source:UniProtKB/Swiss-Prot;Acc:B1AZP2]
ENSMUSG00000069844	Sco1	-0.36	0.0280093	0.431395	380.9	333.1	247	323.9	285.8	213.1	257.9	167.6	321.3	231.1	, mitochondrial [Source:UniProtKB/Swiss-Prot;Acc:Q5SUC9]
ENSMUSG00000020863	Luc7l3	-0.2	0.0442148	0.431395	2794.7	3153.7	2685.6	2897.9	2798.9	2994.4	2576.8	2005.7	2883	2593.9	Luc7-like protein 3 [Source:UniProtKB/Swiss-Prot;Acc:Q5SUF2]
ENSMUSG00000036885	Arhgef26	-0.21	0.021901	0.431632	1497.8	1839.2	1433.3	1308.4	1698.4	1730.8	1137.1	1127.7	1519.7	1423.5	Rho guanine nucleotide exchange factor (GEF) 26 [Source:MGI Symbol;Acc:MGI:1918053]
ENSMUSG00000031537	Ikbkb	-0.25	0.0223611	0.431632	922.3	875.7	959.1	925	770.2	848.8	664.8	783.4	920.5	766.8	inhibitor of kappaB kinase beta [Source:MGI Symbol;Acc:MGI:1338071]
ENSMUSG00000074437	Defa29	-0.36	0.026419	0.431632	850.6	568.5	1018.5	1000.1	475.9	244.9	918.2	586	859.4	556.3
ENSMUSG00000074794	Arrdc3	-0.35	0.0236416	0.432569	983.3	1144	733.2	1059.6	849.7	601.7	513.5	889.2	980	713.5	Arrestin domain-containing protein 3 [Source:UniProtKB/Swiss-Prot;Acc:Q7TPQ9]
ENSMUSG00000028229	Rmdn1	-0.3	0.0238489	0.432569	568.3	607.4	548.2	640.1	519.5	366	495.2	454.4	591	458.8	Regulator of microtubule dynamics protein 1 [Source:UniProtKB/Swiss-Prot;Acc:Q9DCV4]
ENSMUSG00000031497	Tnfsf13b	-0.41	0.0206489	0.433916	131.8	337.1	323.7	374.7	260.2	235	141	110	291.8	186.6	tumor necrosis factor (ligand) superfamily, member 13b [Source:MGI Symbol;Acc:MGI:1344376]
ENSMUSG00000110424	1700012D14Rik	-0.45	0.0102142	0.436971	136.2	193.5	142.7	200	86.1	71.5	147.9	54.5	168.1	90	RIKEN cDNA 1700012D14 gene [Source:MGI Symbol;Acc:MGI:1922729]
ENSMUSG00000047676	Rpsa-ps10	-0.21	0.0241899	0.440034	1833.9	1725.5	1799.2	1574.8	1423.1	1417.9	1611.7	1408.4	1733.3	1465.3	ribosomal protein SA, pseudogene 10 [Source:MGI Symbol;Acc:MGI:3704228]
ENSMUSG00000014077	Chp1	-0.32	0.0458468	0.440034	1746.9	2574.3	3729.2	2464.7	2341.9	2283	1422.5	1968.7	2628.8	2004	Calcineurin B homologous protein 1 [Source:UniProtKB/Swiss-Prot;Acc:P61022]
ENSMUSG00000020790	Ankfy1	-0.26	0.0343761	0.440626	691.1	786.9	734.5	587.4	725.7	612.3	476.9	569.5	700	596.1	Rabankyrin-5 [Source:UniProtKB/Swiss-Prot;Acc:Q810B6]
ENSMUSG00000037174	Elf2	-0.3	0.0250341	0.441596	380.9	410.9	414.8	457.6	253.6	319.3	323.3	369.1	416.1	316.3	ETS-related transcription factor Elf-2 [Source:UniProtKB/Swiss-Prot;Acc:Q9JHC9]
ENSMUSG00000041408	Wapl	-0.21	0.0240391	0.448891	1786.4	2312.9	2097.8	1975.8	2027.7	2139.3	1541.8	1694.2	2043.2	1850.7	WAPL cohesin release factor [Source:MGI Symbol;Acc:MGI:2675859]
ENSMUSG00000030980	Knop1	-0.26	0.0290024	0.448891	1121.3	1540	1331.6	1145.5	1195.1	994.6	1138.3	969.4	1284.6	1074.3	lysine rich nucleolar protein 1 [Source:MGI Symbol;Acc:MGI:1913606]
ENSMUSG00000053931	Cnn3	-0.14	0.0494341	0.448891	11141.3	12750.6	11086	11420.7	11852.1	12059	10520.6	9362.2	11599.7	10948.5	Calponin-3 [Source:UniProtKB/Swiss-Prot;Acc:Q9DAW9]
ENSMUSG00000033386	Frrs1	-0.33	0.0258159	0.449325	852.4	1148	1325	820.6	847.8	725.6	632.7	896.4	1036.5	775.6	ferric chelate reductase 1 [Source:HGNC Symbol;Acc:HGNC:27622]
ENSMUSG00000022529	Zfp263	-0.37	0.0260423	0.449325	380.9	249.3	397.6	424.4	296.2	278.9	177.7	229.2	363.1	245.5	zinc finger protein 263 [Source:MGI Symbol;Acc:MGI:1921370]
ENSMUSG00000014907	Naf1	-0.37	0.0170779	0.450026	242.9	224.4	282.7	182.5	165.6	141.6	158.2	179.9	233.1	161.3	nuclear assembly factor 1 ribonucleoprotein [Source:HGNC Symbol;Acc:HGNC:25126]
ENSMUSG00000073664	Nbeal1	-0.31	0.0330674	0.451791	721.5	811.9	861.3	680.1	437.1	748.2	620.1	533.5	768.7	584.8	neurobeachin like 1 [Source:HGNC Symbol;Acc:HGNC:20681]
ENSMUSG00000029452	Tmem116	-0.32	0.0265531	0.45562	470.6	316.2	355.4	429.3	263	218	370.3	277.6	392.9	282.2	transmembrane protein 116 [Source:MGI Symbol;Acc:MGI:1924712]
ENSMUSG00000026153	Fam135a	-0.31	0.0264812	0.45747	1615.2	1404.3	1611.6	1493.8	1344.6	1708.2	1015.6	914.9	1531.2	1245.8	Protein FAM135A [Source:UniProtKB/Swiss-Prot;Acc:Q6NS59]
ENSMUSG00000060579	Fhit	-0.33	0.0272392	0.458808	317.3	345.1	223.3	339.5	236.6	237.1	247.6	202.5	306.3	231	Bis(5'-adenosyl)-triphosphatase [Source:UniProtKB/Swiss-Prot;Acc:O89106]
ENSMUSG00000053477	Tcf4	-0.34	0.0334927	0.460911	405.1	466.8	546.9	363.9	454.2	457.3	283.1	199.4	445.7	348.5	transcription factor 4 [Source:MGI Symbol;Acc:MGI:98506]
ENSMUSG00000095137	Rps12-ps17	-0.4	0.0176006	0.467174	77.1	95.7	89.8	77.1	65.3	63	50.4	46.3	84.9	56.2	ribosomal protein S12, pseudogene 17 [Source:MGI Symbol;Acc:MGI:3643968]
ENSMUSG00000086706	Gm15848	-0.31	0.0244508	0.467174	285.9	266.3	315.7	261.5	195.9	219.4	239.6	197.4	282.4	213.1	predicted gene 15848 [Source:MGI Symbol;Acc:MGI:3802054]
ENSMUSG00000024293	Esco1	-0.25	0.0265045	0.467174	867.6	1108.1	1048.9	1002.1	967	902.6	868.9	699.1	1006.7	859.4	N-acetyltransferase ESCO1 [Source:UniProtKB/Swiss-Prot;Acc:Q69Z69]
ENSMUSG00000070733	Fryl	-0.29	0.026641	0.467174	1063.9	1206.8	1031.7	1262.6	1273.6	1181.5	780.6	709.3	1141.3	986.3	FRY like transcription coactivator [Source:HGNC Symbol;Acc:HGNC:29127]
ENSMUSG00000024566	Atp9b	-0.35	0.0280375	0.467174	420.4	424.9	373.8	332.7	224.3	327.8	208.6	349.5	388	277.5	ATPase phospholipid transporting 9B (putative) [Source:HGNC Symbol;Acc:HGNC:13541]
ENSMUSG00000024511	Rab27b	-0.29	0.028266	0.467174	1014.6	1073.2	1245.7	1379.7	996.4	1022.9	969.8	754.6	1178.3	935.9	RAB27B, member RAS oncogene family [Source:MGI Symbol;Acc:MGI:1931295]
ENSMUSG00000043336	Filip1l	-0.33	0.0320755	0.467174	1027.2	879.7	1081.9	1106.5	923.5	877.1	816.2	473.9	1023.8	772.7	Filamin A-interacting protein 1-like [Source:UniProtKB/Swiss-Prot;Acc:Q6P6L0]
ENSMUSG00000024812	Tjp2	-0.2	0.0322745	0.467174	725.1	782	726.6	704.5	659.5	659.8	611	636.3	734.5	641.6	Tight junction protein ZO-2 [Source:UniProtKB/Swiss-Prot;Acc:Q9Z0U1]
ENSMUSG00000064370	mt-Cytb	-0.26	0.033439	0.467174	1.02992e+06	1.41476e+06	770158	982827	904279	855096	902720	836012	1.04941e+06	874527	mitochondrially encoded cytochrome b [Source:MGI Symbol;Acc:MGI:102501]
ENSMUSG00000040952	Rps19	-0.18	0.0478393	0.467174	7334.6	7956.2	6515.3	8172.6	7184.5	6472.3	6721.8	6169.1	7494.7	6636.9	40S ribosomal protein S19 [Source:UniProtKB/Swiss-Prot;Acc:Q9CZX8]
ENSMUSG00000069682	Gm10275	-0.21	0.0339363	0.471619	3734.1	3429	3405.6	2893	2938	2771.4	3043.4	2733.5	3365.4	2871.6	predicted pseudogene 10275 [Source:MGI Symbol;Acc:MGI:3704354]
ENSMUSG00000040850	Psme4	-0.23	0.03317	0.475211	1535.4	1754.4	1297.2	1619.7	1521.5	1255.8	1279.3	1276.8	1551.7	1333.3	Proteasome activator complex subunit 4 [Source:UniProtKB/Swiss-Prot;Acc:Q5SSW2]
ENSMUSG00000096727	Psmb9	-0.32	0.0294219	0.476125	1623.2	1723.5	1791.3	2567.1	1787.4	1272.1	1497	1250.1	1926.3	1451.6	proteasome (prosome, macropain) subunit, beta type 9 (large multifunctional peptidase 2) [Source:MGI Symbol;Acc:MGI:1346526]
ENSMUSG00000112908	Gm7392	-0.3	0.0362874	0.476125	340.6	423.9	381.8	435.2	384.2	287.4	319.8	264.2	395.4	313.9	predicted gene 7392 [Source:MGI Symbol;Acc:MGI:3648358]
ENSMUSG00000058558	Rpl5	-0.25	0.0334764	0.47703	1036.2	842.8	918.1	817.6	766.4	622.2	804.7	706.2	903.7	724.9	ribosomal protein L5 [Source:MGI Symbol;Acc:MGI:102854]
ENSMUSG00000059064	Gm10059	-0.23	0.0412753	0.478134	568.3	562.5	560.1	526.9	483.5	466.5	500.9	414.3	554.4	466.3	predicted pseudogene 10059 [Source:MGI Symbol;Acc:MGI:3642158]
ENSMUSG00000023011	Faim2	-0.4	0.0186491	0.478812	31.4	75.8	44.9	29.3	19.9	21.2	18.3	26.7	45.3	21.5	Protein lifeguard 2 [Source:UniProtKB/Swiss-Prot;Acc:Q8K097]
ENSMUSG00000048330	Ric3	-0.38	0.0188143	0.478812	43.9	52.9	89.8	69.3	15.1	54.5	17.2	18.5	64	26.3	Protein RIC-3 [Source:UniProtKB/Swiss-Prot;Acc:Q8BPM6]
ENSMUSG00000041328	Pcf11	-0.29	0.0295716	0.478812	938.5	1422.3	1125.5	738.6	958.5	922.4	796.7	801.9	1056.2	869.9	PCF11 cleavage and polyadenylation factor subunit [Source:HGNC Symbol;Acc:HGNC:30097]
ENSMUSG00000051674	Dcun1d4	-0.36	0.0298666	0.478812	952.8	1620.8	1689.6	1212.8	1559.3	748.2	973.2	676.4	1369	989.3	DCN1-like protein 4 [Source:UniProtKB/Swiss-Prot;Acc:Q8CCA0]
ENSMUSG00000025040	Fundc1	-0.2	0.0301771	0.478812	2479.2	3232.5	2689.6	2446.1	2416.6	2728.9	2414.1	2147.5	2711.9	2426.8	FUN14 domain-containing protein 1 [Source:UniProtKB/Swiss-Prot;Acc:Q9DB70]
ENSMUSG00000028948	Nol9	-0.28	0.0303317	0.478812	460.7	429.9	391	387.4	398.4	367.4	292.3	319.7	417.2	344.4	Polynucleotide 5'-hydroxyl-kinase NOL9 [Source:UniProtKB/Swiss-Prot;Acc:Q3TZX8]
ENSMUSG00000059482	2610301B20Rik	-0.29	0.0305364	0.478812	474.2	876.7	446.5	586.4	661.4	526.7	435.6	406.1	595.9	507.4	chromosome 8 open reading frame 37 [Source:HGNC Symbol;Acc:HGNC:27232]
ENSMUSG00000024816	Frmd8	-0.43	0.013017	0.479922	105.8	169.6	130.8	138.6	60.6	114.7	76.8	85.3	136.2	84.3	FERM domain-containing protein 8 [Source:UniProtKB/Swiss-Prot;Acc:Q3UFK8]
ENSMUSG00000075015	Gm10801	-0.42	0.0139165	0.479922	97.7	146.6	154.6	102.4	97.5	87.8	81.4	55.5	125.3	80.5
ENSMUSG00000024253	Dync2li1	-0.32	0.0292808	0.479922	265.3	389	272.1	250.8	213.8	284.6	239.6	182	294.3	230	Cytoplasmic dynein 2 light intermediate chain 1 [Source:UniProtKB/Swiss-Prot;Acc:Q8K0T2]
ENSMUSG00000060450	Rnf14	-0.29	0.0306918	0.479922	1087.2	1449.2	1216.7	900.6	886.6	1156	735.9	1004.4	1163.4	945.7	ring finger protein 14 [Source:MGI Symbol;Acc:MGI:1929668]
ENSMUSG00000014243	Zswim7	-0.3	0.030954	0.479922	374.7	409.9	303.8	444.9	304.7	301.6	318.7	269.3	383.3	298.6	zinc finger SWIM-type containing 7 [Source:MGI Symbol;Acc:MGI:1916997]
ENSMUSG00000049957	Ccdc137	-0.29	0.0293965	0.485266	654.3	528.6	561.4	511.3	512.8	508.3	368	420.5	563.9	452.4	Coiled-coil domain-containing protein 137 [Source:UniProtKB/Swiss-Prot;Acc:Q8R0K4]
ENSMUSG00000032518	Rpsa	-0.22	0.0356773	0.486231	1913.7	1870.1	2072.7	1768	1638.8	1483	1824.9	1420.7	1906.1	1591.9	40S ribosomal protein SA [Source:UniProtKB/Swiss-Prot;Acc:P14206]
ENSMUSG00000061845	Defa35	-0.35	0.0311683	0.486734	890.1	613.4	845.5	976.7	430.5	327.8	982.4	481.1	831.4	555.4
ENSMUSG00000112806	Gm48146	-0.44	0.00874583	0.488454	41.2	55.9	35.7	23.4	25.5	12	16	11.3	39	16.2	predicted gene, 48146 [Source:MGI Symbol;Acc:MGI:6097513]
ENSMUSG00000043391	2510009E07Rik	-0.43	0.00875614	0.488454	72.6	113.7	72.7	64.4	53.9	59.5	2.3	20.6	80.8	34.1	UPF0524 [Source:UniProtKB/Swiss-Prot;Acc:Q6GQU0]
ENSMUSG00000020015	Cdk17	-0.44	0.0129134	0.488454	134.4	159.6	199.5	196.1	49.2	133.1	55	117.2	172.4	88.6	Cyclin-dependent kinase 17 [Source:UniProtKB/Swiss-Prot;Acc:Q8K0D0]
ENSMUSG00000053192	Mllt11	-0.37	0.0318874	0.488454	207.1	230.4	157.2	311.3	207.2	126	149	121.3	226.5	150.9	myeloid/lymphoid or mixed-lineage leukemia; translocated to, 11 [Source:MGI Symbol;Acc:MGI:1929671]
ENSMUSG00000005553	Atp4a	-0.38	0.0199504	0.490358	49.3	59.8	23.8	62.4	8.5	17	28.7	27.8	48.8	20.5	ATPase H+/K+ transporting alpha subunit [Source:HGNC Symbol;Acc:HGNC:819]
ENSMUSG00000050199	Lgr4	-0.25	0.0307254	0.490358	1745.1	2518.4	1793.9	2351.5	2168.7	1989.2	1736.6	1412.5	2102.2	1826.8	Leucine-rich repeat-containing G-protein coupled receptor 4 [Source:UniProtKB/Swiss-Prot;Acc:A2ARI4]
ENSMUSG00000004633	Chn2	-0.33	0.0329293	0.494028	428.4	621.4	420.1	322	557.3	351.8	249.9	306.4	448	366.3	Beta-chimaerin [Source:UniProtKB/Swiss-Prot;Acc:Q80XD1]
ENSMUSG00000050855	Zfp940	-0.43	0.0140872	0.508402	242.9	166.6	192.9	173.7	146.7	126.7	120.4	46.3	194	110	zinc finger protein 940 [Source:MGI Symbol;Acc:MGI:2446235]
ENSMUSG00000079547	H2-DMb1	-0.37	0.0341068	0.514589	1722.7	1995.8	1310.5	2415.9	1937.8	756	1434	875.9	1861.2	1250.9	histocompatibility 2, class II, locus Mb1 [Source:MGI Symbol;Acc:MGI:95922]
ENSMUSG00000033972	Zfp944	-0.28	0.0392616	0.514873	794.1	1041.3	731.8	941.6	748.4	658.3	819.6	608.6	877.2	708.7	zinc finger protein 944 [Source:MGI Symbol;Acc:MGI:2442394]
ENSMUSG00000069515	Lyz1	-0.29	0.0411566	0.516116	14065.1	4893.2	12609.1	11877.4	5087.7	2849.3	12287	8502.8	10861.2	7181.7	Lysozyme C-1 [Source:UniProtKB/Swiss-Prot;Acc:P17897]
ENSMUSG00000069743	Zfp820	-0.25	0.0356365	0.518996	588	648.3	594.5	549.3	463.6	606.7	452.8	478	595	500.3	zinc finger protein 820 [Source:MGI Symbol;Acc:MGI:1922674]
ENSMUSG00000074300	BC030870	-0.23	0.0332028	0.519318	1012	764	856	981.6	634	596	876.9	776.2	903.4	720.8	cDNA sequence BC030870 [Source:MGI Symbol;Acc:MGI:3039572]
ENSMUSG00000022178	Ajuba	-0.37	0.00978459	0.520032	105.8	51.9	76.6	13.7	2.8	12	28.7	23.6	62	16.8	LIM domain-containing protein ajuba [Source:UniProtKB/Swiss-Prot;Acc:Q91XC0]
ENSMUSG00000040433	Zbtb38	-0.27	0.034099	0.520032	1964.7	2346.9	1881.1	2008	2075	2122.3	1760.7	1121.6	2050.2	1769.9	zinc finger and BTB domain containing 38 [Source:MGI Symbol;Acc:MGI:2442866]
ENSMUSG00000022528	Hes1	-0.21	0.0359304	0.520032	8424.6	12288.8	8050.3	8128.7	10541.6	10641.8	7923.1	5841.2	9223.1	8736.9	Transcription factor HES-1 [Source:UniProtKB/Swiss-Prot;Acc:P35428]
ENSMUSG00000038323	1700066M21Rik	-0.35	0.0239092	0.522162	297.6	264.3	291.9	321	135.3	143.7	288.9	249.8	293.7	204.4	UPF0565 [Source:UniProtKB/Swiss-Prot;Acc:Q9D9H8]
ENSMUSG00000062743	Zfp677	-0.37	0.035208	0.527339	181.1	279.3	166.4	286.9	240.3	94.9	133	123.4	228.4	147.9	zinc finger protein 677 [Source:MGI Symbol;Acc:MGI:3053207]
ENSMUSG00000006058	Snf8	-0.36	0.0372453	0.527339	256.3	263.3	163.8	202.9	139.1	104.8	206.3	141.9	221.6	148	Mus musculus SNF8, ESCRT-II complex subunit, homolog (S. cerevisiae) (Snf8), transcript variant 2, mRNA. [Source:RefSeq mRNA;Acc:NM_001356362]
ENSMUSG00000040818	Dennd6a	-0.24	0.0376664	0.527339	621.2	806.9	576	518.1	594.2	694.4	448.2	501.7	630.5	559.6	Protein DENND6A [Source:UniProtKB/Swiss-Prot;Acc:Q8BH65]
ENSMUSG00000112545	1300014J16Rik	-0.35	0.0161197	0.532626	56.5	48.9	58.1	44.9	12.3	34	1.1	17.5	52.1	16.2	RIKEN cDNA 1300014J16 gene [Source:MGI Symbol;Acc:MGI:1921410]
ENSMUSG00000102764	Gm37183	-0.49	0.00351386	0.532683	41.2	43.9	41	58.5	17	17	6.9	24.7	46.2	16.4	predicted gene, 37183 [Source:MGI Symbol;Acc:MGI:5610411]
ENSMUSG00000028291	Akirin2	-0.3	0.0482018	0.532683	549.4	684.2	639.4	372.7	596.1	519.6	412.7	311.5	561.4	460	Akirin-2 [Source:UniProtKB/Swiss-Prot;Acc:B1AXD8]
ENSMUSG00000026401	Cd55b	-0.36	0.0386267	0.533279	185.5	277.3	204.8	204.9	150.4	196.1	176.5	59.6	218.1	145.7
ENSMUSG00000027263	Tubgcp4	-0.36	0.0368763	0.536121	271.6	280.3	359.3	339.5	282.9	160.7	256.8	136.7	312.7	209.3	tubulin, gamma complex associated protein 4 [Source:MGI Symbol;Acc:MGI:1196293]
ENSMUSG00000033032	Afap1l1	-0.32	0.0489991	0.536491	455.3	512.7	414.8	559.1	374.7	300.1	487.2	256	485.5	354.5	Actin filament-associated protein 1-like 1 [Source:UniProtKB/Swiss-Prot;Acc:Q8BZI0]
ENSMUSG00000015597	Zfp318	-0.3	0.0390329	0.538153	263.5	437.9	274.8	368.8	296.2	344	257.9	200.5	336.2	274.6	zinc finger protein 318 [Source:MGI Symbol;Acc:MGI:1889348]
ENSMUSG00000091449	Gm10269	-0.24	0.0458215	0.538153	13556.9	15856.4	9588	14906.9	12911.9	12718	10020.8	10989.5	13477.1	11660.1
ENSMUSG00000042572	Ube2q1	-0.27	0.0395487	0.539748	495.7	569.5	380.5	469.3	386.1	449.5	362.2	390.6	478.7	397.1	ubiquitin-conjugating enzyme E2Q family member 1 [Source:MGI Symbol;Acc:MGI:1917343]
ENSMUSG00000058064	Gm10036	-0.34	0.044621	0.540371	1277.3	2507.4	1218	2685.2	1131.7	2179.6	1221.9	1087.6	1922	1405.2
ENSMUSG00000024283	Wac	-0.22	0.0395576	0.540475	797.7	921.6	906.2	754.2	747.5	730.5	739.4	690.8	844.9	727.1	WW domain containing adaptor with coiled-coil [Source:MGI Symbol;Acc:MGI:2387357]
ENSMUSG00000064357	mt-Atp6	-0.27	0.039571	0.540475	45135.3	65379.7	41040.2	44638.9	42205.4	37250.2	48038.5	33410.7	49048.5	40226.2	mitochondrially encoded ATP synthase 6 [Source:MGI Symbol;Acc:MGI:99927]
ENSMUSG00000065037	Rn7sk	-0.36	0.0402346	0.541064	428.4	969.5	376.5	688.9	526.1	147.2	427.6	366	615.8	366.7	RNA, 7SK, nuclear [Source:MGI Symbol;Acc:MGI:103186]
ENSMUSG00000090035	Galnt4	-0.24	0.0385892	0.542118	1647.4	1624.7	1747.7	1450.9	1218.7	1648.7	1228.8	1328.2	1617.7	1356.1	Polypeptide N-acetylgalactosaminyltransferase 4 [Source:UniProtKB/Swiss-Prot;Acc:O08832]
ENSMUSG00000039087	Rreb1	-0.3	0.037981	0.542563	1109.7	1147	858.7	634.2	845.9	841	614.4	732	937.4	758.3	Ras-responsive element-binding protein 1 [Source:UniProtKB/Swiss-Prot;Acc:Q3UH06]
ENSMUSG00000071359	Tbpl1	-0.26	0.0401261	0.542563	1051.4	1732.5	1087.2	1256.7	1111.8	1071.8	1007.6	1108.2	1281.9	1074.8	TATA box-binding protein-like protein 1 [Source:UniProtKB/Swiss-Prot;Acc:P62340]
ENSMUSG00000051768	Xrcc1	-0.31	0.0405937	0.542563	340.6	287.2	388.4	256.6	225.2	179.1	246.5	275.5	318.2	231.6	X-ray repair complementing defective repair in Chinese hamster cells 1 [Source:MGI Symbol;Acc:MGI:99137]
ENSMUSG00000020023	Tmcc3	-0.36	0.0266996	0.543067	238.4	303.2	233.8	222.5	204.4	321.4	129.5	133.6	249.5	197.2	Transmembrane and coiled-coil domain protein 3 [Source:UniProtKB/Swiss-Prot;Acc:Q8R310]
ENSMUSG00000042520	Ubap2l	-0.19	0.0464524	0.543409	1706.6	1527	1692.2	1477.2	1336	1436.3	1311.4	1443.3	1600.8	1381.8	ubiquitin-associated protein 2-like [Source:MGI Symbol;Acc:MGI:1921633]
ENSMUSG00000030386	Zfp606	-0.29	0.0412118	0.54415	782.5	563.5	636.7	515.2	465.5	366	488.3	559.2	624.5	469.8	zinc finger protein 606 [Source:MGI Symbol;Acc:MGI:1914620]
ENSMUSG00000040033	Stat2	-0.42	0.01671	0.544491	152.4	153.6	175.7	95.6	119.2	76.5	89.4	74	144.3	89.8	signal transducer and activator of transcription 2 [Source:MGI Symbol;Acc:MGI:103039]
ENSMUSG00000029049	Morn1	-0.42	0.0172103	0.544491	72.6	45.9	68.7	67.3	24.6	24.8	55	32.9	63.6	34.3	MORN repeat containing 1 [Source:HGNC Symbol;Acc:HGNC:25852]
ENSMUSG00000038766	Gabpb2	-0.28	0.0387775	0.544491	621.2	604.4	561.4	601	513.8	647	361.1	455.4	597	494.3	GA-binding protein subunit beta-2 [Source:UniProtKB/Swiss-Prot;Acc:P81069]
ENSMUSG00000068580	Zfyve19	-0.28	0.0414099	0.544491	498.4	742.1	606.3	664.5	601.8	551.5	543.3	385.5	627.8	520.5	zinc finger, FYVE domain containing 19 [Source:MGI Symbol;Acc:MGI:1919258]
ENSMUSG00000026721	Rabgap1l	-0.24	0.041737	0.545369	2274	1972.8	2167.8	1599.2	1823.3	1587.1	1561.2	1662.3	2003.4	1658.5	Rab GTPase-activating protein 1-like [Source:UniProtKB/Swiss-Prot;Acc:A6H6A9]
ENSMUSG00000034022	Cpsf1	-0.26	0.0423797	0.545974	539.6	599.4	578.6	590.3	448.5	602.4	468.8	392.7	577	478.1	Cleavage and polyadenylation specificity factor subunit 1 [Source:UniProtKB/Swiss-Prot;Acc:Q9EPU4]
ENSMUSG00000033857	Engase	-0.26	0.0425691	0.546659	461.6	447.8	457.1	462.5	440.9	413.4	303.8	367	457.2	381.3	Mus musculus endo-beta-N-acetylglucosaminidase (Engase), transcript variant 2, mRNA. [Source:RefSeq mRNA;Acc:NM_001359368]
ENSMUSG00000030774	Pak1	-0.24	0.0405613	0.549626	1472.7	1235.8	1104.4	1464.5	973.6	1107.1	1090.1	1138	1319.3	1077.2	Mus musculus p21 protein (Cdc42/Rac)-activated kinase 1 (Pak1), transcript variant 3, mRNA. [Source:RefSeq mRNA;Acc:NM_001357363]
ENSMUSG00000043991	Pura	-0.23	0.0406987	0.55038	788.8	976.4	828.3	677.1	891.3	814.8	654.5	581.9	817.7	735.6	Transcriptional activator protein Pur-alpha [Source:UniProtKB/Swiss-Prot;Acc:P42669]
ENSMUSG00000028756	Pink1	-0.34	0.0426517	0.55038	158.6	222.4	214	253.7	142.9	201	154.7	116.2	212.2	153.7	Serine/threonine-protein kinase PINK1, mitochondrial [Source:UniProtKB/Swiss-Prot;Acc:Q99MQ3]
ENSMUSG00000035623	Rsf1	-0.24	0.0489011	0.554785	804.9	1027.3	944.5	676.2	773	860.8	682	670.3	863.2	746.5	remodeling and spacing factor 1 [Source:HGNC Symbol;Acc:HGNC:18118]
ENSMUSG00000102112	1810041H14Rik	-0.39	0.0183873	0.556177	116.5	121.7	100.4	104.4	97.5	93.4	61.9	58.6	110.8	77.8	RIKEN cDNA 1810041H14 gene [Source:MGI Symbol;Acc:MGI:1925562]
ENSMUSG00000036580	Spg20	-0.35	0.0415861	0.556611	418.6	359.1	449.1	304.4	247	141.6	389.7	243.6	382.8	255.5	spastic paraplegia 20, spartin (Troyer syndrome) homolog (human) [Source:MGI Symbol;Acc:MGI:2139806]
ENSMUSG00000035000	Dpp4	-0.2	0.0438385	0.557439	2604.7	3793.1	3174.4	3132	3525.6	3434	2619.3	2234.9	3176.1	2953.4	Dipeptidyl peptidase 4 Dipeptidyl peptidase 4 membrane form Dipeptidyl peptidase 4 soluble form [Source:UniProtKB/Swiss-Prot;Acc:P28843]
ENSMUSG00000085287	4833418N02Rik	-0.41	0.0187896	0.560399	88.7	90.8	89.8	136.6	53.9	68.7	59.6	64.8	101.5	61.7	RIKEN cDNA 4833418N02 gene [Source:MGI Symbol;Acc:MGI:1921847]
ENSMUSG00000034858	Fam214a	-0.37	0.027616	0.560399	127.3	180.5	188.9	161	96.5	131	99.7	126.4	164.4	113.4	Protein FAM214A [Source:UniProtKB/Swiss-Prot;Acc:Q69ZK7]
ENSMUSG00000060260	Pwwp2b	-0.41	0.0184004	0.561128	74.4	118.7	79.3	78.1	37.8	63.7	43.6	61.7	87.6	51.7	PWWP domain containing 2B [Source:MGI Symbol;Acc:MGI:2142008]
ENSMUSG00000040943	Tet2	-0.37	0.0191004	0.561128	138	182.5	162.5	196.1	130.6	120.3	115.8	118.2	169.8	121.2	Mus musculus tet methylcytosine dioxygenase 2 (Tet2), transcript variant 2, mRNA. [Source:RefSeq mRNA;Acc:NM_001346736]
ENSMUSG00000046230	Vps13a	-0.22	0.0435637	0.561128	994.9	1060.2	1070	941.6	937.7	973.4	901	705.2	1016.7	879.3	vacuolar protein sorting 13A [Source:MGI Symbol;Acc:MGI:2444304]
ENSMUSG00000074440	Defa3	-0.31	0.0450253	0.561128	305.6	261.3	352.7	450.8	196.8	156.4	349.6	254.9	342.6	239.5	Alpha-defensin 3 [Source:UniProtKB/Swiss-Prot;Acc:P28310]
ENSMUSG00000002043	Trappc6a	-0.21	0.0456577	0.561128	1066.6	1258.7	1125.5	1337.7	1128.8	1097.9	1000.7	962.2	1197.1	1047.4	trafficking protein particle complex 6A [Source:MGI Symbol;Acc:MGI:1914341]
ENSMUSG00000016206	H2-M3	-0.38	0.0305281	0.565614	332.5	231.4	203.4	444.9	257.4	89.2	193.7	147	303.1	171.8
ENSMUSG00000060438	Rps10-ps1	-0.2	0.0462452	0.565614	3113.8	2842.6	2944.6	2495.9	2288.9	2271.6	2733.9	2364.4	2849.2	2414.7	ribosomal protein S10, pseudogene 1 [Source:MGI Symbol;Acc:MGI:3644167]
ENSMUSG00000107283	Mpv17	-0.25	0.0466236	0.565614	735.9	869.7	889	813.7	808.1	680.3	557.1	732	827.1	694.3	Protein Mpv17 [Source:UniProtKB/Swiss-Prot;Acc:P19258]
ENSMUSG00000049232	Tigd2	-0.29	0.0468606	0.565614	551.2	815.9	517.8	548.4	408.8	448.8	515.8	520.2	608.3	473.4	Tigger transposable element-derived protein 2 [Source:UniProtKB/Swiss-Prot;Acc:Q0VBL1]
ENSMUSG00000067870	Rpl31-ps8	-0.17	0.0467942	0.56575	2849.4	2750.8	2495.4	2754.4	2430.8	2413.2	2547	2191.7	2712.5	2395.7	ribosomal protein L31, pseudogene 8 [Source:MGI Symbol;Acc:MGI:3647726]
ENSMUSG00000030309	Caprin2	-0.29	0.0470101	0.56779	188.2	315.2	216.6	165.9	244.1	205.3	150.2	146	221.5	186.4	Caprin-2 [Source:UniProtKB/Swiss-Prot;Acc:Q05A80]
ENSMUSG00000032212	Sltm	-0.19	0.04761	0.572166	2663.9	2542.3	2327.6	2381.7	2023	1945.3	2433.6	2068.4	2478.9	2117.6	SAFB-like, transcription modulator [Source:MGI Symbol;Acc:MGI:1913910]
ENSMUSG00000060227	Casc4	-0.4	0.0193749	0.573314	78.9	172.5	109.6	121	106.9	56.6	67.6	14.4	120.5	61.4	Protein CASC4 [Source:UniProtKB/Swiss-Prot;Acc:Q6P2L7]
ENSMUSG00000045287	Rtn4rl1	-0.33	0.0484938	0.578744	179.3	340.1	315.7	265.4	219.5	313.6	139.8	177.8	275.1	212.7	Reticulon-4 receptor-like 1 [Source:UniProtKB/Swiss-Prot;Acc:Q8K0S5]
ENSMUSG00000068917	Clk2	-0.29	0.0491166	0.583862	326.3	431.9	369.9	288.8	252.6	385.1	237.3	265.2	354.2	285.1	Dual specificity protein kinase CLK2 [Source:UniProtKB/Swiss-Prot;Acc:O35491]
ENSMUSG00000042523	Dnal1	-0.46	0.00460454	0.589418	14.3	107.7	41	72.2	31.2	36.1	10.3	7.2	58.8	21.2	Mus musculus dynein, axonemal, light chain 1 (Dnal1), transcript variant 2, mRNA. [Source:RefSeq mRNA;Acc:NM_001346528]
ENSMUSG00000021661	Ankra2	-0.21	0.0499329	0.592411	914.3	1317.5	1009.3	906.4	993.5	935.8	888.4	855.3	1036.9	918.3	Ankyrin repeat family A protein 2 [Source:UniProtKB/Swiss-Prot;Acc:Q99PE2]
ENSMUSG00000039682	Lap3	-0.19	0.047822	0.595003	2053.5	2079.6	2429.4	2512.5	1943.5	1749.2	1936.1	2057.1	2268.7	1921.5	leucine aminopeptidase 3 [Source:MGI Symbol;Acc:MGI:1914238]
ENSMUSG00000039585	Myo9a	-0.27	0.0482041	0.595845	1081	1200.9	1338.2	805.9	1004.9	963.4	895.2	760.7	1106.5	906.1	Unconventional myosin-IXa [Source:UniProtKB/Swiss-Prot;Acc:Q8C170]
ENSMUSG00000078651	Aoc2	-0.37	0.0321017	0.599331	77.1	118.7	60.8	60.5	44.5	36.1	25.2	66.8	79.3	43.2	Retina-specific copper amine oxidase [Source:UniProtKB/Swiss-Prot;Acc:Q812C9]
ENSMUSG00000042570	Mier2	-0.38	0.0325088	0.600048	68.1	93.8	92.5	61.5	36.9	51	45.9	58.6	79	48.1	Mesoderm induction early response protein 2 [Source:UniProtKB/Swiss-Prot;Acc:Q3U3N0]
ENSMUSG00000018476	Kdm6b	-0.35	0.0326695	0.60073	182.9	204.5	149.3	128.8	155.2	121.8	119.2	99.7	166.3	124	Lysine-specific demethylase 6B [Source:UniProtKB/Swiss-Prot;Acc:Q5NCY0]
ENSMUSG00000027978	Prss12	-0.37	0.0223868	0.600769	72.6	79.8	41	39	25.5	36.8	33.2	6.2	58.1	25.4	protease, serine 12 neurotrypsin (motopsin) [Source:MGI Symbol;Acc:MGI:1100881]
ENSMUSG00000038648	Creb3l2	-0.42	0.0147906	0.603054	115.6	94.8	117.6	75.1	65.3	24.1	72.2	30.8	100.8	48.1	Cyclic AMP-responsive element-binding protein 3-like protein 2 Processed cyclic AMP-responsive element-binding protein 3-like protein 2 [Source:UniProtKB/Swiss-Prot;Acc:Q8BH52]
ENSMUSG00000107884	Gm44144	-0.37	0.0333947	0.603054	43.9	69.8	42.3	52.7	22.7	41.8	32.1	22.6	52.2	29.8	predicted gene, 44144 [Source:MGI Symbol;Acc:MGI:5690536]
ENSMUSG00000113796	Gm36426	-0.4	0.022277	0.60356	82.5	114.7	92.5	129.8	97.5	47.4	61.9	30.8	104.9	59.4	predicted gene, 36426 [Source:MGI Symbol;Acc:MGI:5595585]
ENSMUSG00000109658	Gm45660	-0.31	0.0366496	0.605341	210.6	241.4	171.7	222.5	193	160.7	153.6	154.2	211.5	165.4	predicted gene 45660 [Source:MGI Symbol;Acc:MGI:5791496]
ENSMUSG00000020142	Slc1a4	-0.38	0.0238737	0.608591	126.4	209.5	134.7	152.2	126.8	126.7	64.2	120.3	155.7	109.5	solute carrier family 1 (glutamate/neutral amino acid transporter), member 4 [Source:MGI Symbol;Acc:MGI:2135601]
ENSMUSG00000020086	H2afy2	-0.39	0.0235064	0.60986	54.7	86.8	122.9	46.8	29.3	39.6	26.4	55.5	77.8	37.7	Core histone macro-H2A.2 [Source:UniProtKB/Swiss-Prot;Acc:Q8CCK0]
ENSMUSG00000029644	Pdx1	-0.33	0.0355895	0.611251	120.1	22.9	56.8	101.5	7.6	42.5	25.2	41.1	75.3	29.1	Pancreas/duodenum homeobox protein 1 [Source:UniProtKB/Swiss-Prot;Acc:P52946]
ENSMUSG00000099481	Xndc1	-0.4	0.0239211	0.612015	191.8	127.7	151.9	160	97.5	50.3	145.6	77.1	157.9	92.6	Xrcc1 N-terminal domain containing 1 [Source:MGI Symbol;Acc:MGI:5546359]
ENSMUSG00000063428	Ddo	-0.38	0.0250071	0.612015	192.7	120.7	221.9	195.1	131.5	111.8	90.6	128.5	182.6	115.6	D-aspartate oxidase [Source:UniProtKB/Swiss-Prot;Acc:Q922Z0]
ENSMUSG00000067199	Frat1	-0.34	0.037528	0.615066	140.7	165.6	122.9	124.9	103.1	147.2	89.4	77.1	138.5	104.2	Proto-onco FRAT1 [Source:UniProtKB/Swiss-Prot;Acc:P70339]
ENSMUSG00000001943	Vsig2	-0.36	0.0380984	0.616108	199.9	127.7	178.3	140.5	22.7	51	199.5	72	161.6	86.3	V-set and immunoglobulin domain containing 2 [Source:MGI Symbol;Acc:MGI:1928009]
ENSMUSG00000081043	Gm11512	-0.36	0.0383409	0.616108	88.7	124.7	87.2	97.6	88.9	61.6	74.5	48.3	99.5	68.3	predicted gene 11512 [Source:MGI Symbol;Acc:MGI:3649366]
ENSMUSG00000035203	Epn1	-0.36	0.0266666	0.629076	145.2	188.5	130.8	147.3	106	109	102	123.4	153	110.1	Epsin-1 [Source:UniProtKB/Swiss-Prot;Acc:Q80VP1]
ENSMUSG00000025314	Ptprj	-0.48	0.00610158	0.631134	58.3	76.8	47.6	36.1	28.4	31.1	21.8	27.8	54.7	27.3	protein tyrosine phosphatase, receptor type J [Source:HGNC Symbol;Acc:HGNC:9673]
ENSMUSG00000027514	Zbp1	-0.33	0.0269796	0.632385	59.2	43.9	55.5	118.1	43.5	16.3	34.4	5.1	69.1	24.8	Z-DNA binding protein 1 [Source:MGI Symbol;Acc:MGI:1927449]
ENSMUSG00000029832	Nfe2l3	-0.35	0.0283143	0.63354	87.8	100.7	35.7	19.5	20.8	31.1	19.5	32.9	60.9	26.1	nuclear factor, erythroid derived 2, like 3 [Source:MGI Symbol;Acc:MGI:1339958]
ENSMUSG00000082062	Ftl2	-0.29	0.0456067	0.644846	268.9	301.2	252.3	316.1	275.3	217.3	190.3	225.1	284.6	227
ENSMUSG00000045659	Plekha7	-0.3	0.0460069	0.645949	218.7	282.3	221.9	166.8	170.3	201	166.2	161.4	222.4	174.7	Pleckstrin homology domain-containing family A member 7 [Source:UniProtKB/Swiss-Prot;Acc:Q3UIL6]
ENSMUSG00000078994	Zfp429	-0.35	0.0284342	0.645967	175.7	184.5	154.6	151.2	96.5	116.1	131.8	129.5	166.5	118.5	zinc finger protein 429 [Source:MGI Symbol;Acc:MGI:1920057]
ENSMUSG00000038604	Ripor1	-0.36	0.0288166	0.646611	38.5	61.8	43.6	86.8	32.2	17.7	11.5	41.1	57.7	25.6	Rho family-interacting cell polarization regulator 1 [Source:UniProtKB/Swiss-Prot;Acc:Q68FE6]
ENSMUSG00000024340	Btnl2	-0.38	0.0301837	0.646611	157.8	174.5	221.9	257.6	132.5	146.5	135.3	35	203	112.3	Butyrophilin-like protein 2 [Source:UniProtKB/Swiss-Prot;Acc:O70355]
ENSMUSG00000016940	Kctd2	-0.34	0.0449925	0.647633	118.3	146.6	111	110.3	103.1	138	71.1	59.6	121.5	93	potassium channel tetramerization domain containing 2 [Source:HGNC Symbol;Acc:HGNC:21294]
ENSMUSG00000022809	Nr1i2	-0.3	0.0484499	0.653359	185.5	230.4	177	158.1	143.8	193.3	129.5	131.6	187.8	149.5	Nuclear receptor subfamily 1 group I member 2 [Source:UniProtKB/Swiss-Prot;Acc:O54915]
ENSMUSG00000113326	Gm47586	-0.41	0.0203774	0.654458	88.7	121.7	171.7	79	103.1	49.6	57.3	42.1	115.3	63	predicted gene, 47586 [Source:MGI Symbol;Acc:MGI:6096627]
ENSMUSG00000036686	Cc2d1a	-0.38	0.0314039	0.654458	112.9	127.7	80.6	141.5	71	85.7	88.3	51.4	115.7	74.1	Coiled-coil and C2 domain-containing protein 1A [Source:UniProtKB/Swiss-Prot;Acc:Q8K1A6]
ENSMUSG00000038400	Pmepa1	-0.36	0.0306034	0.654819	109.4	140.6	114.9	143.4	107.9	95.6	67.6	91.5	127.1	90.6	prostate transmembrane protein, androgen induced 1 [Source:HGNC Symbol;Acc:HGNC:14107]
ENSMUSG00000082991	Rps10-ps3	-0.35	0.0462379	0.654819	59.2	46.9	48.9	28.3	23.7	27.6	25.2	25.7	45.8	25.5	ribosomal protein S10, pseudogene 3 [Source:MGI Symbol;Acc:MGI:3649547]
ENSMUSG00000092998	Mir5099	-0.34	0.0465977	0.654819	30.5	41.9	26.4	37.1	27.4	19.8	14.9	14.4	34	19.1	microRNA 5099 [Source:MGI Symbol;Acc:MGI:4950417]
ENSMUSG00000074918	Inafm2	-0.34	0.0495931	0.654819	174.8	438.9	282.7	278.1	179.8	373.1	171.9	154.2	293.6	219.7	InaF motif containing 2 [Source:HGNC Symbol;Acc:HGNC:35165]
ENSMUSG00000035929	H2-Q4	-0.38	0.0311376	0.658662	56.5	59.8	67.4	47.8	26.5	36.8	35.5	37	57.9	34
ENSMUSG00000035064	Eef2k	-0.35	0.0322896	0.658662	156	211.4	204.8	156.1	119.2	116.8	115.8	159.3	182.1	127.8	Eukaryotic elongation factor 2 kinase [Source:UniProtKB/Swiss-Prot;Acc:O08796]
ENSMUSG00000022864	D16Ertd472e	-0.36	0.0323946	0.659025	85.2	199.5	103	103.4	104.1	126	81.4	55.5	122.8	91.7	chromosome 21 open reading frame 91 [Source:HGNC Symbol;Acc:HGNC:16459]
ENSMUSG00000111662	Gm7435	-0.38	0.0328528	0.659025	63.6	85.8	62.1	42.9	48.3	43.9	35.5	35	63.6	40.7	predicted gene 7435 [Source:MGI Symbol;Acc:MGI:3646489]
ENSMUSG00000003360	Ddx23	-0.36	0.0340359	0.659025	130.9	142.6	113.6	122	94.6	111.8	96.3	60.7	127.3	90.9	DEAD-box helicase 23 [Source:HGNC Symbol;Acc:HGNC:17347]
ENSMUSG00000032086	Bace1	-0.36	0.0333165	0.662118	113.8	185.5	155.9	164.9	95.6	149.4	79.1	109	155	108.2	Beta-secretase 1 [Source:UniProtKB/Swiss-Prot;Acc:P56818]
ENSMUSG00000028919	Arhgef19	-0.37	0.034885	0.662118	95.9	154.6	129.5	86.8	66.2	111.1	41.3	81.2	116.7	75	Rho guanine nucleotide exchange factor 19 [Source:UniProtKB/Swiss-Prot;Acc:Q8BWA8]
ENSMUSG00000047153	Khnyn	-0.36	0.0355543	0.670372	112	138.6	138.7	94.6	81.4	69.4	90.6	87.4	121	82.2	Protein KHNYN [Source:UniProtKB/Swiss-Prot;Acc:Q80U38]
ENSMUSG00000041134	Cyyr1	-0.34	0.0350802	0.673287	39.4	163.6	54.2	197.1	47.3	57.3	68.8	40.1	113.6	53.4	Cysteine and tyrosine-rich protein 1 [Source:UniProtKB/Swiss-Prot;Acc:Q8VIH7]
ENSMUSG00000038217	Tlcd2	-0.38	0.02426	0.676077	41.2	19	51.5	54.6	10.4	19.8	22.9	21.6	41.6	18.7	TLC domain-containing protein 2 [Source:UniProtKB/Swiss-Prot;Acc:Q8VC26]
ENSMUSG00000047123	Ticam1	-0.37	0.0376707	0.682238	81.6	183.5	195.5	130.7	69.1	63	97.4	120.3	147.8	87.4	TIR domain-containing adapter molecule 1 [Source:UniProtKB/Swiss-Prot;Acc:Q80UF7]
ENSMUSG00000049536	Tceal1	-0.36	0.038083	0.683465	127.3	234.4	291.9	79	142.9	104.1	114.6	49.3	183.2	102.7	Transcription elongation factor A protein-like 1 [Source:UniProtKB/Swiss-Prot;Acc:Q921P9]
ENSMUSG00000097350	4732491K20Rik	-0.36	0.0385424	0.689413	82.5	47.9	66.1	88.8	55.8	40.4	35.5	28.8	71.3	40.1	RIKEN cDNA 4732491K20 gene [Source:MGI Symbol;Acc:MGI:3026975]
ENSMUSG00000026249	Serpine2	-0.36	0.0389174	0.69075	161.3	65.8	218	156.1	98.4	106.9	41.3	61.7	150.3	77.1	serine (or cysteine) peptidase inhibitor, clade E, member 2 [Source:MGI Symbol;Acc:MGI:101780]
ENSMUSG00000021552	Gkap1	-0.33	0.0402152	0.69075	137.1	219.4	138.7	172.7	121.1	139.5	111.2	129.5	167	125.3	G kinase-anchoring protein 1 [Source:UniProtKB/Swiss-Prot;Acc:Q9JMB0]
ENSMUSG00000029101	Rgs12	-0.34	0.040934	0.69075	130.9	124.7	113.6	107.3	74.8	89.9	96.3	76.1	119.1	84.3	regulator of G-protein signaling 12 [Source:MGI Symbol;Acc:MGI:1918979]
ENSMUSG00000063458	Lrmda	-0.36	0.0428767	0.702566	113.8	48.9	71.3	94.6	42.6	43.2	65.3	31.9	82.2	45.7	Leucine-rich melanocyte differentiation-associated protein [Source:UniProtKB/Swiss-Prot;Acc:Q9D9B4]
ENSMUSG00000086477	Gm15506	-0.37	0.0291758	0.706988	60.1	63.8	52.8	27.3	25.5	27.6	16	33.9	51	25.8	predicted gene 15506 [Source:MGI Symbol;Acc:MGI:3782954]
ENSMUSG00000028517	Plpp3	-0.32	0.0485367	0.709998	126.4	294.2	116.2	150.3	188.3	154.3	102	110	171.8	138.7	Phospholipid phosphatase 3 [Source:UniProtKB/Swiss-Prot;Acc:Q99JY8]
ENSMUSG00000031255	Sytl4	-0.35	0.0452199	0.712201	119.2	162.6	148	150.3	136.3	67.3	82.5	105.9	145	98	synaptotagmin-like 4 [Source:MGI Symbol;Acc:MGI:1351606]
ENSMUSG00000103285	Gm37274	-0.35	0.0465316	0.713687	112	67.8	59.4	44.9	40.7	27.6	48.1	43.2	71	39.9	predicted gene, 37274 [Source:MGI Symbol;Acc:MGI:5610502]
ENSMUSG00000070044	Fam149a	-0.35	0.0466117	0.720664	157.8	126.7	228.5	169.8	121.1	98.4	133	38	170.7	97.6	Protein FAM149A [Source:UniProtKB/Swiss-Prot;Acc:Q8CFV2]
ENSMUSG00000107304	Gm43775	-0.35	0.0481946	0.72281	45.7	98.7	64.7	78.1	54.9	58.8	29.8	46.3	71.8	47.4	predicted gene 43775 [Source:MGI Symbol;Acc:MGI:5663912]
ENSMUSG00000032609	Klhdc8b	-0.35	0.0487028	0.730163	145.2	116.7	84.5	61.5	56.8	84.9	55	59.6	102	64.1	Kelch domain-containing protein 8B [Source:UniProtKB/Swiss-Prot;Acc:Q9D2D9]
ENSMUSG00000114945	Gm48265	-0.35	0.047857	0.731982	52	100.7	74	103.4	69.1	52.4	52.7	39.1	82.5	53.3	predicted gene, 48265 [Source:MGI Symbol;Acc:MGI:6097686]
ENSMUSG00000037344	Slc12a9	-0.37	0.0336995	0.74004	49.3	79.8	92.5	119	54.9	49.6	49.3	44.2	85.1	49.5	Solute carrier family 12 member 9 [Source:UniProtKB/Swiss-Prot;Acc:Q99MR3]
ENSMUSG00000108659	Gm34121	-0.39	0.0117324	0.748965	27.8	93.8	42.3	47.8	13.2	11.3	11.5	36	52.9	18	predicted gene, 34121 [Source:MGI Symbol;Acc:MGI:5593280]
ENSMUSG00000063929	Cyp4a32	-0.35	0.0148822	0.784374	43.9	48.9	31.7	42	0.9	14.2	13.8	21.6	41.6	12.6	cytochrome P450, family 4, subfamily a, polypeptide 32 [Source:MGI Symbol;Acc:MGI:3717148]
ENSMUSG00000104986	1600023N17Rik	-0.44	0.00188052	0.808829	35	29.9	44.9	32.2	0	5.7	5.7	14.4	35.5	6.4	RIKEN cDNA 1600023N17 gene [Source:MGI Symbol;Acc:MGI:1917038]
ENSMUSG00000097312	Gm26870	-0.41	0.0173629	0.819802	26	47.9	43.6	30.2	22.7	26.2	11.5	12.3	36.9	18.2	predicted gene, 26870 [Source:MGI Symbol;Acc:MGI:5477364]
ENSMUSG00000061882	Ccdc62	-0.42	0.0182828	0.831729	36.7	71.8	43.6	49.8	34.1	41.1	22.9	20.6	50.5	29.7	Coiled-coil domain-containing protein 62 [Source:UniProtKB/Swiss-Prot;Acc:E9PVD1]
ENSMUSG00000040828	Catsperd	-0.4	0.0186734	0.837155	62.7	25.9	74	49.8	27.4	19.8	29.8	17.5	53.1	23.6	Cation channel sperm-associated protein subunit delta [Source:UniProtKB/Swiss-Prot;Acc:E9Q9F6]
ENSMUSG00000051166	Eml5	-0.37	0.0215149	0.86934	51.1	52.9	46.2	13.7	24.6	13.5	14.9	14.4	41	16.8	Echinoderm microtubule-associated protein-like 5 [Source:UniProtKB/Swiss-Prot;Acc:Q8BQM8]
ENSMUSG00000085282	Gm15663	-0.4	0.00248554	0.871138	21.5	20.9	37	38.1	0	3.5	11.5	2.1	29.4	4.3	predicted gene 15663 [Source:MGI Symbol;Acc:MGI:3783105]
ENSMUSG00000005947	Itgae	-0.32	0.0240243	0.889748	24.2	13	39.6	82.9	18.9	9.9	4.6	12.3	39.9	11.4	integrin alpha E, epithelial-associated [Source:MGI Symbol;Acc:MGI:1298377]
ENSMUSG00000065824	Gm26315	-0.37	0.0256176	0.904084	51.1	59.8	43.6	63.4	53	14.9	16	19.5	54.5	25.9	predicted gene, 26315 [Source:MGI Symbol;Acc:MGI:5456092]
ENSMUSG00000075585	6330403L08Rik	-0.36	0.0287058	0.916871	31.4	34.9	63.4	57.6	31.2	28.3	11.5	14.4	46.8	21.3	RIKEN cDNA 6330403L08 gene [Source:MGI Symbol;Acc:MGI:1917994]
ENSMUSG00000075543	Urad	-0.38	0.00354877	0.924366	17.9	13	19.8	14.6	0	1.4	4.6	3.1	16.3	2.3	ureidoimidazoline (2-oxo-4-hydroxy-4-carboxy-5) decarboxylase [Source:MGI Symbol;Acc:MGI:3647519]
ENSMUSG00000102854	C130023A14Rik	-0.42	0.000349831	1	42.1	1	22.5	37.1	0	0	0	0	25.7	0	RIKEN cDNA C130023A14 gene [Source:MGI Symbol;Acc:MGI:2442654]
ENSMUSG00000036912	Piwil4	-0.51	0.00102861	1	38.5	14	19.8	33.2	3.8	4.2	6.9	9.3	26.4	6	Piwi-like protein 4 [Source:UniProtKB/Swiss-Prot;Acc:Q8CGT6]
ENSMUSG00000041658	Rragb	-0.38	0.00164376	1	17	49.9	46.2	18.5	6.6	0	0	2.1	32.9	2.2	Ras-related GTP-binding protein B [Source:UniProtKB/Swiss-Prot;Acc:Q6NTA4]
ENSMUSG00000046191	Pcdhb20	-0.33	0.00273455	1	13.4	7	11.9	22.4	0	0.7	0	0	13.7	0.2	protocadherin beta 20 [Source:MGI Symbol;Acc:MGI:2136758]
ENSMUSG00000025480	Syce1	-0.32	0.00428843	1	69	0	21.1	45.9	0	0	8	0	34	2	Synaptonemal complex central element protein 1 [Source:UniProtKB/Swiss-Prot;Acc:Q9D495]
ENSMUSG00000106078	Gm43697	-0.32	0.00452459	1	17.9	25.9	6.6	27.3	0	1.4	3.4	0	19.4	1.2	predicted gene 43697 [Source:MGI Symbol;Acc:MGI:5663834]
ENSMUSG00000112280	A830082N09Rik	-0.3	0.00490065	1	5.4	26.9	9.2	8.8	0	0	0	1	12.6	0.3	RIKEN cDNA A830082N09 gene [Source:MGI Symbol;Acc:MGI:3041184]
ENSMUSG00000086894	Gm15708	-0.41	0.00637907	1	31.4	33.9	27.7	25.4	1.9	7.8	8	15.4	29.6	8.3	predicted gene 15708 [Source:MGI Symbol;Acc:MGI:3783149]
ENSMUSG00000029403	Cdkl2	-0.39	0.00854612	1	41.2	49.9	9.2	38.1	7.6	12.7	13.8	7.2	34.6	10.3	Cyclin-dependent kinase-like 2 [Source:UniProtKB/Swiss-Prot;Acc:Q9QUK0]
ENSMUSG00000052928	Ctif	-0.43	0.0096101	1	32.3	39.9	23.8	29.3	11.4	13.5	16	11.3	31.3	13	cap binding complex dependent translation initiation factor [Source:HGNC Symbol;Acc:HGNC:23925]
ENSMUSG00000097373	Gm26877	-0.33	0.00982115	1	26.9	23.9	13.2	37.1	10.4	3.5	4.6	0	25.3	4.6	predicted gene, 26877 [Source:MGI Symbol;Acc:MGI:5477371]
ENSMUSG00000027360	Hdc	-0.27	0.0100997	1	3.6	17	7.9	22.4	0.9	0	1.1	1	12.7	0.8	histidine decarboxylase [Source:MGI Symbol;Acc:MGI:96062]
ENSMUSG00000111341	Gm47111	-0.25	0.010111	1	0.9	46.9	13.2	6.8	0	1.4	0	0	17	0.4	predicted gene, 47111 [Source:MGI Symbol;Acc:MGI:6095851]
ENSMUSG00000107313	Gm43332	-0.28	0.0101662	1	9.9	14	13.2	13.7	2.8	0	0	1	12.7	1	predicted gene 43332 [Source:MGI Symbol;Acc:MGI:5663469]
ENSMUSG00000115153	AC150560.1	-0.41	0.0117462	1	33.2	27.9	27.7	39	7.6	4.2	19.5	17.5	32	12.2
ENSMUSG00000109245	Gm44860	-0.24	0.0119019	1	0.9	32.9	11.9	40	0	0.7	0	0	21.4	0.2	predicted gene 44860 [Source:MGI Symbol;Acc:MGI:5753436]
ENSMUSG00000092261	Gm20519	-0.31	0.0127081	1	9.9	22.9	5.3	13.7	2.8	2.1	3.4	1	12.9	2.4	predicted gene 20519 [Source:MGI Symbol;Acc:MGI:5141984]
ENSMUSG00000111205	Gm39307	-0.36	0.0130273	1	16.1	67.8	9.2	54.6	17	7.8	8	10.3	37	10.8	predicted gene, 39307 [Source:MGI Symbol;Acc:MGI:5622192]
ENSMUSG00000115249	AC122291.1	-0.33	0.0132557	1	10.8	19	37	32.2	11.4	6.4	1.1	3.1	24.7	5.5
ENSMUSG00000084775	Gm16741	-0.34	0.0134175	1	16.1	22.9	19.8	28.3	0.9	7.8	5.7	8.2	21.8	5.7	predicted gene, 16741 [Source:MGI Symbol;Acc:MGI:4439665]
ENSMUSG00000006411	Nectin4	-0.34	0.0140464	1	9	20.9	10.6	21.5	5.7	3.5	3.4	3.1	15.5	3.9	Nectin-4 [Source:UniProtKB/Swiss-Prot;Acc:Q8R007]
ENSMUSG00000020059	Sycp3	-0.34	0.014204	1	26	23.9	22.5	10.7	1.9	8.5	5.7	6.2	20.8	5.6	synaptonemal complex protein 3 [Source:MGI Symbol;Acc:MGI:109542]
ENSMUSG00000102761	Gm37184	-0.39	0.0154745	1	14.3	48.9	31.7	36.1	14.2	14.9	12.6	12.3	32.8	13.5	predicted gene, 37184 [Source:MGI Symbol;Acc:MGI:5610412]
ENSMUSG00000064694	Gm24146	-0.37	0.0159196	1	20.6	30.9	26.4	42.9	19.9	5.7	9.2	7.2	30.2	10.5	predicted gene, 24146 [Source:MGI Symbol;Acc:MGI:5453923]
ENSMUSG00000115918	AC146911.1	-0.24	0.0167005	1	18.8	0	9.2	14.6	0	0.7	1.1	1	10.7	0.7
ENSMUSG00000036533	Cdc42ep3	-0.26	0.0170933	1	22.4	48.9	4	13.7	3.8	0	1.1	5.1	22.2	2.5	Cdc42 effector protein 3 [Source:UniProtKB/Swiss-Prot;Acc:Q9CQC5]
ENSMUSG00000086395	A630014C17Rik	-0.36	0.019116	1	31.4	14	26.4	20.5	3.8	9.2	10.3	9.3	23.1	8.1	RIKEN cDNA A630014C17 gene [Source:MGI Symbol;Acc:MGI:3026989]
ENSMUSG00000072809	9330160F10Rik	-0.34	0.0194547	1	18.8	17	17.2	71.2	8.5	8.5	12.6	8.2	31	9.5	RIKEN cDNA 9330160F10 gene [Source:MGI Symbol;Acc:MGI:3693095]
ENSMUSG00000045268	Zfp691	-0.3	0.0196302	1	3.6	49.9	15.9	35.1	3.8	6.4	5.7	8.2	26.1	6	zinc finger protein 691 [Source:MGI Symbol;Acc:MGI:3041163]
ENSMUSG00000086127	Gm11934	-0.28	0.0215729	1	10.8	49.9	1.3	6.8	5.7	3.5	3.4	1	17.2	3.4	predicted gene 11934 [Source:MGI Symbol;Acc:MGI:3649212]
ENSMUSG00000104136	Gm36955	-0.28	0.0229821	1	14.3	47.9	4	23.4	2.8	7.1	1.1	8.2	22.4	4.8	predicted gene, 36955 [Source:MGI Symbol;Acc:MGI:5610183]
ENSMUSG00000097226	Gm26600	-0.24	0.0234	1	17	20.9	11.9	20.5	0	0	2.3	7.2	17.6	2.4	predicted gene, 26600 [Source:MGI Symbol;Acc:MGI:5477094]
ENSMUSG00000030972	Acsm5	-0.33	0.0240283	1	8.1	54.9	29.1	25.4	9.5	7.8	11.5	11.3	29.3	10	Acyl-coenzyme A synthetase ACSM5, mitochondrial [Source:UniProtKB/Swiss-Prot;Acc:Q8BGA8]
ENSMUSG00000085501	Gm11772	-0.19	0.0244981	1	2.7	18	6.6	13.7	0	0	0	0	10.2	0	predicted gene 11772 [Source:MGI Symbol;Acc:MGI:3649468]
ENSMUSG00000106732	Gm43792	-0.23	0.0246396	1	9.9	55.9	2.6	28.3	8.5	0	1.1	0	24.2	2.4	predicted gene 43792 [Source:MGI Symbol;Acc:MGI:5663929]
ENSMUSG00000085397	Gm13524	-0.21	0.0250523	1	13.4	10	13.2	2.9	0	1.4	0	0	9.9	0.4	predicted gene 13524 [Source:MGI Symbol;Acc:MGI:3651427]
ENSMUSG00000095280	Gm21738	-0.37	0.0266918	1	26	30.9	44.9	30.2	11.4	18.4	14.9	16.4	33	15.3
ENSMUSG00000078486	Perm1	-0.27	0.0269052	1	16.1	12	11.9	22.4	3.8	0.7	1.1	8.2	15.6	3.5	PGC-1 and ERR-induced regulator in muscle protein 1 [Source:UniProtKB/Swiss-Prot;Acc:Q149B8]
ENSMUSG00000107171	Gm42572	-0.3	0.0278544	1	37.6	25.9	29.1	18.5	6.6	4.2	1.1	19.5	27.8	7.9	predicted gene 42572 [Source:MGI Symbol;Acc:MGI:5662709]
ENSMUSG00000105011	Gm43210	-0.38	0.028022	1	32.3	43.9	22.5	32.2	21.8	19.1	14.9	12.3	32.7	17	predicted gene 43210 [Source:MGI Symbol;Acc:MGI:5663347]
ENSMUSG00000066278	Vps37b	-0.32	0.0291138	1	21.5	15	14.5	14.6	6.6	5.7	4.6	6.2	16.4	5.8	vacuolar protein sorting 37B [Source:MGI Symbol;Acc:MGI:1916724]
ENSMUSG00000046743	Fat4	-0.2	0.029518	1	13.4	8	29.1	1	0.9	1.4	0	0	12.9	0.6	Protocadherin Fat 4 [Source:UniProtKB/Swiss-Prot;Acc:Q2PZL6]
ENSMUSG00000020396	Nefh	-0.22	0.0303329	1	17.9	31.9	5.3	11.7	0.9	0	1.1	6.2	16.7	2.1	Neurofilament heavy polypeptide [Source:UniProtKB/Swiss-Prot;Acc:P19246]
ENSMUSG00000097660	Gm26762	-0.29	0.0313795	1	6.3	20.9	33	17.6	4.7	4.2	4.6	9.3	19.5	5.7	predicted gene, 26762 [Source:MGI Symbol;Acc:MGI:5477256]
ENSMUSG00000097259	Gm26766	-0.25	0.0350841	1	7.2	11	27.7	19.5	0.9	0.7	3.4	10.3	16.3	3.8	predicted gene, 26766 [Source:MGI Symbol;Acc:MGI:5477260]
ENSMUSG00000115979	AL592187.2	-0.28	0.0352252	1	9	35.9	23.8	55.6	18.9	12	1.1	6.2	31.1	9.6
ENSMUSG00000033594	Spata2l	-0.29	0.0360708	1	39.4	19.9	15.9	18.5	1.9	13.5	8	6.2	23.4	7.4	spermatogenesis associated 2-like [Source:MGI Symbol;Acc:MGI:1926029]
ENSMUSG00000054435	Gimap4	-0.17	0.0363524	1	0	68.8	14.5	1	0	0.7	0	0	21.1	0.2	GTPase IMAP family member 4 [Source:UniProtKB/Swiss-Prot;Acc:Q99JY3]
ENSMUSG00000108214	Gm43982	-0.2	0.0371335	1	5.4	7	26.4	14.6	3.8	0	1.1	0	13.4	1.2	predicted gene, 43982 [Source:MGI Symbol;Acc:MGI:5690374]
ENSMUSG00000025163	Cd7	-0.2	0.037486	1	0.9	42.9	4	12.7	0.9	0.7	3.4	0	15.1	1.3	T-cell antigen CD7 [Source:UniProtKB/Swiss-Prot;Acc:P50283]
ENSMUSG00000032489	Kif9	-0.25	0.0375901	1	24.2	39.9	11.9	3.9	5.7	1.4	8	4.1	20	4.8	Kinesin-like protein KIF9 [Source:UniProtKB/Swiss-Prot;Acc:Q9WV04]
ENSMUSG00000032985	5730522E02Rik	-0.32	0.0379082	1	26	25.9	11.9	23.4	12.3	7.1	10.3	6.2	21.8	9	RIKEN cDNA 5730522E02 gene [Source:MGI Symbol;Acc:MGI:1917876]
ENSMUSG00000107091	Gm43343	-0.29	0.0382705	1	17.9	17	13.2	48.8	6.6	9.2	12.6	4.1	24.2	8.1	predicted gene 43343 [Source:MGI Symbol;Acc:MGI:5663480]
ENSMUSG00000088246	Gm25911	-0.31	0.0387978	1	15.2	31.9	10.6	15.6	12.3	11.3	4.6	3.1	18.3	7.8	predicted gene, 25911 [Source:MGI Symbol;Acc:MGI:5455688]
ENSMUSG00000048600	Gm5763	-0.21	0.039466	1	9.9	9	6.6	5.9	0	1.4	1.1	2.1	7.8	1.2	predicted pseudogene 5763 [Source:MGI Symbol;Acc:MGI:3647841]
ENSMUSG00000102594	Gm38381	-0.21	0.0398504	1	6.3	67.8	31.7	19.5	4.7	0	1.1	13.4	31.3	4.8	predicted gene, 38381 [Source:MGI Symbol;Acc:MGI:5611609]
ENSMUSG00000030306	Tmtc1	-0.3	0.0399674	1	26	46.9	35.7	25.4	1.9	14.9	14.9	18.5	33.5	12.5	Mus musculus transmembrane and tetratricopeptide repeat containing 1 (Tmtc1), transcript variant 2, mRNA. [Source:RefSeq mRNA;Acc:NM_001347518]
ENSMUSG00000114584	Gm47694	-0.28	0.0401757	1	7.2	47.9	29.1	29.3	8.5	21.9	6.9	1	28.3	9.6	predicted gene, 47694 [Source:MGI Symbol;Acc:MGI:6096803]
ENSMUSG00000040680	Kremen2	-0.16	0.0402172	1	1.8	6	10.6	20.5	0	0	0	0	9.7	0	Kremen protein 2 [Source:UniProtKB/Swiss-Prot;Acc:Q8K1S7]
ENSMUSG00000028356	Ambp	-0.29	0.0406524	1	40.3	10	25.1	27.3	8.5	7.1	16	2.1	25.7	8.4	Protein AMBP Alpha-1-microglobulin Inter-alpha-trypsin inhibitor light chain Trypstatin [Source:UniProtKB/Swiss-Prot;Acc:Q07456]
ENSMUSG00000097271	Gm9903	-0.29	0.0415138	1	52	13	33	22.4	2.8	17.7	10.3	9.3	30.1	10	predicted gene 9903 [Source:MGI Symbol;Acc:MGI:3646113]
ENSMUSG00000111395	Gm18655	-0.21	0.041578	1	5.4	29.9	5.3	2.9	0.9	2.8	0	3.1	10.9	1.7	predicted gene, 18655 [Source:MGI Symbol;Acc:MGI:5010840]
ENSMUSG00000026224	4933407L21Rik	-0.2	0.042671	1	17.9	5	18.5	11.7	4.7	2.1	0	0	13.3	1.7	RIKEN cDNA 4933407L21 gene [Source:MGI Symbol;Acc:MGI:1918391]
ENSMUSG00000107227	Gm42559	-0.21	0.0428494	1	35.9	20.9	17.2	11.7	0	2.1	11.5	0	21.4	3.4	predicted gene 42559 [Source:MGI Symbol;Acc:MGI:5662696]
ENSMUSG00000035275	Raver2	-0.17	0.0432749	1	29.6	1	9.2	2	0	0.7	0	0	10.4	0.2	Ribonucleoprotein PTB-binding 2 [Source:UniProtKB/Swiss-Prot;Acc:Q7TPD6]
ENSMUSG00000097707	Gm26742	-0.23	0.0435329	1	3.6	17	15.9	16.6	6.6	2.1	0	2.1	13.2	2.7	predicted gene, 26742 [Source:MGI Symbol;Acc:MGI:5477236]
ENSMUSG00000107286	Gm43788	-0.29	0.0443324	1	18.8	20.9	47.6	42	21.8	6.4	5.7	14.4	32.3	12.1	predicted gene 43788 [Source:MGI Symbol;Acc:MGI:5663925]
ENSMUSG00000010797	Wnt2	-0.16	0.0447767	1	4.5	11	9.2	3.9	0	0	0	0	7.2	0	wingless-type MMTV integration site family, member 2 [Source:MGI Symbol;Acc:MGI:98954]
ENSMUSG00000001021	S100a3	-0.17	0.0461874	1	38.5	12	1.3	3.9	0	0	0	2.1	13.9	0.5	S100 calcium binding protein A3 [Source:MGI Symbol;Acc:MGI:1338849]
ENSMUSG00000033192	Lpcat2	-0.23	0.0465835	1	104.9	12	30.4	6.8	0	5.7	24.1	4.1	38.5	8.5	Lysophosphatidylcholine acyltransferase 2 [Source:UniProtKB/Swiss-Prot;Acc:Q8BYI6]
ENSMUSG00000006931	P3h4	-0.32	0.0473367	1	47.5	28.9	21.1	33.2	15.1	6.4	14.9	23.6	32.7	15	Endoplasmic reticulum protein SC65 [Source:UniProtKB/Swiss-Prot;Acc:Q8K2B0]
ENSMUSG00000115543	AC130671.2	-0.16	0.048561	1	15.2	31.9	0	10.7	0	2.1	0	0	14.5	0.5

## Sheet: 3_PC_4d_upregulated
Ensembl_ID	Gene_Symbol	log2FoldChange	pvalue	padj	A470_het_P	A475_het_P	A471_het_P	A473_het_P	A474_hom_P	A476_hom_P	A472_hom_P	A469_hom_P	Ctrl	KO	Description
ENSMUSG00000006360	Crip1	1.46	6.54056e-13	7.1561e-10	1834.9	1537.4	2811.9	2304.5	3304.1	5471.2	6446.7	8148.7	2122.2	5842.7	Cysteine-rich protein 1 [Source:UniProtKB/Swiss-Prot;Acc:P63254]
ENSMUSG00000031377	Bmx	1.44	2.9641e-10	1.62152e-07	336.7	197.3	403.5	383.1	585.2	1014.7	768	1295.3	330.1	915.8	Cytoplasmic tyrosine-protein kinase BMX [Source:UniProtKB/Swiss-Prot;Acc:P97504]
ENSMUSG00000044694	2010007H06Rik	2.32	6.71078e-11	6.54574e-07	3.9	9.9	4.5	1.2	140.1	86.7	76.6	18	4.9	80.3	RIKEN cDNA 2010007H06 gene [Source:MGI Symbol;Acc:MGI:1917099]
ENSMUSG00000054422	Fabp1	1.35	6.55909e-09	3.30847e-06	1202.2	924.4	1869.3	732.7	2990.3	3220.1	3570.7	3212.8	1182.2	3248.5	Fatty acid-binding protein, liver [Source:UniProtKB/Swiss-Prot;Acc:P12710]
ENSMUSG00000022840	Adcy5	1.59	9.0642e-10	5.99639e-06	31.6	22.3	47.5	34.6	89	111.7	131.4	126.2	34	114.6	Adenylate cyclase type 5 [Source:UniProtKB/Swiss-Prot;Acc:P84309]
ENSMUSG00000079559	Colca2	1.67	9.14384e-10	5.99639e-06	17.1	59.6	32.8	18.5	201.4	184.2	124.1	76.6	32	146.6	COLCA2 homolog [Source:MGI Symbol;Acc:MGI:2685530]
ENSMUSG00000003283	Hck	1.19	1.5869e-08	5.99639e-06	835.2	680	1091.7	1250.5	1361.6	2292.2	2122.6	2988.9	964.4	2191.3	Tyrosine-protein kinase HCK [Source:UniProtKB/Swiss-Prot;Acc:P08103]
ENSMUSG00000034923	Ly6g6f	1.29	2.17114e-08	6.57087e-06	156.5	153.9	180.8	233.5	277.3	494.4	449.7	646.2	181.2	466.9	lymphocyte antigen 6 complex, locus G6F [Source:MGI Symbol;Acc:MGI:3616082]
ENSMUSG00000025701	Alox5	1.32	1.11917e-07	2.04082e-05	134.2	168.7	233.9	244.7	424.7	824.3	448	582.3	195.4	569.8	Arachidonate 5-lipoxygenase [Source:UniProtKB/Swiss-Prot;Acc:P48999]
ENSMUSG00000072235	Tuba1a	1.16	1.33555e-07	3.10923e-05	324.9	238.2	414.8	457.2	576.5	1012.9	799.4	903.6	358.8	823.1	tubulin, alpha 1A [Source:MGI Symbol;Acc:MGI:98869]
ENSMUSG00000041476	Smpx	1.44	5.29092e-08	4.56423e-05	64.5	58.3	106.2	143.3	194.1	349.5	273.2	321.3	93.1	284.5	small muscle protein, X-linked [Source:MGI Symbol;Acc:MGI:1913356]
ENSMUSG00000053310	Nrgn	1.26	9.07918e-08	8.20055e-05	109.2	32.3	109.6	65.5	75.9	91.2	264.3	283.6	79.1	178.7	Neurogranin NEUG(55-78) [Source:UniProtKB/Swiss-Prot;Acc:P60761]
ENSMUSG00000050335	Lgals3	1.56	1.26602e-07	0.000107203	48.7	36	127.7	76.6	89	141.2	535.1	229.7	72.2	248.8	galectin 3 [Source:HGNC Symbol;Acc:HGNC:6563]
ENSMUSG00000064210	Ano6	1.23	3.44439e-07	0.000247833	119.7	60.8	94.9	66.7	135.7	189.5	289.3	212.1	85.5	206.7	Anoctamin-6 [Source:UniProtKB/Swiss-Prot;Acc:Q6P9J9]
ENSMUSG00000023043	Krt18	1.06	1.55589e-06	0.000247833	5949.3	4479.3	5944.7	6770.1	6824.2	11160.5	10337.3	20328.7	5785.9	12162.7	Keratin, type I cytoskeletal 18 [Source:UniProtKB/Swiss-Prot;Acc:P05784]
ENSMUSG00000052631	Sh2d6	1.13	1.78723e-06	0.000247833	837.9	764.3	1212.7	1220.8	1217.1	2248.4	1938.8	3672.9	1008.9	2269.3
ENSMUSG00000022148	Fyb	1.09	3.1876e-06	0.000333043	543.2	361.1	645.3	630.2	561.9	1135.4	1044.4	1876.9	545	1154.6	FYN-binding protein 1 [Source:UniProtKB/Swiss-Prot;Acc:O35601]
ENSMUSG00000026126	Ptpn18	1.02	3.19616e-06	0.000333043	334.1	326.3	521	467.1	516.6	859.1	819.5	1159.1	412.1	838.6	protein tyrosine phosphatase, non-receptor type 18 [Source:MGI Symbol;Acc:MGI:108410]
ENSMUSG00000034566	Atp5h	0.76	3.41534e-06	0.000430683	359.1	306.5	388.8	409	490.4	602.5	688.2	646.6	365.8	606.9	ATP synthase subunit d, mitochondrial [Source:UniProtKB/Swiss-Prot;Acc:Q9DCX2]
ENSMUSG00000000308	Ckmt1	1	3.82126e-06	0.000430683	442	490.1	421.6	586.9	621.7	1042.4	1356.2	1027.6	485.1	1012	creatine kinase, mitochondrial 1, ubiquitous [Source:MGI Symbol;Acc:MGI:99441]
ENSMUSG00000040767	Snrnp25	1.09	4.53667e-06	0.000430683	409.1	398.3	427.2	554.8	582.3	1211.3	839.7	1421.1	447.3	1013.6	U11/U12 small nuclear ribonucleoprotein 25 kDa protein [Source:UniProtKB/Swiss-Prot;Acc:Q8VIK1]
ENSMUSG00000022956	Atp5o	0.73	5.48311e-06	0.000559172	981.3	719.7	775.3	1010.8	1164.6	1326.7	1631.8	1490.5	871.7	1403.4	ATP synthase subunit O, mitochondrial [Source:UniProtKB/Swiss-Prot;Acc:Q9DB20]
ENSMUSG00000020377	Ltc4s	1.23	1.12222e-06	0.000595408	164.4	121.6	226	196.5	261.2	448.8	323.9	711.3	177.1	436.3	Leukotriene C4 synthase [Source:UniProtKB/Swiss-Prot;Acc:Q60860]
ENSMUSG00000054428	Atpif1	0.81	5.39674e-06	0.000604927	987.8	1116.7	1122.3	1161.5	1424.4	1641.4	2173.3	2459.9	1097.1	1924.7	ATPase inhibitor, mitochondrial [Source:UniProtKB/Swiss-Prot;Acc:O35143]
ENSMUSG00000050856	Atp5k	0.81	6.40945e-06	0.000692784	652.4	615.4	565.1	615.4	836.2	920.8	1118.5	1421.1	612.1	1074.2	ATP synthase subunit e, mitochondrial [Source:UniProtKB/Swiss-Prot;Acc:Q06185]
ENSMUSG00000024503	Spink1	1.25	6.96602e-06	0.000704153	144.7	117.9	344.7	207.6	191.2	163.6	1124.1	755.1	203.7	558.5	serine peptidase inhibitor, Kazal type 1 [Source:MGI Symbol;Acc:MGI:106202]
ENSMUSG00000041959	S100a10	0.99	6.97996e-06	0.000704153	474.8	318.9	464.5	651.2	529.8	654.4	1637.5	881.3	477.4	925.7	S100 calcium binding protein A10 (calpactin) [Source:MGI Symbol;Acc:MGI:1339468]
ENSMUSG00000039013	Siglec5	1.08	7.73752e-06	0.000755397	247.3	106.7	386.5	257	224.7	444.3	583.4	700.9	249.4	488.3	Sialic acid-binding Ig-like lectin 5 [Source:UniProtKB/Swiss-Prot;Acc:Q920G3]
ENSMUSG00000047798	Cd300lf	1.2	1.33105e-06	0.000873511	92.1	43.4	120.9	137.2	119.7	180.6	217.6	347.6	98.4	216.3	Mus musculus CD300 molecule like family member F (Cd300lf), transcript variant 3, mRNA. [Source:RefSeq mRNA;Acc:NM_001347648]
ENSMUSG00000105302	Gm19817	1.16	2.13551e-06	0.0009361	121	60.8	162.7	107.5	179.5	293.2	263.5	293.3	113	257.4
ENSMUSG00000027907	S100a11	1.05	2.71285e-06	0.0009361	136.8	120.4	130	171.8	246.6	414.8	294.9	294	139.7	312.6	Protein S100-A11 [Source:UniProtKB/Swiss-Prot;Acc:P50543]
ENSMUSG00000024730	Ms4a8a	1.11	1.08167e-05	0.0009361	301.2	199.8	326.6	463.4	334.2	858.2	832.4	812.3	322.7	709.3	Membrane-spanning 4-domains subfamily A member 8 [Source:UniProtKB/Swiss-Prot;Acc:Q99N10]
ENSMUSG00000097971	Gm26917	1.29	1.24851e-05	0.0010496	878.7	1139.1	877	1114.6	1787.8	1820.1	1734.2	6721.1	1002.3	3015.8	predicted gene, 26917 [Source:MGI Symbol;Acc:MGI:5504032]
ENSMUSG00000094870	Zfp131	1.03	1.2947e-05	0.00105902	916.8	637.8	510.8	852.6	1066.8	1179.2	1355.4	2546.5	729.5	1537	zinc finger protein 131 [Source:MGI Symbol;Acc:MGI:1919715]
ENSMUSG00000068706	Gm10250	0.69	1.55038e-05	0.00123478	459.1	421.9	495	533.8	653.8	767.9	880	758.7	477.4	765.1
ENSMUSG00000004933	Matk	1.12	2.30827e-05	0.00129513	265.7	273	540.2	391.7	367.8	708.9	788.1	1514.6	367.7	844.8	megakaryocyte-associated tyrosine kinase [Source:HGNC Symbol;Acc:HGNC:6906]
ENSMUSG00000014313	Cox6c	0.73	2.24246e-05	0.0014293	1177.2	1374.8	1467	1425.9	1722.1	2330.6	2466.7	2550.1	1361.2	2267.4	Cytochrome c oxidase subunit 6C [Source:UniProtKB/Swiss-Prot;Acc:Q9CPQ1]
ENSMUSG00000114358	Gm5200	1.11	5.24077e-06	0.00152625	127.6	93.1	180.8	152	178	262.8	259.5	503.2	138.4	300.9	predicted gene 5200 [Source:MGI Symbol;Acc:MGI:3646335]
ENSMUSG00000066491	Gm6265	0.76	2.29403e-05	0.00165304	277.5	294.1	380.9	359.6	436.4	546.2	606	625	328	553.4	predicted pseudogene 6265 [Source:MGI Symbol;Acc:MGI:3649160]
ENSMUSG00000036751	Cox6b1	0.77	3.39138e-05	0.00201079	1761.3	1503.9	1219.5	2020.3	2389.1	2898.3	3156.5	2799.1	1626.2	2810.7	Cytochrome c oxidase subunit 6B1 [Source:UniProtKB/Swiss-Prot;Acc:P56391]
ENSMUSG00000059182	Skap2	0.98	2.99636e-05	0.00206099	449.9	450.4	658.9	677.1	712.2	1525.1	1028.2	1379.4	559.1	1161.3	Src kinase-associated phosphoprotein 2 [Source:UniProtKB/Swiss-Prot;Acc:Q3UND0]
ENSMUSG00000034330	Plcg2	0.93	3.36951e-05	0.00226616	318.3	259.3	331.1	375.6	420.3	737.5	506.1	839.6	321.1	625.9	1-phosphatidylinositol 4,5-bisphosphate phosphodiesterase gamma-2 [Source:UniProtKB/Swiss-Prot;Acc:Q8CIH5]
ENSMUSG00000053964	Lgals4	0.96	4.87617e-05	0.00231959	3217.3	3763.4	3605.2	5879.2	4337.4	7536.3	11984.4	9320.4	4116.3	8294.6	Galectin-4 [Source:UniProtKB/Swiss-Prot;Acc:Q8K419]
ENSMUSG00000035314	Gdpd5	1.52	4.58819e-06	0.00256179	13.2	5	19.2	18.5	26.3	49.2	48.4	88.8	14	53.1	Glycerophosphodiester phosphodiesterase domain-containing protein 5 [Source:UniProtKB/Swiss-Prot;Acc:Q640M6]
ENSMUSG00000040061	Plcb2	1.31	8.78685e-06	0.00256991	48.7	65.8	68.9	63	100.7	185.9	124.1	322.8	61.6	183.4	1-phosphatidylinositol 4,5-bisphosphate phosphodiesterase beta-2 [Source:UniProtKB/Swiss-Prot;Acc:A3KGF7]
ENSMUSG00000027797	Dclk1	0.99	4.13499e-05	0.00256991	890.5	639	1199.1	1329.6	1088.7	2402.1	1786.5	2802.4	1014.5	2019.9	Mus musculus doublecortin-like kinase 1 (Dclk1), transcript variant 12, mRNA. [Source:RefSeq mRNA;Acc:NM_001357475]
ENSMUSG00000002565	Scin	1.35	4.92789e-06	0.00258638	30.3	21.1	50.9	37.1	65.7	67	81.4	185.8	34.8	100	scinderin [Source:MGI Symbol;Acc:MGI:1306794]
ENSMUSG00000060063	Alox5ap	1.01	6.1724e-05	0.00264835	435.4	495.1	658.9	694.4	847.9	1734.3	841.3	1649.4	570.9	1268.2	Arachidonate 5-lipoxygenase-activating protein [Source:UniProtKB/Swiss-Prot;Acc:P30355]
ENSMUSG00000025467	Prap1	1.12	6.37076e-05	0.00268089	192	273	179.7	270.6	332.7	420.2	1090.3	451.8	228.8	573.8	Proline-rich acidic protein 1 [Source:UniProtKB/Swiss-Prot;Acc:Q80XD8]
ENSMUSG00000034918	Cdhr2	0.67	6.51828e-05	0.00269122	666.9	549.7	556	700.6	810	887.7	954.9	1215.6	618.3	967	Cadherin-related family member 2 [Source:UniProtKB/Swiss-Prot;Acc:E9Q7P9]
ENSMUSG00000028937	Acot7	1.03	5.05861e-05	0.00278358	288.1	251.9	282.5	371.9	386.7	780.4	458.5	974.4	298.6	650	Cytosolic acyl coenzyme A thioester hydrolase [Source:UniProtKB/Swiss-Prot;Acc:Q91V12]
ENSMUSG00000025401	Myo1a	0.74	5.97351e-05	0.00278358	315.7	306.5	334.5	378.1	372.1	489.9	663.2	673.2	333.7	549.6	Unconventional myosin-Ia [Source:UniProtKB/Swiss-Prot;Acc:O88329]
ENSMUSG00000046994	Mars2	1.33	3.64048e-06	0.00290128	22.4	17.4	21.5	25.9	77.3	56.3	66.9	66.5	21.8	66.8	Methionine--tRNA ligase, mitochondrial [Source:UniProtKB/Swiss-Prot;Acc:Q499X9]
ENSMUSG00000009246	Trpm5	1	7.55742e-05	0.00290128	657.7	485.2	719.9	641.3	604.2	1425.9	1043.6	2112.3	626	1296.5	Transient receptor potential cation channel subfamily M member 5 [Source:UniProtKB/Swiss-Prot;Acc:Q9JJH7]
ENSMUSG00000026149	Tm4sf20	0.79	9.02557e-05	0.00334745	360.4	362.3	375.2	498	468.5	599	971	711.6	399	687.5	Transmembrane 4 L6 family member 20 [Source:UniProtKB/Swiss-Prot;Acc:Q9CQY8]
ENSMUSG00000026385	Dbi	0.85	6.71442e-05	0.00338682	1528.4	1311.5	1288.4	1890.5	2000.8	3010.9	3866.4	2223	1504.7	2775.3	diazepam binding inhibitor [Source:MGI Symbol;Acc:MGI:94865]
ENSMUSG00000025432	Avil	0.98	8.55562e-05	0.0042448	489.3	490.1	690.5	737.7	699.1	1547.5	979.9	1759.4	601.9	1246.4	Advillin [Source:UniProtKB/Swiss-Prot;Acc:O88398]
ENSMUSG00000004266	Ptpn6	0.93	9.89893e-05	0.00475536	407.8	368.5	542.5	595.6	548.7	978.9	737.3	1457.4	478.6	930.6	protein tyrosine phosphatase, non-receptor type 6 [Source:MGI Symbol;Acc:MGI:96055]
ENSMUSG00000022947	Cbr3	1.63	1.1732e-05	0.00489727	0	5	0	2.5	30.6	71.5	13.7	4.7	1.9	30.1	Carbonyl reductase [NADPH] 3 [Source:UniProtKB/Swiss-Prot;Acc:Q8K354]
ENSMUSG00000091475	2810468N07Rik	1.58	1.23174e-05	0.00489727	0	5	10.2	12.4	39.4	51	28.2	56.4	6.9	43.7	RIKEN cDNA 2810468N07 gene [Source:MGI Symbol;Acc:MGI:1920084]
ENSMUSG00000030587	2200002D01Rik	1.12	2.71802e-05	0.00489727	151.3	157.6	157.1	296.6	227.7	356.7	783.3	420.2	190.6	447	RIKEN cDNA 2200002D01 gene [Source:MGI Symbol;Acc:MGI:1919525]
ENSMUSG00000020914	Top2a	0.79	3.27605e-05	0.00489727	176.3	134	192.1	184.1	287.5	256.6	349.7	282.1	171.6	294	DNA topoisomerase 2-alpha [Source:UniProtKB/Swiss-Prot;Acc:Q01320]
ENSMUSG00000021069	Pygl	0.87	0.0001478	0.00489727	378.8	301.5	409.1	415.2	436.4	890.4	589.1	907.9	376.2	705.9	Glycogen phosphorylase, liver form [Source:UniProtKB/Swiss-Prot;Acc:Q9ET01]
ENSMUSG00000064254	Ethe1	1.03	0.000153031	0.00489727	193.4	222.1	283.7	352.2	343	823.4	409.4	815.9	262.8	597.9	Persulfide dioxygenase ETHE1, mitochondrial [Source:UniProtKB/Swiss-Prot;Acc:Q9DCM0]
ENSMUSG00000042962	Gm5436	0.72	0.000116834	0.00491102	410.4	328.8	357.1	561	560.4	638.3	754.3	721.4	414.3	668.6	predicted pseudogene 5436 [Source:MGI Symbol;Acc:MGI:3643291]
ENSMUSG00000021456	Fbp2	0.75	0.000135106	0.00491102	716.9	668.8	775.3	931.7	862.5	1487.6	1470.7	1369.7	773.2	1297.6	Fructose-1,6-bisphosphatase isozyme 2 [Source:UniProtKB/Swiss-Prot;Acc:P70695]
ENSMUSG00000030560	Ctsc	1	0.000166215	0.0049824	100	225.8	247.5	287.9	328.4	487.2	602	483.8	215.3	475.3	cathepsin C [Source:MGI Symbol;Acc:MGI:109553]
ENSMUSG00000038690	Atp5j2	0.6	0.000128824	0.00524797	965.5	858.6	871.4	967.5	1242	1401.8	1620.5	1279.5	915.7	1385.9	ATP synthase subunit f, mitochondrial [Source:UniProtKB/Swiss-Prot;Acc:P56135]
ENSMUSG00000018585	Atox1	0.83	0.000134297	0.00534797	310.4	274.2	237.3	432.5	414.5	523	553.6	759.1	313.6	562.5	Copper transport protein ATOX1 [Source:UniProtKB/Swiss-Prot;Acc:O08997]
ENSMUSG00000059734	Ndufs8	0.63	0.000139205	0.00546406	509	482.7	536.8	569.6	607.1	770.6	855	958.6	524.5	797.8	NADH dehydrogenase [ubiquinone] iron-sulfur protein 8, mitochondrial [Source:UniProtKB/Swiss-Prot;Acc:Q8K3J1]
ENSMUSG00000046804	Phgr1	0.86	0.000140823	0.00546406	513	259.3	521	585.7	576.5	540	1450.5	639.8	469.8	801.7	Proline, histidine and glycine-rich protein 1 [Source:UniProtKB/Swiss-Prot;Acc:Q8K0G7]
ENSMUSG00000026688	Mgst3	0.85	0.000170727	0.00550975	757.6	969.1	1402.5	1404.9	1367.5	2315.4	2062.1	2644.6	1133.5	2097.4	Microsomal glutathione S-transferase 3 [Source:UniProtKB/Swiss-Prot;Acc:Q9CPU4]
ENSMUSG00000052955	Cpvl	1.58	1.8743e-05	0.00646771	0	0	7.9	9.9	19	33.1	39.5	42.8	4.4	33.6	Probable serine carboxypeptidase CPVL [Source:UniProtKB/Swiss-Prot;Acc:Q9D3S9]
ENSMUSG00000022890	Atp5j	0.58	0.000176943	0.00653063	1271.9	1120.4	1247.7	1459.3	1595.1	1931.9	2158.8	1839.9	1274.9	1881.4	ATP synthase-coupling factor 6, mitochondrial [Source:UniProtKB/Swiss-Prot;Acc:P97450]
ENSMUSG00000071177	Serpina1d	1.53	2.22765e-05	0.00703496	15.8	29.8	13.6	7.4	70.1	54.5	33	213.5	16.6	92.8	serine (or cysteine) peptidase inhibitor, clade A, member 1D [Source:MGI Symbol;Acc:MGI:891968]
ENSMUSG00000049382	Krt8	0.85	0.000204758	0.00720572	1710	1915.8	2473.9	2502.2	2190.6	4277.7	3670.6	5771.5	2150.5	3977.6	Keratin, type II cytoskeletal 8 [Source:UniProtKB/Swiss-Prot;Acc:P11679]
ENSMUSG00000026395	Ptprc	1.25	1.07761e-05	0.00731046	50	36	68.9	33.4	65.7	135	128.1	176.1	47.1	126.2	protein tyrosine phosphatase, receptor type, C [Source:MGI Symbol;Acc:MGI:97810]
ENSMUSG00000065037	Rn7sk	1.07	0.000214413	0.00737399	643.2	1290.4	567.3	746.3	1301.8	1474.2	1534.3	3716	811.8	2006.6	RNA, 7SK, nuclear [Source:MGI Symbol;Acc:MGI:103186]
ENSMUSG00000020573	Pik3cg	1.22	4.31994e-05	0.00739946	85.5	63.3	168.4	169.3	181	526.6	292.5	343.6	121.6	335.9	Phosphatidylinositol 4,5-bisphosphate 3-kinase catalytic subunit gamma isoform [Source:UniProtKB/Swiss-Prot;Acc:Q9JHG7]
ENSMUSG00000037973	Ccdc129	1.23	2.54978e-05	0.0076296	43.4	26.1	76.9	84	100.7	191.3	134.6	179.3	57.6	151.5	Coiled-coil domain-containing protein 129 [Source:UniProtKB/Swiss-Prot;Acc:Q14B48]
ENSMUSG00000025497	Cdhr5	0.62	0.00032747	0.00787448	781.3	765.6	667.9	897.1	934	1128.2	1293.4	1415.7	778	1192.8	Cadherin-related family member 5 [Source:UniProtKB/Swiss-Prot;Acc:Q8VHF2]
ENSMUSG00000034116	Vav1	0.93	0.000268128	0.00882041	246	230.8	414.8	358.3	303.6	724.1	560.9	869.8	312.5	614.6	vav 1 oncogene [Source:MGI Symbol;Acc:MGI:98923]
ENSMUSG00000037627	Rgs22	1.21	5.52725e-05	0.00925172	81.6	47.2	32.8	92.7	112.4	272.7	170	171.8	63.5	181.7	Regulator of G-protein signaling 22 [Source:UniProtKB/Swiss-Prot;Acc:G3UYX5]
ENSMUSG00000029455	Aldh2	0.77	0.000295959	0.00925172	453.8	300.3	406.9	480.7	360.5	587.3	686.6	1063.2	410.4	674.4	Aldehyde dehydrogenase, mitochondrial [Source:UniProtKB/Swiss-Prot;Acc:P47738]
ENSMUSG00000075014	Gm10800	0.98	0.000399482	0.00925172	607.7	409.5	1052.2	719.1	493.3	1797.8	1666.5	1736.3	697.1	1423.5
ENSMUSG00000041697	Cox6a1	0.72	0.000332348	0.0100584	1010.2	914.5	886.1	1388.9	1325.1	1994.5	2054.1	1631.4	1049.9	1751.3	cytochrome c oxidase subunit 6A1 [Source:HGNC Symbol;Acc:HGNC:2277]
ENSMUSG00000043501	Lgals2	0.74	0.000482593	0.0104556	8391.9	6522.9	5833.9	8905.3	8682	9118.6	11744.3	19646.9	7413.5	12297.9	Galectin-2 [Source:UniProtKB/Swiss-Prot;Acc:Q9CQW5]
ENSMUSG00000000088	Cox5a	0.77	0.000365667	0.0106411	342	373.5	422.7	563.5	523.9	750.9	983.1	665.6	425.4	730.9	Cytochrome c oxidase subunit 5A, mitochondrial [Source:UniProtKB/Swiss-Prot;Acc:P12787]
ENSMUSG00000036199	Ndufa13	0.57	0.000371219	0.0106998	1076	785.4	930.1	1009.5	1081.4	1205.1	1362.7	1754	950.3	1350.8	NADH dehydrogenase [ubiquinone] 1 alpha subcomplex subunit 13 [Source:UniProtKB/Swiss-Prot;Acc:Q9ERS2]
ENSMUSG00000027673	Ndufb5	0.62	0.000388422	0.0110901	568.2	495.1	619.3	692	718	878.8	1118.5	841	593.7	889.1	NADH dehydrogenase [ubiquinone] 1 beta subcomplex subunit 5, mitochondrial [Source:UniProtKB/Swiss-Prot;Acc:Q9CQH3]
ENSMUSG00000079941	Gm11273	0.74	0.000100104	0.0112988	217	217.1	183.1	250.8	316.7	395.1	411.8	361.2	217	371.2
ENSMUSG00000024292	Cyp4f14	1.27	9.07827e-05	0.0113885	39.5	54.6	62.2	89	58.4	158.2	423.1	136.9	61.3	194.2	Mus musculus cytochrome P450, family 4, subfamily f, polypeptide 14 (Cyp4f14), transcript variant 6, mRNA. [Source:RefSeq mRNA;Acc:NM_001357788]
ENSMUSG00000072849	Serpina1e	1.44	5.03063e-05	0.0120014	6.6	26.1	14.7	9.9	42.3	51.9	38.7	134.4	14.3	66.8	serine (or cysteine) peptidase inhibitor, clade A, member 1E [Source:MGI Symbol;Acc:MGI:891967]
ENSMUSG00000033220	Rac2	1.07	8.9116e-05	0.0121617	86.8	69.5	219.3	179.2	124	266.4	389.2	389.6	138.7	292.3	Ras-related C3 botulinum toxin substrate 2 [Source:UniProtKB/Swiss-Prot;Acc:Q05144]
ENSMUSG00000026288	Inpp5d	0.9	0.000113791	0.0121617	157.8	103	175.2	201.4	201.4	328.1	253.8	403.3	159.4	296.6	Phosphatidylinositol 3,4,5-trisphosphate 5-phosphatase 1 [Source:UniProtKB/Swiss-Prot;Acc:Q9ES52]
ENSMUSG00000006818	Sod2	0.64	0.000627548	0.0121617	328.8	261.8	271.2	357.1	332.7	388	503.6	619.6	304.7	461	superoxide dismutase 2, mitochondrial [Source:MGI Symbol;Acc:MGI:98352]
ENSMUSG00000059654	Reg1	1.43	9.52424e-05	0.0125376	51.3	19.9	24.9	17.3	74.4	355.8	929.9	90.2	28.3	362.6	regenerating islet-derived 1 [Source:MGI Symbol;Acc:MGI:97895]
ENSMUSG00000059534	Uqcr10	0.55	0.000563065	0.0125376	1358.8	974	1178.8	1233.2	1358.7	1564.5	1638.3	2100.4	1186.2	1665.5	ubiquinol-cytochrome c reductase, complex III subunit X [Source:MGI Symbol;Acc:MGI:1913402]
ENSMUSG00000022033	Pbk	1.12	2.98141e-05	0.0136518	89.4	50.9	45.2	72.9	81.7	160	170	191.9	64.6	150.9	Lymphokine-activated killer T-cell-originated protein kinase [Source:UniProtKB/Swiss-Prot;Acc:Q9JJ78]
ENSMUSG00000028996	Rbp7	1.42	3.5793e-05	0.0136518	26.3	7.4	3.4	32.1	42.3	42	76.6	103.9	17.3	66.2	retinol binding protein 7, cellular [Source:MGI Symbol;Acc:MGI:1890409]
ENSMUSG00000020163	Uqcr11	0.54	0.000593777	0.0148516	752.4	581.9	669.1	757.5	772	931.5	1018.6	1142.2	690.2	966.1	ubiquinol-cytochrome c reductase, complex III subunit XI [Source:MGI Symbol;Acc:MGI:1913844]
ENSMUSG00000061718	Ppp1r1b	0.68	0.000701708	0.0148516	259.1	232	269	253.3	363.4	501.5	485.9	333.5	253.4	421.1	Protein phosphatase 1 regulatory subunit 1B [Source:UniProtKB/Swiss-Prot;Acc:Q60829]
ENSMUSG00000024038	Ndufv3	0.55	0.000652248	0.0160895	706.3	600.6	699.6	720.4	774.9	976.2	966.2	1194	681.7	977.8	NADH dehydrogenase [ubiquinone] flavoprotein 3, mitochondrial [Source:UniProtKB/Swiss-Prot;Acc:Q8BK30]
ENSMUSG00000044080	S100a1	0.61	0.00077623	0.0160895	469.6	469	481.5	552.3	697.6	669.6	660.8	986.6	493.1	753.6	S100 calcium binding protein A1 [Source:MGI Symbol;Acc:MGI:1338917]
ENSMUSG00000084093	Gm16418	0.7	0.000166792	0.016245	227.6	194.8	264.5	254.5	278.7	358.5	380.4	469.8	235.3	371.8	predicted pseudogene 16418 [Source:MGI Symbol;Acc:MGI:3644548]
ENSMUSG00000028795	Ccdc28b	1.12	0.000121069	0.0165263	76.3	40.9	104	113.7	91.9	198.5	137	344.3	83.7	192.9	Coiled-coil domain-containing protein 28B [Source:UniProtKB/Swiss-Prot;Acc:Q8CEG5]
ENSMUSG00000029452	Tmem116	0.96	0.000103251	0.0172087	75	62	83.6	68	122.6	202	121.7	172.5	72.2	154.7	transmembrane protein 116 [Source:MGI Symbol;Acc:MGI:1924712]
ENSMUSG00000006057	Atp5g1	0.61	0.00100036	0.0172363	343.3	234.5	243	318.8	337.1	402.3	512.5	445.3	284.9	424.3	ATP synthase F(0) complex subunit C1, mitochondrial [Source:UniProtKB/Swiss-Prot;Acc:Q9CR84]
ENSMUSG00000091955	Gm9844	0.6	0.000743636	0.0175827	532.7	433	462.2	588.2	702	790.3	662.4	906.8	504	765.4	predicted pseudogene 9844 [Source:MGI Symbol;Acc:MGI:3704288]
ENSMUSG00000020901	Pik3r5	0.83	0.000752407	0.0176522	257.8	193.6	363.9	310.1	267.1	603.4	451.3	688.3	281.4	502.5	Phosphoinositide 3-kinase regulatory subunit 5 [Source:UniProtKB/Swiss-Prot;Acc:Q5SW28]
ENSMUSG00000045763	Basp1	0.94	8.38504e-05	0.0177702	50	44.7	78	79.1	91.9	93	153.9	144.8	62.9	120.9	Brain acid soluble protein 1 [Source:UniProtKB/Swiss-Prot;Acc:Q91XV3]
ENSMUSG00000040048	Ndufb10	0.57	0.000920044	0.0177702	645.8	595.6	575.3	636.4	685.9	718.8	1062.9	1108.1	613.3	893.9	NADH dehydrogenase [ubiquinone] 1 beta subcomplex subunit 10 [Source:UniProtKB/Swiss-Prot;Acc:Q9DCS9]
ENSMUSG00000036752	Tubb4b	0.66	0.000794351	0.0180757	328.8	315.2	348.1	395.4	392.6	628.5	529.4	653.1	346.9	550.9	tubulin, beta 4B class IVB [Source:MGI Symbol;Acc:MGI:1915472]
ENSMUSG00000037940	Inpp4b	1.75	2.27955e-06	0.0183638	1.3	0	0	0	14.6	15.2	17.7	19.8	0.3	16.8	Type II inositol 3,4-bisphosphate 4-phosphatase [Source:UniProtKB/Swiss-Prot;Acc:Q6P1Y8]
ENSMUSG00000028007	Snx7	0.87	0.00021257	0.0188349	142.1	151.4	135.6	179.2	156.2	264.6	336	397.2	152.1	288.5	sorting nexin 7 [Source:MGI Symbol;Acc:MGI:1923811]
ENSMUSG00000021606	Ndufs6	0.53	0.000854428	0.0188349	507.7	359.8	455.5	449.8	523.9	607.9	695.4	652.3	443.2	619.9	NADH dehydrogenase [ubiquinone] iron-sulfur protein 6, mitochondrial [Source:UniProtKB/Swiss-Prot;Acc:P52503]
ENSMUSG00000040699	Limd2	1.05	0.000178275	0.0192964	90.8	88.1	139	119.9	102.2	319.2	241.8	330.7	109.4	248.4	Mus musculus LIM domain containing 2 (Limd2), transcript variant 3, mRNA. [Source:RefSeq mRNA;Acc:NM_001356459]
ENSMUSG00000021290	2010107E04Rik	0.58	0.00106718	0.0192964	999.7	893.4	1025.1	1108.4	1265.3	1664.6	1807.5	1284.2	1006.6	1505.4	6.8 kDa mitochondrial proteolipid [Source:UniProtKB/Swiss-Prot;Acc:P56379]
ENSMUSG00000023235	Ccl25	0.95	0.00124217	0.0192964	310.4	447.9	349.2	456	464.1	571.3	1890.5	583.7	390.9	877.4	C-C motif chemokine 25 [Source:UniProtKB/Swiss-Prot;Acc:O35903]
ENSMUSG00000029919	Hpgds	0.87	0.00091926	0.0195923	181.5	187.4	293.8	271.8	305	689.3	332.8	548.5	233.6	468.9	Hematopoietic prostaglandin D synthase [Source:UniProtKB/Swiss-Prot;Acc:Q9JHF7]
ENSMUSG00000080904	Gm11966	0.56	0.00110364	0.0196765	342	254.4	432.9	373.2	456.8	412.1	542.3	551	350.6	490.6	predicted gene 11966 [Source:MGI Symbol;Acc:MGI:3649988]
ENSMUSG00000031818	Cox4i1	0.53	0.00139552	0.0210601	1592.9	1583.3	1810.5	2045	1824.3	2438.8	2892.2	2775.1	1757.9	2482.6	Cytochrome c oxidase subunit 4 isoform 1, mitochondrial [Source:UniProtKB/Swiss-Prot;Acc:P19783]
ENSMUSG00000020838	Slc6a4	1.34	6.31887e-05	0.0211078	17.1	11.2	15.8	22.2	40.9	18.8	119.3	50.3	16.6	57.3	Sodium-dependent serotonin transporter [Source:UniProtKB/Swiss-Prot;Acc:Q60857]
ENSMUSG00000061518	Cox5b	0.63	0.00130459	0.0224736	248.6	239.5	248.6	310.1	344.4	425.5	517.3	354.7	261.7	410.5
ENSMUSG00000021196	Pfkp	0.88	0.000282718	0.0226558	140.7	148.9	161.6	147	153.2	263.7	440	293.3	149.6	287.6	ATP-dependent 6-phosphofructokinase, platelet type [Source:UniProtKB/Swiss-Prot;Acc:Q9WUA3]
ENSMUSG00000031821	Gins2	1.3	0.000125625	0.023409	17.1	9.9	5.7	12.4	43.8	51.9	27.4	45.3	11.3	42.1	DNA replication complex GINS protein PSF2 [Source:UniProtKB/Swiss-Prot;Acc:Q9D600]
ENSMUSG00000067377	Tspan6	0.84	0.00119396	0.0239302	248.6	240.7	400.1	406.5	420.3	1003	533.5	612.8	324	642.4	tetraspanin 6 [Source:MGI Symbol;Acc:MGI:1926264]
ENSMUSG00000032047	Acat1	0.63	0.00176515	0.0252454	259.1	341.2	297.2	310.1	382.4	462.2	622.9	447.8	301.9	478.8	Acetyl-CoA acetyltransferase, mitochondrial [Source:UniProtKB/Swiss-Prot;Acc:Q8QZT1]
ENSMUSG00000063229	Ldha	0.66	0.00129411	0.0253019	841.8	739.5	990	1269	979.3	1294.5	2208	1384.1	960.1	1466.5	L-lactate dehydrogenase A chain [Source:UniProtKB/Swiss-Prot;Acc:P06151]
ENSMUSG00000015222	Map2	1.18	7.52752e-05	0.0264966	32.9	24.8	39.6	30.9	40.9	85.8	74.9	128.3	32	82.5	Microtubule-associated protein 2 [Source:UniProtKB/Swiss-Prot;Acc:P20357]
ENSMUSG00000078695	Cisd3	0.88	0.000311796	0.026715	173.6	142.7	185.3	231.1	173.7	314.7	556	317.7	183.2	340.5	CDGSH iron-sulfur domain-containing protein 3, mitochondrial [Source:UniProtKB/Swiss-Prot;Acc:B1AR13]
ENSMUSG00000025525	Apool	0.76	0.00030814	0.0270921	152.6	105.5	141.3	97.6	204.3	192.2	234.5	220.7	124.2	212.9	MICOS complex subunit Mic27 [Source:UniProtKB/Swiss-Prot;Acc:Q78IK4]
ENSMUSG00000021830	Txndc16	1.01	0.000159377	0.027163	64.5	63.3	50.9	38.3	83.2	97.4	146.7	151.3	54.2	119.7	thioredoxin domain containing 16 [Source:MGI Symbol;Acc:MGI:1917811]
ENSMUSG00000085890	Tnfsf13os	1.02	0.000175457	0.0279053	47.4	27.3	45.2	61.8	90.5	81.4	79.8	135.1	45.4	96.7	tumor necrosis factor (ligand) superfamily, member 13, opposite strand [Source:MGI Symbol;Acc:MGI:1919587]
ENSMUSG00000111446	Gm6581	0.7	0.000386232	0.0280202	171	132.8	140.1	156.9	181	240.5	267.5	277.1	150.2	241.5	predicted gene 6581 [Source:MGI Symbol;Acc:MGI:3648298]
ENSMUSG00000005233	Spc25	1.07	0.000182648	0.0283614	59.2	22.3	75.7	79.1	94.9	86.7	92.7	226.1	59.1	125.1	Kinetochore protein Spc25 [Source:UniProtKB/Swiss-Prot;Acc:Q3UA16]
ENSMUSG00000008601	Rab25	0.65	0.0015938	0.028374	252.5	269.3	240.7	364.5	324	464.9	481.9	511.8	281.8	445.6	RAB25, member RAS oncogene family [Source:MGI Symbol;Acc:MGI:1858203]
ENSMUSG00000065145	Vaultrc5	1.11	0.000189271	0.0293922	64.5	48.4	55.4	65.5	77.3	75.1	113.6	313.4	58.4	144.9	vault RNA component 5 [Source:MGI Symbol;Acc:MGI:2673990]
ENSMUSG00000029322	Plac8	0.68	0.00168829	0.0293922	1819.1	1802.9	2568.9	2759.2	2368.6	4536.1	4206.5	3394	2237.5	3626.3	Placenta-specific 8 protein [Source:UniProtKB/Swiss-Prot;Acc:Q9JI48]
ENSMUSG00000037152	Ndufc1	0.48	0.00168984	0.0293922	706.3	501.3	595.6	615.4	666.9	740.2	884.8	950.7	604.6	810.7	NADH dehydrogenase [ubiquinone] 1 subunit C1, mitochondrial [Source:UniProtKB/Swiss-Prot;Acc:Q9CQY9]
ENSMUSG00000115388	Eppk1	0.77	0.00172481	0.0296595	210.5	234.5	389.9	279.3	227.7	426.4	566.5	711.3	278.5	483	epiplakin 1 [Source:NCBI gene;Acc:223650]
ENSMUSG00000028998	Tomm7	0.48	0.00237379	0.0296595	632.7	557.1	501.8	584.5	792.5	870.7	801	778.5	569	810.7	Mitochondrial import receptor subunit TOM7 homolog [Source:UniProtKB/Swiss-Prot;Acc:Q9D173]
ENSMUSG00000023089	Ndufa5	0.51	0.00176656	0.0302057	584	573.3	643.1	641.3	807.1	843.9	1053.2	779.9	610.4	871	NADH dehydrogenase [ubiquinone] 1 alpha subcomplex subunit 5 [Source:UniProtKB/Swiss-Prot;Acc:Q9CPP6]
ENSMUSG00000034427	Myo15b	0.6	0.00181555	0.0306749	543.2	483.9	580.9	504.1	534.1	623.1	833.2	1155.5	528.1	786.5	myosin XVB [Source:HGNC Symbol;Acc:HGNC:14083]
ENSMUSG00000009863	Sdhb	0.55	0.0025373	0.0306749	886.5	868.6	856.7	1145.4	925.3	1232.8	1569	1685.7	939.3	1353.2	Mus musculus succinate dehydrogenase complex, subunit B, iron sulfur (Ip) (Sdhb), transcript variant 2, mRNA. [Source:RefSeq mRNA;Acc:NM_001355515]
ENSMUSG00000030287	Itpr2	0.79	0.00184597	0.0306965	288.1	255.6	410.3	332.4	312.3	528.3	425.5	1006.7	321.6	568.2	Inositol 1,4,5-trisphosphate receptor type 2 [Source:UniProtKB/Swiss-Prot;Acc:Q9Z329]
ENSMUSG00000084830	Gm14539	0.55	0.00260436	0.0311417	548.5	565.8	542.5	647.5	661.1	989.6	950.9	817.3	576.1	854.7	predicted gene 14539 [Source:MGI Symbol;Acc:MGI:3705371]
ENSMUSG00000006435	Neurl1a	1.2	0.000216557	0.0322347	32.9	11.2	26	18.5	42.3	63.5	41.9	98.8	22.1	61.6	E3 ubiquitin-protein ligase NEURL1 [Source:UniProtKB/Swiss-Prot;Acc:Q923S6]
ENSMUSG00000002379	Ndufa11	0.59	0.00276266	0.0322347	376.2	332.5	324.4	516.5	440.7	584.7	593.1	690.8	387.4	577.3
ENSMUSG00000031163	Glod5	1.01	0.000462889	0.0332572	77.6	119.1	90.4	165.6	157.6	165.4	473.8	236.5	113.2	258.3	Glyoxalase domain-containing protein 5 [Source:UniProtKB/Swiss-Prot;Acc:Q9D8I3]
ENSMUSG00000033938	Ndufb7	0.69	0.00210388	0.0332572	434.1	444.2	388.8	439.9	423.2	604.3	697.9	1085.8	426.7	702.8	NADH dehydrogenase [ubiquinone] 1 beta subcomplex subunit 7 [Source:UniProtKB/Swiss-Prot;Acc:Q9CR61]
ENSMUSG00000028339	Col15a1	1.19	0.00024628	0.0333141	13.2	11.2	10.2	18.5	29.2	34	46.7	43.8	13.3	38.4	Collagen alpha-1(XV) chain Restin [Source:UniProtKB/Swiss-Prot;Acc:O35206]
ENSMUSG00000032036	Kirrel3	1.35	0.000246438	0.0333255	1.3	5	12.4	4.9	19	80.5	29	23	5.9	37.9	Kin of IRRE-like protein 3 Processed kin of IRRE-like protein 3 [Source:UniProtKB/Swiss-Prot;Acc:Q8BR86]
ENSMUSG00000073413	Ly6g6d	1.02	0.000465078	0.0333255	52.6	37.2	90.4	124.8	103.6	190.4	137	230	76.3	165.3	Lymphocyte antigen 6 complex locus protein G6d [Source:UniProtKB/Swiss-Prot;Acc:Q9Z1Q3]
ENSMUSG00000050299	Gm9843	0.53	0.00217744	0.0333255	1044.4	1124.2	1149.4	1166.5	1221.5	1784.4	1652.8	1826.2	1121.1	1621.2
ENSMUSG00000081485	Gm12338	0.62	0.0025708	0.0333255	357.8	285.4	206.8	328.7	385.3	492.6	501.2	474.4	294.7	463.4	predicted gene 12338 [Source:MGI Symbol;Acc:MGI:3650622]
ENSMUSG00000091478	Gm10039	0.54	0.00303636	0.0333255	497.2	387.1	365	501.7	484.5	597.2	751.8	656.7	437.8	622.6	predicted pseudogene 10039 [Source:MGI Symbol;Acc:MGI:3704382]
ENSMUSG00000071178	Serpina1b	1.3	0.000252429	0.034634	52.6	18.6	22.6	24.7	83.2	101	24.2	243	29.6	112.8	serine (or cysteine) preptidase inhibitor, clade A, member 1B [Source:MGI Symbol;Acc:MGI:891970]
ENSMUSG00000020788	Atp2a3	0.49	0.00233452	0.034634	885.2	790.4	932.4	983.6	1014.3	1325.8	1212	1414.7	897.9	1241.7	Sarcoplasmic/endoplasmic reticulum calcium ATPase 3 [Source:UniProtKB/Swiss-Prot;Acc:Q64518]
ENSMUSG00000115049	AC113178.1	1.21	0.000278794	0.035174	14.5	13.6	19.2	16.1	21.9	55.4	79	40.3	15.8	49.1
ENSMUSG00000032330	Cox7a2	0.51	0.00338541	0.0352763	1060.2	985.2	1030.7	1196.1	1141.3	1471.5	1956.6	1433	1068	1500.6	Cytochrome c oxidase subunit 7A2, mitochondrial [Source:UniProtKB/Swiss-Prot;Acc:P48771]
ENSMUSG00000072571	Tmem253	1.25	0.000285962	0.0363616	9.2	11.2	12.4	33.4	29.2	40.2	112	42.4	16.5	56	Transmembrane protein 253 [Source:UniProtKB/Swiss-Prot;Acc:Q3UNB8]
ENSMUSG00000035818	Plekhs1	1.32	0.000286245	0.0363616	9.2	6.2	31.6	2.5	24.8	73.3	62	62.5	12.4	55.7	Pleckstrin homology domain-containing family S member 1 [Source:UniProtKB/Swiss-Prot;Acc:Q8BW88]
ENSMUSG00000039629	Strip2	0.78	0.00264439	0.0370516	306.5	143.9	430.6	312.6	216	554.3	525.4	637.6	298.4	483.3	Striatin-interacting proteins 2 [Source:UniProtKB/Swiss-Prot;Acc:Q8C9H6]
ENSMUSG00000040722	Scamp5	0.96	0.000290245	0.0373855	32.9	38.5	29.4	33.4	65.7	77.8	72.5	78.7	33.5	73.7	Secretory carrier-associated membrane protein 5 [Source:UniProtKB/Swiss-Prot;Acc:Q9JKD3]
ENSMUSG00000038665	Dgki	1.21	0.000312463	0.0374777	13.2	29.8	17	22.2	36.5	59.9	47.5	117.2	20.5	65.3	diacylglycerol kinase iota isoform 2 [Source:RefSeq peptide;Acc:NP_001334033]
ENSMUSG00000076258	Gm23935	0.88	0.000608567	0.0374777	73.7	112.9	141.3	72.9	150.3	185.1	207.9	251.6	100.2	198.7	predicted gene, 23935 [Source:MGI Symbol;Acc:MGI:5453712]
ENSMUSG00000020601	Trib2	1.3	0.000175888	0.0380414	7.9	14.9	5.7	18.5	27.7	42.9	38.7	63.3	11.7	43.1	Tribbles homolog 2 [Source:UniProtKB/Swiss-Prot;Acc:Q8K4K3]
ENSMUSG00000042745	Id1	1.08	0.000408842	0.0380414	34.2	50.9	131.1	80.3	83.2	146.6	172.4	309.5	74.1	177.9	inhibitor of DNA binding 1 [Source:MGI Symbol;Acc:MGI:96396]
ENSMUSG00000028943	Espn	0.74	0.00285183	0.0380414	236.8	225.8	358.3	254.5	218.9	467.6	453.7	676.1	268.8	454.1	Espin [Source:UniProtKB/Swiss-Prot;Acc:Q9ET47]
ENSMUSG00000049775	Tmsb4x	0.46	0.00286044	0.0380414	2866.1	2881.2	3430.1	3105.2	3381.5	4381.4	4655.3	4310.1	3070.6	4182.1	thymosin, beta 4, X chromosome [Source:MGI Symbol;Acc:MGI:99510]
ENSMUSG00000019179	Mdh2	0.59	0.00333062	0.0380414	1135.1	1111.8	1054.4	1370.3	1040.6	1442.9	2395.8	2085.3	1167.9	1741.1	Malate dehydrogenase, mitochondrial [Source:UniProtKB/Swiss-Prot;Acc:P08249]
ENSMUSG00000032081	Apoc3	1.32	0.000313191	0.0380608	7.9	2.5	13.6	3.7	10.2	15.2	78.2	22.6	6.9	31.6	apolipoprotein C-III isoform c [Source:RefSeq peptide;Acc:NP_001276762]
ENSMUSG00000064264	Zfp428	1.16	0.000331832	0.0386855	11.8	14.9	14.7	13.6	42.3	49.2	28.2	47.8	13.8	41.9	zinc finger protein 428 [Source:MGI Symbol;Acc:MGI:1916463]
ENSMUSG00000087687	Pet100	0.61	0.000887554	0.0388808	206.5	206	177.4	187.8	297.7	282.5	288.5	346.8	194.4	303.9	, mitochondrial [Source:UniProtKB/Swiss-Prot;Acc:P0DJE0]
ENSMUSG00000066979	Bub3	0.67	0.00300257	0.0388808	439.3	511.2	577.5	584.5	626.1	1155	668.8	1082.6	528.1	883.1	Mitotic checkpoint protein BUB3 [Source:UniProtKB/Swiss-Prot;Acc:Q9WVA3]
ENSMUSG00000040204	Pclaf	0.8	0.000688809	0.0391865	192	72	114.1	124.8	131.3	193.1	245.8	259.1	125.7	207.3	PCNA-associated factor [Source:UniProtKB/Swiss-Prot;Acc:Q9CQX4]
ENSMUSG00000048373	Fgfbp1	0.88	0.000701269	0.0395381	81.6	75.7	81.4	170.5	151.8	132.3	199	289.7	102.3	193.2	Fibroblast growth factor-binding protein 1 [Source:UniProtKB/Swiss-Prot;Acc:O70514]
ENSMUSG00000096942	Rps19-ps6	0.53	0.00373745	0.0395381	580.1	610.5	721	625.2	796.8	928.8	788.1	1157	634.2	917.7	ribosomal protein S19, pseudogene 6 [Source:MGI Symbol;Acc:MGI:5011818]
ENSMUSG00000027790	Sis	1.05	0.000949608	0.0404745	106.5	127.8	161.6	244.7	173.7	243.2	959.8	214.2	160.2	397.7	sucrase-isomaltase [Source:HGNC Symbol;Acc:HGNC:10856]
ENSMUSG00000026895	Ndufa8	0.56	0.00330195	0.0410617	392	420.6	377.5	488.1	439.3	563.2	707.5	746.5	419.5	614.1	NADH dehydrogenase [ubiquinone] 1 alpha subcomplex subunit 8 [Source:UniProtKB/Swiss-Prot;Acc:Q9DCJ5]
ENSMUSG00000024646	Cyb5a	0.52	0.00394853	0.0410617	1137.8	936.8	1045.4	1104.7	1115	1700.4	1794.6	1400.7	1056.2	1502.6	Cytochrome b5 [Source:UniProtKB/Swiss-Prot;Acc:P56395]
ENSMUSG00000064343	mt-Tq	0.63	0.0039781	0.0410617	377.5	203.5	267.9	526.4	427.6	333.5	606	606	343.8	493.3	mitochondrially encoded tRNA glutamine [Source:MGI Symbol;Acc:MGI:102477]
ENSMUSG00000035674	Ndufa3	0.5	0.00339668	0.0414513	1040.4	905.8	752.7	972.5	1144.2	1275.7	1264.4	1510.3	917.8	1298.6	NADH dehydrogenase [ubiquinone] 1 alpha subcomplex subunit 3 [Source:UniProtKB/Swiss-Prot;Acc:Q9CQ91]
ENSMUSG00000020778	Ten1	0.67	0.000912244	0.0438937	136.8	127.8	130	137.2	194.1	236	189.4	251.6	132.9	217.8	CST complex subunit TEN1 [Source:UniProtKB/Swiss-Prot;Acc:Q9D7K2]
ENSMUSG00000028229	Rmdn1	0.82	0.000437552	0.0448529	69.7	80.7	93.8	63	110.9	138.6	162.8	157.4	76.8	142.4	Regulator of microtubule dynamics protein 1 [Source:UniProtKB/Swiss-Prot;Acc:Q9DCV4]
ENSMUSG00000000184	Ccnd2	0.68	0.000751468	0.0448529	317	155.1	308.5	229.8	265.6	341.5	395.7	496.7	252.6	374.9	G1/S-specific cyclin-D2 [Source:UniProtKB/Swiss-Prot;Acc:P30280]
ENSMUSG00000032231	Anxa2	0.71	0.00377764	0.0448529	392	322.6	328.9	511.6	437.8	780.4	935.6	471.2	388.8	656.3	Annexin A2 [Source:UniProtKB/Swiss-Prot;Acc:P07356]
ENSMUSG00000060032	H2afj	0.69	0.00443408	0.0448529	318.3	287.9	291.6	423.8	383.8	514	392.4	865.5	330.4	538.9	Histone H2A.J [Source:UniProtKB/Swiss-Prot;Acc:Q8R1M2]
ENSMUSG00000032536	Trak1	0.62	0.00449207	0.0448529	282.8	260.6	240.7	348.5	348.8	610.6	414.2	447.8	283.1	455.4	trafficking protein, kinesin binding 1 [Source:MGI Symbol;Acc:MGI:1914345]
ENSMUSG00000030695	Aldoa	0.48	0.00527243	0.044892	880	779.2	770.8	1023.1	919.4	1264.1	1315.9	1259.8	863.3	1189.8	Fructose-bisphosphate aldolase A [Source:UniProtKB/Swiss-Prot;Acc:P05064]
ENSMUSG00000003072	Atp5d	0.49	0.00390153	0.045733	606.4	567	644.2	710.5	627.5	835	1029.9	952.5	632	861.2	ATP synthase subunit delta, mitochondrial [Source:UniProtKB/Swiss-Prot;Acc:Q9D3D9]
ENSMUSG00000016319	Slc25a5	0.52	0.00395167	0.0459984	1598.2	1299.1	1763.1	2049.9	1605.3	2442.4	2717.3	2445.5	1677.6	2302.6	solute carrier family 25 (mitochondrial carrier, adenine nucleotide translocator), member 5 [Source:MGI Symbol;Acc:MGI:1353496]
ENSMUSG00000064367	mt-Nd5	0.59	0.0056681	0.0475213	4152.6	4751	5605.6	6747.9	5164.8	8501.8	10669.3	7522.3	5314.3	7964.5	mitochondrially encoded NADH dehydrogenase 5 [Source:MGI Symbol;Acc:MGI:102496]
ENSMUSG00000078153	Psme2b	0.54	0.00417677	0.0478819	463	514.9	496.1	640.1	677.2	614.2	988.8	765.9	528.5	761.5	protease (prosome, macropain) activator subunit 2B [Source:MGI Symbol;Acc:MGI:1341073]
ENSMUSG00000031891	Hsd11b2	1.29	0.000461671	0.0486224	1.3	2.5	2.3	16.1	10.2	12.5	29.8	66.9	5.5	29.8	hydroxysteroid 11-beta dehydrogenase 2 [Source:MGI Symbol;Acc:MGI:104720]
ENSMUSG00000067161	Gm5560	0.74	0.00109531	0.0493562	135.5	101.7	167.3	173	137.2	255.7	266.7	283.2	144.4	235.7	predicted pseudogene 5560 [Source:MGI Symbol;Acc:MGI:3647980]
ENSMUSG00000078439	Smim24	0.82	0.00439624	0.0493562	332.8	455.4	456.6	622.8	487.4	820.7	1744.6	543.1	466.9	899	small integral membrane protein 24 [Source:MGI Symbol;Acc:MGI:1919523]
ENSMUSG00000050410	Tcf19	1.26	0.000295388	0.0524533	9.2	13.6	14.7	7.4	40.9	66.2	16.9	54.6	11.2	44.6	transcription factor 19 [Source:MGI Symbol;Acc:MGI:103180]
ENSMUSG00000021577	Sdha	0.5	0.00603176	0.0551186	511.7	503.8	517.6	603	554.6	783.1	929.9	735	534	750.7	Succinate dehydrogenase [ubiquinone] flavoprotein subunit, mitochondrial [Source:UniProtKB/Swiss-Prot;Acc:Q8K2B3]
ENSMUSG00000035413	Tmem98	0.62	0.00522158	0.0559526	264.4	287.9	265.6	323.7	255.4	410.3	481.1	630.1	285.4	444.2	Transmembrane protein 98 [Source:UniProtKB/Swiss-Prot;Acc:Q91X86]
ENSMUSG00000035885	Cox8a	0.55	0.00526336	0.0560893	1058.9	1135.3	951.6	1458.1	1396.7	2087.4	1924.3	1547.7	1151	1739	Cytochrome c oxidase subunit 8A, mitochondrial [Source:UniProtKB/Swiss-Prot;Acc:Q64445]
ENSMUSG00000059775	Rps26-ps1	0.49	0.00632869	0.0566144	527.5	527.3	517.6	496.7	662.6	825.1	606.8	883.1	517.3	744.4	ribosomal protein S26, pseudogene 1 [Source:MGI Symbol;Acc:MGI:3704322]
ENSMUSG00000046460	Sh2d7	0.98	0.000971591	0.0577706	48.7	67	75.7	103.8	89	262.8	135.4	198.4	73.8	171.4	SH2 domain-containing protein 7 [Source:UniProtKB/Swiss-Prot;Acc:Q8BI17]
ENSMUSG00000053158	Fes	0.86	0.000606395	0.0586482	68.4	42.2	89.3	66.7	52.5	71.5	155.5	196.6	66.6	119	Tyrosine-protein kinase Fes/Fps [Source:UniProtKB/Swiss-Prot;Acc:P16879]
ENSMUSG00000037149	Ddx1	0.68	0.00112035	0.0586913	280.2	173.7	230.6	260.7	280.2	378.2	319.9	501	236.3	369.8	ATP-dependent RNA helicase DDX1 [Source:UniProtKB/Swiss-Prot;Acc:Q91VR5]
ENSMUSG00000030263	Lrmp	0.77	0.00669163	0.0586913	323.6	493.8	658.9	782.2	687.4	1696.8	681.7	1293.5	564.6	1089.9	lymphoid-restricted membrane protein isoform 2 [Source:RefSeq peptide;Acc:NP_001268910]
ENSMUSG00000048992	Prss32	0.8	0.00116614	0.0600581	139.4	84.4	140.1	247.1	154.7	171.6	440	251.6	152.8	254.5	protease, serine 32 [Source:MGI Symbol;Acc:MGI:1917064]
ENSMUSG00000081700	Atp5k-ps2	0.86	0.000862494	0.0605771	94.7	103	52	92.7	129.9	137.7	182.9	222.8	85.6	168.3	ATP synthase, H+ transporting, mitochondrial F1F0 complex, subunit E, pseudogene 2 [Source:MGI Symbol;Acc:MGI:107356]
ENSMUSG00000023022	Lima1	0.46	0.00706099	0.0605771	827.4	647.7	816	827.9	909.2	1247.1	1000	1121.7	779.7	1069.5	LIM domain and actin-binding protein 1 [Source:UniProtKB/Swiss-Prot;Acc:Q9ERG0]
ENSMUSG00000018770	Atp5g3	0.51	0.00709958	0.0605771	1436.4	1309.1	1370.9	1764.5	1730.9	1969.4	2803.5	1740.3	1470.2	2061	ATP synthase F(0) complex subunit C3, mitochondrial [Source:UniProtKB/Swiss-Prot;Acc:P56384]
ENSMUSG00000020023	Tmcc3	0.95	0.000687537	0.0614122	36.8	58.3	29.4	32.1	75.9	84	78.2	110	39.2	87	Transmembrane and coiled-coil domain protein 3 [Source:UniProtKB/Swiss-Prot;Acc:Q8R310]
ENSMUSG00000071528	Usmg5	0.55	0.00723352	0.0614122	339.4	372.2	341.3	465.8	394	642.8	610.8	598.1	379.7	561.4	upregulated during skeletal muscle growth 5 [Source:MGI Symbol;Acc:MGI:1891435]
ENSMUSG00000063882	Uqcrh	0.42	0.00621873	0.0621146	1172	1075.8	1062.4	1272.7	1348.5	1458.1	1756.7	1475.8	1145.7	1509.8	ubiquinol-cytochrome c reductase hinge protein [Source:MGI Symbol;Acc:MGI:1913826]
ENSMUSG00000002010	Idh3g	0.54	0.00628367	0.0625569	277.5	378.4	391	468.3	468.5	596.3	600.3	581.5	378.8	561.7	isocitrate dehydrogenase 3 (NAD+), gamma [Source:MGI Symbol;Acc:MGI:1099463]
ENSMUSG00000071633	Gm4952	0.95	0.00136252	0.0628622	71	32.3	170.7	60.5	100.7	155.6	175.7	229.3	83.6	165.3	Glycine N-acyltransferase-like protein [Source:UniProtKB/Swiss-Prot;Acc:Q5FW57]
ENSMUSG00000038963	Slco4a1	0.78	0.00161763	0.0628622	119.7	147.7	149.2	242.2	223.3	270	253.8	420.2	164.7	291.8	Mus musculus solute carrier organic anion transporter family, member 4a1 (Slco4a1), transcript variant 2, mRNA. [Source:RefSeq mRNA;Acc:NM_001355218]
ENSMUSG00000046727	Cystm1	0.63	0.00641976	0.0628622	1619.2	1822.7	2455.9	2358.9	2094.3	3651.9	2549.7	4603.4	2064.2	3224.8	Cysteine-rich and transmembrane domain-containing protein 1 [Source:UniProtKB/Swiss-Prot;Acc:Q8K353]
ENSMUSG00000064368	mt-Nd6	0.49	0.00892371	0.0628622	3539.6	3291.9	3716	4295.1	3968.1	5214.6	7056.7	4356.5	3710.6	5149	NADH-ubiquinone oxidoreductase chain 6 [Source:UniProtKB/Swiss-Prot;Acc:P03925]
ENSMUSG00000050608	Minos1	0.45	0.00651394	0.0631865	1258.8	961.6	923.3	1115.8	1109.2	1332	1635	1599	1064.9	1418.8	MICOS complex subunit Mic10 [Source:UniProtKB/Swiss-Prot;Acc:Q7TNS2]
ENSMUSG00000021947	Cryl1	0.87	0.000942781	0.0632542	93.4	40.9	122.1	85.3	99.2	169.9	199.8	147.4	85.4	154.1	Lambda-crystallin homolog [Source:UniProtKB/Swiss-Prot;Acc:Q99KP3]
ENSMUSG00000018102	Hist1h2bc	0.62	0.00705978	0.0675209	399.9	378.4	437.4	376.9	357.6	682.1	548.8	883.8	398.1	618.1	Histone H2B type 1-C/E/G [Source:UniProtKB/Swiss-Prot;Acc:Q6ZWY9]
ENSMUSG00000021764	Ndufs4	0.48	0.00972242	0.0675209	352.5	379.7	402.3	493	477.2	623.1	656.8	531.6	406.9	572.2	NADH:ubiquinone oxidoreductase subunit S4 [Source:HGNC Symbol;Acc:HGNC:7711]
ENSMUSG00000031897	Psmb10	0.55	0.00979271	0.0675209	205.2	270.5	256.5	320	277.3	338.8	486.7	439.2	263.1	385.5	Proteasome subunit beta type-10 [Source:UniProtKB/Swiss-Prot;Acc:O35955]
ENSMUSG00000042770	Hebp1	1.24	0.000740104	0.0679701	2.6	6.2	4.5	8.6	7.3	16.1	25	57.1	5.5	26.4	heme binding protein 1 [Source:HGNC Symbol;Acc:HGNC:17176]
ENSMUSG00000025362	Rps26	0.41	0.00855658	0.0679701	1035.2	956.7	1016	893.4	1164.6	1379.4	1208.8	1465.3	975.3	1304.5	ribosomal protein S26 [Source:MGI Symbol;Acc:MGI:1351628]
ENSMUSG00000026939	Tmem141	0.82	0.00166179	0.0692756	48.7	89.3	87	82.8	103.6	186.8	137	174.3	77	150.4	Transmembrane protein 141 [Source:UniProtKB/Swiss-Prot;Acc:A2AJB2]
ENSMUSG00000037103	Dcaf15	1.08	0.000414819	0.0705239	27.6	24.8	42.9	25.9	33.6	67.9	73.3	117.5	30.3	73.1	Mus musculus DDB1 and CUL4 associated factor 15 (Dcaf15), transcript variant 2, mRNA. [Source:RefSeq mRNA;Acc:NM_001357322]
ENSMUSG00000026360	Rgs2	0.78	0.00771101	0.0709333	348.6	156.3	335.7	363.3	439.3	1114.8	422.3	464	301	610.1	Regulator of G-protein signaling 2 [Source:UniProtKB/Swiss-Prot;Acc:O08849]
ENSMUSG00000020700	Map3k3	1.14	0.000537894	0.0720231	14.5	9.9	10.2	16.1	35	34	32.2	43.1	12.7	36.1	Mitogen-activated protein kinase kinase kinase 3 [Source:UniProtKB/Swiss-Prot;Acc:Q61084]
ENSMUSG00000027173	Depdc7	1.17	0.000540267	0.0720231	15.8	7.4	15.8	7.4	21.9	21.5	57.2	37	11.6	34.4	DEP domain-containing protein 7 [Source:UniProtKB/Swiss-Prot;Acc:Q91WS7]
ENSMUSG00000032294	Pkm	0.66	0.001578	0.0720231	228.9	161.3	170.7	231.1	197	312	353	363	198	306.2	Pyruvate kinase PKM [Source:UniProtKB/Swiss-Prot;Acc:P52480]
ENSMUSG00000047250	Ptgs1	0.75	0.0020105	0.0720231	184.1	134	278	301.5	201.4	363.9	341.7	546	224.4	363.2	prostaglandin-endoperoxide synthase 1 [Source:MGI Symbol;Acc:MGI:97797]
ENSMUSG00000070493	Chchd2	0.43	0.00802816	0.0725281	987.8	894.6	861.2	1009.5	1122.3	1327.6	1475.5	1145.1	938.3	1267.6	Coiled-coil-helix-coiled-coil-helix domain-containing protein 2 [Source:UniProtKB/Swiss-Prot;Acc:Q9D1L0]
ENSMUSG00000080893	Gm15920	0.45	0.00814939	0.0729699	344.6	266.8	291.6	352.2	356.1	409.4	435.2	469	313.8	417.4	predicted gene 15920 [Source:MGI Symbol;Acc:MGI:3801934]
ENSMUSG00000016252	Atp5e	0.45	0.00834346	0.0744872	1919.1	1543.6	1294	1742.3	2094.3	2076.7	2161.3	2510.5	1624.7	2210.7	ATP synthase subunit epsilon, mitochondrial [Source:UniProtKB/Swiss-Prot;Acc:P56382]
ENSMUSG00000001525	Tubb5	0.55	0.00839415	0.0747193	518.2	464.1	371.8	378.1	510.8	871.6	585.8	703	433.1	667.8	tubulin, beta 5 class I [Source:MGI Symbol;Acc:MGI:107812]
ENSMUSG00000076281	Gm24270	1.16	0.000527785	0.0752639	23.7	9.9	24.9	18.5	37.9	25.9	35.5	113.6	19.3	53.2	predicted gene, 24270 [Source:MGI Symbol;Acc:MGI:5454047]
ENSMUSG00000008540	Mgst1	0.64	0.0101654	0.0755596	468.3	430.6	421.6	704.3	592.5	590.9	1410.2	595.2	506.2	797.2	Microsomal glutathione S-transferase 1 [Source:UniProtKB/Swiss-Prot;Acc:Q91VS7]
ENSMUSG00000066800	Rnasel	0.66	0.00219046	0.0758108	135.5	168.7	223.8	208.8	218.9	297.7	353.8	305.9	184.2	294.1	ribonuclease L (2', 5'-oligoisoadenylate synthetase-dependent) [Source:MGI Symbol;Acc:MGI:1098272]
ENSMUSG00000079523	Tmsb10	0.55	0.00870037	0.0761021	644.5	523.6	354.9	647.5	754.5	842.1	729.3	944.5	542.6	817.6	Thymosin beta-10 [Source:UniProtKB/Swiss-Prot;Acc:Q6ZWY8]
ENSMUSG00000074272	Ceacam1	0.53	0.00881981	0.0769245	478.8	405.7	408	572.1	451	724.1	834.8	653.4	466.2	665.8	Carcinoembryonic antigen-related cell adhesion molecule 1 [Source:UniProtKB/Swiss-Prot;Acc:P31809]
ENSMUSG00000022978	Mis18a	0.98	0.00100606	0.0778547	39.5	24.8	37.3	16.1	56.9	67.9	79.8	62.9	29.4	66.9	Protein Mis18-alpha [Source:UniProtKB/Swiss-Prot;Acc:Q9CZJ6]
ENSMUSG00000028648	Ndufs5	0.67	0.00201669	0.0782657	109.2	110.4	84.8	102.6	145.9	152	171.6	194.1	101.7	165.9	NADH dehydrogenase [ubiquinone] iron-sulfur protein 5 [Source:UniProtKB/Swiss-Prot;Acc:Q99LY9]
ENSMUSG00000019362	D8Ertd738e	0.52	0.00908006	0.0782657	476.2	385.9	450.9	520.2	420.3	626.7	603.6	911.5	458.3	640.5	Leydig cell tumor 10 kDa protein homolog [Source:UniProtKB/Swiss-Prot;Acc:Q8R1F0]
ENSMUSG00000041571	Selenow	0.48	0.00908032	0.0782657	319.6	331.3	408	379.3	372.1	398.7	534.3	655.2	359.6	490.1	Selenoprotein W [Source:UniProtKB/Swiss-Prot;Acc:P63300]
ENSMUSG00000071014	Ndufb6	0.48	0.0133238	0.0818972	248.6	251.9	272.4	320	272.9	401.4	428.7	403.6	273.2	376.7	NADH dehydrogenase [ubiquinone] 1 beta subcomplex subunit 6 [Source:UniProtKB/Swiss-Prot;Acc:Q3UIU2]
ENSMUSG00000022221	Ripk3	0.8	0.00184758	0.0830654	88.1	55.8	116.4	128.5	78.8	156.4	169.2	249.8	97.2	163.6	receptor-interacting serine-threonine kinase 3 [Source:MGI Symbol;Acc:MGI:2154952]
ENSMUSG00000026811	St6galnac6	1.19	0.00111384	0.0835545	5.3	2.5	10.2	16.1	11.7	51	37.1	34.1	8.5	33.5	Alpha-N-acetylgalactosaminide alpha-2,6-sialyltransferase 6 [Source:UniProtKB/Swiss-Prot;Acc:Q9JM95]
ENSMUSG00000056413	Adap1	1.1	0.0012248	0.0878601	6.6	9.9	29.4	16.1	27.7	33.1	66.1	45.3	15.5	43	ArfGAP with dual PH domains 1 [Source:MGI Symbol;Acc:MGI:2442201]
ENSMUSG00000006715	Gmnn	0.75	0.00123174	0.0880745	78.9	75.7	73.5	86.5	93.4	146.6	157.9	147.7	78.6	136.4	geminin [Source:MGI Symbol;Acc:MGI:1927344]
ENSMUSG00000081344	Gm14303	0.4	0.0107202	0.0880745	1068.1	1213.5	1088.4	1333.3	1584.9	1829.1	1610.9	1419.3	1175.8	1611.1	predicted gene 14303 [Source:MGI Symbol;Acc:MGI:3651379]
ENSMUSG00000064370	mt-Cytb	0.5	0.014852	0.0880745	52602.2	40653.8	47927.2	56804	38562	64474	103008	65179.3	49496.8	67805.8	mitochondrially encoded cytochrome b [Source:MGI Symbol;Acc:MGI:102501]
ENSMUSG00000027496	Aurka	1.03	0.00116976	0.0883677	19.7	26.1	19.2	45.7	37.9	83.1	86.2	67.9	27.7	68.8	Aurora kinase A [Source:UniProtKB/Swiss-Prot;Acc:P97477]
ENSMUSG00000029162	Khk	0.89	0.00127934	0.0900076	34.2	50.9	71.2	69.2	61.3	85.8	162.8	139.8	56.4	112.4	ketohexokinase [Source:HGNC Symbol;Acc:HGNC:6315]
ENSMUSG00000029366	Dck	0.96	0.0012911	0.09035	23.7	18.6	22.6	22.2	39.4	37.5	64.5	49.2	21.8	47.7	Deoxycytidine kinase [Source:UniProtKB/Swiss-Prot;Acc:P43346]
ENSMUSG00000025393	Atp5b	0.46	0.0112913	0.090644	2746.5	2471.7	2341.7	3237.4	3129	4326.9	4308	3256.7	2699.3	3755.1	ATP synthase subunit beta, mitochondrial [Source:UniProtKB/Swiss-Prot;Acc:P56480]
ENSMUSG00000061531	Tmem236	0.95	0.00127727	0.0907529	52.6	32.3	57.6	71.7	42.3	112.6	182.1	101.4	53.5	109.6	Transmembrane protein 236 [Source:UniProtKB/Swiss-Prot;Acc:A2ARJ3]
ENSMUSG00000022551	Cyc1	0.55	0.0138335	0.0920858	389.3	457.9	458.8	525.2	379.4	733.1	863.9	728.5	457.8	676.2	Cytochrome c1, heme protein, mitochondrial [Source:UniProtKB/Swiss-Prot;Acc:Q9D0M3]
ENSMUSG00000068417	Pnp2	1.14	0.000796293	0.0922299	31.6	14.9	11.3	18.5	46.7	59	29	92.4	19.1	56.8
ENSMUSG00000078238	Gm12854	0.96	0.00135298	0.0922299	30.3	26.1	22.6	33.4	51.1	97.4	68.5	50	28.1	66.7	predicted gene 12854 [Source:MGI Symbol;Acc:MGI:3650410]
ENSMUSG00000055839	Elob	0.43	0.0118241	0.0922299	485.4	426.8	515.4	552.3	550.2	663.3	610.8	778.5	495	650.7	Elongin-B [Source:UniProtKB/Swiss-Prot;Acc:P62869]
ENSMUSG00000016495	Plgrkt	0.59	0.00349876	0.0923982	228.9	210.9	196.6	281.7	291.9	341.5	311.1	444.6	229.5	347.3	Plasminogen receptor (KT) [Source:UniProtKB/Swiss-Prot;Acc:Q9D3P8]
ENSMUSG00000024387	Csnk2b	0.45	0.0164814	0.0923982	305.2	246.9	224.9	301.5	357.6	425.5	356.2	367	269.6	376.6	Casein kinase II subunit beta [Source:UniProtKB/Swiss-Prot;Acc:P67871]
ENSMUSG00000021024	Psma6	0.38	0.0119849	0.0925301	578.8	548.4	688.3	685.8	722.4	761.7	884	823.1	625.3	797.8	Proteasome subunit alpha type-6 [Source:UniProtKB/Swiss-Prot;Acc:Q9QUM9]
ENSMUSG00000047878	A4galt	1.19	0.000757117	0.0931699	7.9	13.6	10.2	22.2	19	55.4	33	76.2	13.5	45.9	alpha 1,4-galactosyltransferase [Source:MGI Symbol;Acc:MGI:3512453]
ENSMUSG00000030793	Pycard	0.66	0.0121761	0.0931699	326.2	371	438.5	651.2	432	498.8	1374.8	584.1	446.7	722.4	PYD and CARD domain containing [Source:MGI Symbol;Acc:MGI:1931465]
ENSMUSG00000063856	Gpx1	0.5	0.0144715	0.0931699	1358.8	1237.1	1195.7	1657	1478.4	1582.3	2904.2	1643.6	1362.1	1902.1	Mus musculus glutathione peroxidase 1 (Gpx1), transcript variant 2, mRNA. [Source:RefSeq mRNA;Acc:NM_001329527]
ENSMUSG00000110275	Gm5905	0.49	0.0122461	0.0933559	415.7	487.6	474.7	669.7	713.7	878.8	653.5	749	511.9	748.7	predicted gene 5905 [Source:MGI Symbol;Acc:MGI:3647422]
ENSMUSG00000044734	Serpinb1a	0.54	0.0125982	0.0946106	852.3	857.4	987.8	1344.4	877.1	1287.3	2135.5	1428.7	1010.5	1432.1	serine (or cysteine) peptidase inhibitor, clade B, member 1a [Source:MGI Symbol;Acc:MGI:1913472]
ENSMUSG00000031458	Coprs	0.89	0.00185206	0.0957973	107.9	80.7	65.5	85.3	122.6	320.9	119.3	194.1	84.8	189.2	Coordinator of PRMT5 and differentiation stimulator [Source:UniProtKB/Swiss-Prot;Acc:Q9CQ13]
ENSMUSG00000020330	Hmmr	1.03	0.00149763	0.0959404	26.3	9.9	13.6	27.2	45.2	45.6	62	37.7	19.2	47.7	Hyaluronan mediated motility receptor [Source:UniProtKB/Swiss-Prot;Acc:Q00547]
ENSMUSG00000042312	S100a13	0.62	0.00331372	0.0959404	169.7	181.2	168.4	205.1	289	298.6	216.8	353.3	181.1	289.4	S100 calcium binding protein A13 [Source:MGI Symbol;Acc:MGI:109581]
ENSMUSG00000027761	Aadac	0.91	0.00331847	0.0959404	192	165	146.9	147	278.7	308.4	727.7	127.6	162.8	360.6	arylacetamide deacetylase [Source:MGI Symbol;Acc:MGI:1915008]
ENSMUSG00000020219	Timm13	0.48	0.013015	0.0959404	486.7	479	460	458.4	526.8	599.9	589.9	897.5	471	653.5	Mitochondrial import inner membrane translocase subunit Tim13 [Source:UniProtKB/Swiss-Prot;Acc:P62075]
ENSMUSG00000028964	Park7	0.5	0.0154591	0.0959404	509	384.6	394.4	457.2	445.1	526.6	536.7	904.3	436.3	603.2	Protein/nucleic acid deglycase DJ-1 [Source:UniProtKB/Swiss-Prot;Acc:Q99LX0]
ENSMUSG00000113902	AC121965.1	0.43	0.0184629	0.0969963	730	737	930.1	853.8	947.2	1227.4	1290.1	932	812.8	1099.2
ENSMUSG00000047735	Samd9l	0.63	0.0039493	0.0972207	143.4	151.4	204.6	129.7	221.8	295	220	281.8	157.3	254.7	sterile alpha motif domain containing 9 like [Source:HGNC Symbol;Acc:HGNC:1349]
ENSMUSG00000024997	Prdx3	0.45	0.013494	0.0972358	394.6	441.7	412.5	483.1	480.1	633.8	694.6	567.9	433	594.1	Thioredoxin-dependent peroxide reductase, mitochondrial [Source:UniProtKB/Swiss-Prot;Acc:P20108]
ENSMUSG00000030884	Uqcrc2	0.52	0.0135288	0.0972551	402.5	441.7	388.8	585.7	490.4	767	772.8	617.5	454.7	661.9	ubiquinol cytochrome c reductase core protein 2 [Source:MGI Symbol;Acc:MGI:1914253]
ENSMUSG00000056608	Chd9	0.7	0.00196405	0.0973907	82.9	93.1	81.4	90.2	129.9	119.8	145.1	186.9	86.9	145.4	Chromodomain-helicase-DNA-binding protein 9 [Source:UniProtKB/Swiss-Prot;Acc:Q8BYH8]
ENSMUSG00000020737	Hn1	0.45	0.0137407	0.0973907	424.9	490.1	505.2	541.2	499.1	636.5	709.9	803.3	490.3	662.2	Jupiter microtubule associated homolog 1 Jupiter microtubule associated homolog 1, N-terminally processed [Source:UniProtKB/Swiss-Prot;Acc:P97825]
ENSMUSG00000070343	Gm10288	0.52	0.0188776	0.0973907	360.4	233.3	308.5	216.2	448	263.7	458.5	422.3	279.6	398.2	predicted gene 10288 [Source:MGI Symbol;Acc:MGI:3704227]
ENSMUSG00000022450	Ndufa6	0.35	0.0143709	0.100912	1016.8	949.2	1100.8	1073.8	1101.9	1282.9	1444.1	1353.2	1035.1	1295.5	NADH dehydrogenase [ubiquinone] 1 alpha subcomplex subunit 6 [Source:UniProtKB/Swiss-Prot;Acc:Q9CQZ5]
ENSMUSG00000024013	Fgd2	1.15	0.000989763	0.102058	36.8	19.9	13.6	13.6	55.5	51	28.2	132.3	21	66.7	FYVE, RhoGEF and PH domain-containing protein 2 [Source:UniProtKB/Swiss-Prot;Acc:Q8BY35]
ENSMUSG00000054312	Mrps21	0.4	0.0203617	0.102271	271	296.6	253.2	307.7	351.7	350.4	414.2	385.3	282.1	375.4	mitochondrial ribosomal protein S21 [Source:MGI Symbol;Acc:MGI:1913542]
ENSMUSG00000053862	Slc51b	1.21	0.00102005	0.103356	3.9	5	10.2	16.1	8.8	10.7	112	23.4	8.8	38.7	solute carrier family 51, beta subunit [Source:MGI Symbol;Acc:MGI:3582052]
ENSMUSG00000022952	Runx1	0.79	0.00219813	0.104912	90.8	63.3	115.3	55.6	116.8	163.6	136.2	170.7	81.2	146.8	runt related transcription factor 1 [Source:MGI Symbol;Acc:MGI:99852]
ENSMUSG00000031584	Gsr	0.52	0.0153569	0.105188	476.2	344.9	431.7	472	465.6	493.5	954.9	482.7	431.2	599.2	Glutathione reductase, mitochondrial [Source:UniProtKB/Swiss-Prot;Acc:P47791]
ENSMUSG00000017716	Birc5	0.69	0.00332066	0.106604	136.8	86.9	89.3	116.2	143	177.9	233.7	149.5	107.3	176	Baculoviral IAP repeat-containing protein 5 [Source:UniProtKB/Swiss-Prot;Acc:O70201]
ENSMUSG00000030647	Ndufc2	0.44	0.0156919	0.106604	386.7	450.4	476.9	501.7	499.1	638.3	725.3	596.6	453.9	614.8	NADH dehydrogenase [ubiquinone] 1 subunit C2 [Source:UniProtKB/Swiss-Prot;Acc:Q9CQ54]
ENSMUSG00000027282	Mtch2	0.52	0.0157542	0.106604	548.5	583.2	591.1	756.2	671.3	804.6	1350.6	731.4	619.7	889.5	Mitochondrial carrier homolog 2 [Source:UniProtKB/Swiss-Prot;Acc:Q791V5]
ENSMUSG00000095026	Gm3336	1.14	0.00178348	0.10697	3.9	18.6	12.4	18.5	23.4	20.6	123.3	39.5	13.4	51.7
ENSMUSG00000071551	Akr1c19	0.78	0.00301724	0.107679	103.9	79.4	56.5	90.2	100.7	89.4	215.2	185.5	82.5	147.7	aldo-keto reductase family 1, member C19 [Source:MGI Symbol;Acc:MGI:2653678]
ENSMUSG00000037012	Hk1	0.94	0.00109359	0.107785	35.5	33.5	23.7	28.4	45.2	70.6	70.1	75.5	30.3	65.4	Hexokinase-1 [Source:UniProtKB/Swiss-Prot;Acc:P17710]
ENSMUSG00000020153	Ndufs7	0.39	0.0191251	0.107785	385.4	380.9	399	438.7	405.7	506	579.4	577.6	401	517.2	NADH dehydrogenase [ubiquinone] iron-sulfur protein 7, mitochondrial [Source:UniProtKB/Swiss-Prot;Acc:Q9DC70]
ENSMUSG00000037818	Abhd18	0.91	0.000895593	0.108615	46	32.3	57.6	58.1	45.2	99.2	112	119	48.5	93.9	abhydrolase domain containing 18 [Source:MGI Symbol;Acc:MGI:1915468]
ENSMUSG00000026032	Ndufb3	0.41	0.0163736	0.108615	405.1	430.6	488.2	511.6	564.8	691.9	639.8	576.1	458.9	618.2	NADH dehydrogenase [ubiquinone] 1 beta subcomplex subunit 3 [Source:UniProtKB/Swiss-Prot;Acc:Q9CQZ6]
ENSMUSG00000049422	Chchd10	0.46	0.0198887	0.110713	331.5	321.4	278	329.9	356.1	386.2	584.2	403.3	315.2	432.4	coiled-coil-helix-coiled-coil-helix domain containing 10 [Source:MGI Symbol;Acc:MGI:2143558]
ENSMUSG00000073616	Cops9	0.41	0.0234781	0.111929	388	409.5	295	397.9	481.6	514	466.6	564.3	372.6	506.6	COP9 signalosome complex subunit 9 [Source:UniProtKB/Swiss-Prot;Acc:Q3U898]
ENSMUSG00000005779	Psmb4	0.41	0.0170546	0.112129	516.9	438	542.5	537.5	499.1	709.8	697.9	724.6	508.7	657.8	Proteasome subunit beta type-4 [Source:UniProtKB/Swiss-Prot;Acc:P99026]
ENSMUSG00000062580	Timm17a	0.44	0.0203168	0.112129	364.4	237	290.5	304	264.2	383.5	476.3	427.3	298.9	387.8	Mitochondrial import inner membrane translocase subunit Tim17-A [Source:UniProtKB/Swiss-Prot;Acc:Q9Z0V8]
ENSMUSG00000090841	Myl6	0.39	0.0203443	0.112129	393.3	340	360.5	402.8	382.4	469.3	502	556.7	374.2	477.6	myosin, light polypeptide 6, alkali, smooth muscle and non-muscle [Source:MGI Symbol;Acc:MGI:109318]
ENSMUSG00000007872	Id3	0.88	0.00386775	0.11245	71	67	90.4	127.3	37.9	134.1	301.4	258.1	88.9	182.9	DNA-binding protein inhibitor ID-3 [Source:UniProtKB/Swiss-Prot;Acc:P41133]
ENSMUSG00000032015	Pou2f3	0.76	0.00510924	0.112848	96	134	192.1	170.5	202.9	440.7	195.8	304.8	148.2	286	POU domain, class 2, transcription factor 3 [Source:MGI Symbol;Acc:MGI:102565]
ENSMUSG00000065922	n-R5-8s1	0.52	0.0243874	0.113302	3117.4	1332.6	2192.5	2566.4	3291	1606.5	2823.7	4561.4	2302.2	3070.6	nuclear encoded rRNA 5.8S 1 [Source:MGI Symbol;Acc:MGI:4421735]
ENSMUSG00000020447	Npc1l1	0.92	0.00198893	0.11348	28.9	40.9	53.1	51.9	67.1	45.6	161.2	97.8	43.7	92.9	NPC1 like intracellular cholesterol transporter 1 [Source:MGI Symbol;Acc:MGI:2685089]
ENSMUSG00000064215	Ifi27	0.52	0.0246126	0.113624	211.8	215.9	351.5	294.1	305	475.6	314.3	466.5	268.3	390.4
ENSMUSG00000021211	Akr1c12	0.49	0.0212372	0.113989	253.9	297.8	253.2	318.8	280.2	346	406.1	550.3	280.9	395.6	aldo-keto reductase family 1, member C12 [Source:MGI Symbol;Acc:MGI:1351661]
ENSMUSG00000031391	L1cam	0.97	0.00093366	0.114661	40.8	72	109.6	44.5	99.2	110	179.7	207.7	66.7	149.2	L1 cell adhesion molecule [Source:MGI Symbol;Acc:MGI:96721]
ENSMUSG00000023367	Tmem176a	0.42	0.0216322	0.114661	628.7	539.8	695.1	715.4	776.4	1104.1	813.9	829.5	644.7	881	Transmembrane protein 176A [Source:UniProtKB/Swiss-Prot;Acc:Q9DCS1]
ENSMUSG00000049350	Zg16	1.17	0.00128091	0.116729	7.9	1.2	29.4	17.3	20.4	4.5	38.7	129.7	14	48.3	zymogen granule protein 16 [Source:MGI Symbol;Acc:MGI:1916286]
ENSMUSG00000020439	Smtn	0.98	0.002126	0.117264	28.9	22.3	68.9	54.4	43.8	127.8	88.6	130.1	43.6	97.6	Smoothelin [Source:UniProtKB/Swiss-Prot;Acc:Q921U8]
ENSMUSG00000023959	Clic5	0.99	0.00221662	0.11823	35.5	43.4	29.4	63	39.4	148.4	155.5	82.3	42.8	106.4	Chloride intracellular channel protein 5 [Source:UniProtKB/Swiss-Prot;Acc:Q8BXK9]
ENSMUSG00000051124	Gimap9	0.93	0.00111061	0.119066	46	42.2	54.2	56.8	61.3	158.2	99.9	110.3	49.8	107.4
ENSMUSG00000111575	Gm47926	1.12	0.00220758	0.119066	6.6	3.7	4.5	7.4	11.7	6.3	27.4	34.1	5.6	19.9	predicted gene, 47926 [Source:MGI Symbol;Acc:MGI:6097185]
ENSMUSG00000065808	Gm23037	1.05	0.00223716	0.119066	43.4	73.2	57.6	30.9	67.1	76	89.4	369.1	51.3	150.4	predicted gene, 23037 [Source:MGI Symbol;Acc:MGI:5452814]
ENSMUSG00000038759	Nup205	0.77	0.00371561	0.119066	115.8	54.6	117.5	86.5	131.3	204.7	124.1	199.8	93.6	165	nucleoporin 205 [Source:HGNC Symbol;Acc:HGNC:18658]
ENSMUSG00000028843	Sh3bgrl3	0.61	0.00394958	0.119066	205.2	155.1	152.6	194	253.9	236.9	230.5	354.7	176.7	269	SH3 domain-binding glutamic acid-rich-like protein 3 [Source:UniProtKB/Swiss-Prot;Acc:Q91VW3]
ENSMUSG00000055296	Tmem245	0.61	0.00493315	0.119066	185.5	194.8	319.8	223.7	271.5	397.8	396.5	359.4	230.9	356.3	Transmembrane protein 245 [Source:UniProtKB/Swiss-Prot;Acc:B1AZA5]
ENSMUSG00000025204	Ndufb8	0.37	0.0268275	0.119066	680	745.7	678.1	757.5	729.7	829.6	1054.8	1056.3	715.3	917.6	Mus musculus NADH dehydrogenase (ubiquinone) 1 beta subcomplex 8 (Ndufb8), transcript variant 2, mRNA. [Source:RefSeq mRNA;Acc:NM_001347447]
ENSMUSG00000030538	Cib1	0.39	0.0272567	0.119066	882.6	781.7	941.4	1029.3	833.3	1244.4	1182.2	1365.4	908.8	1156.3	Calcium and integrin-binding protein 1 [Source:UniProtKB/Swiss-Prot;Acc:Q9Z0F4]
ENSMUSG00000066366	Serpina1a	1.12	0.00235641	0.120942	2.6	18.6	6.8	12.4	30.6	29.5	14.5	93.4	10.1	42	serine (or cysteine) peptidase inhibitor, clade A, member 1A [Source:MGI Symbol;Acc:MGI:891971]
ENSMUSG00000074800	Gm4149	0.41	0.0243354	0.120942	457.7	451.7	547	582	678.6	835	622.1	649.5	509.6	696.3	predicted pseudogene 4149 [Source:MGI Symbol;Acc:MGI:3782325]
ENSMUSG00000035852	Misp	0.55	0.00521555	0.121366	159.2	119.1	142.4	163.1	182.4	189.5	257.1	206.3	145.9	208.8	Mitotic interactor and substrate of PLK1 [Source:UniProtKB/Swiss-Prot;Acc:Q9D279]
ENSMUSG00000075053	Vdac3-ps1	0.65	0.00526456	0.121366	174.9	155.1	195.5	206.4	232	446.1	263.5	286.8	183	307.1	voltage-dependent anion channel 3, pseudogene 1 [Source:MGI Symbol;Acc:MGI:1270159]
ENSMUSG00000058056	Palld	0.65	0.00393824	0.121665	110.5	83.1	119.8	85.3	121.1	152	149.1	203.4	99.7	156.4	Palladin [Source:UniProtKB/Swiss-Prot;Acc:Q9ET54]
ENSMUSG00000064351	mt-Co1	0.48	0.0211182	0.122165	17186.4	15192.4	22623.8	21296.4	16046.2	26333.1	37859.9	22798.2	19074.7	25759.4	mitochondrially encoded cytochrome c oxidase I [Source:MGI Symbol;Acc:MGI:102504]
ENSMUSG00000022110	Sucla2	0.52	0.0212242	0.122351	280.2	450.4	434	362	415.9	518.5	779.2	537.7	381.7	562.8	Succinate--CoA ligase [ADP-forming] subunit beta, mitochondrial [Source:UniProtKB/Swiss-Prot;Acc:Q9Z2I9]
ENSMUSG00000021996	Esd	0.37	0.0295894	0.122629	398.6	436.8	436.2	443.6	451	483.6	618.1	631.9	428.8	546.1	S-formylglutathione hydrolase [Source:UniProtKB/Swiss-Prot;Acc:Q9R0P3]
ENSMUSG00000032562	Gnai2	0.41	0.0215029	0.122788	481.4	343.7	542.5	493	542.9	633.8	550.4	675.3	465.2	600.6	guanine nucleotide binding protein (G protein), alpha inhibiting 2 [Source:MGI Symbol;Acc:MGI:95772]
ENSMUSG00000028643	Svbp	0.71	0.00487712	0.123972	110.5	90.6	127.7	114.9	106.5	177.9	155.5	287.9	110.9	182	small vasohibin binding protein [Source:MGI Symbol;Acc:MGI:1916466]
ENSMUSG00000081094	Rpl19-ps11	0.6	0.00437762	0.124042	190.7	222.1	227.2	292.8	278.7	357.6	328	465.8	233.2	357.5	ribosomal protein L19, pseudogene 11 [Source:MGI Symbol;Acc:MGI:3642193]
ENSMUSG00000095597	Gm6472	0.37	0.0263798	0.124779	349.9	450.4	414.8	456	601.3	636.5	519.8	510.7	417.8	567.1	predicted pseudogene 6472 [Source:MGI Symbol;Acc:MGI:3648396]
ENSMUSG00000100831	Gm17847	1	0.00151102	0.124934	32.9	16.1	37.3	16.1	36.5	35.8	54.8	103.2	25.6	57.5	predicted gene, 17847 [Source:MGI Symbol;Acc:MGI:5010032]
ENSMUSG00000027406	Idh3b	0.4	0.0309453	0.125167	430.1	491.4	441.9	586.9	509.3	599	769.6	674.6	487.6	638.1	isocitrate dehydrogenase 3 (NAD(+)) beta [Source:HGNC Symbol;Acc:HGNC:5385]
ENSMUSG00000062981	Mrpl42	0.36	0.0267785	0.125501	468.3	459.1	453.2	454.7	529.8	484.5	650.3	654.1	458.8	579.7	39S ribosomal protein L42, mitochondrial [Source:UniProtKB/Swiss-Prot;Acc:Q9CPV3]
ENSMUSG00000022280	Rnf19a	0.93	0.00268936	0.128085	27.6	16.1	18.1	28.4	30.6	35.8	47.5	74.8	22.6	47.2	E3 ubiquitin-protein ligase RNF19A [Source:UniProtKB/Swiss-Prot;Acc:P50636]
ENSMUSG00000094392	Gm3788	0.54	0.0322069	0.128085	343.3	295.3	144.7	364.5	478.7	460.4	348.1	500	286.9	446.8	predicted gene 3788 [Source:MGI Symbol;Acc:MGI:3781961]
ENSMUSG00000024846	Cst6	0.91	0.00273233	0.128563	35.5	19.9	91.5	34.6	35	47.4	142.6	127.6	45.4	88.2	cystatin E/M [Source:MGI Symbol;Acc:MGI:1920970]
ENSMUSG00000032602	Slc25a20	0.64	0.0053228	0.128563	90.8	86.9	100.6	95.1	94.9	136.8	153.9	198	93.3	145.9	solute carrier family 25 (mitochondrial carnitine/acylcarnitine translocase), member 20 [Source:MGI Symbol;Acc:MGI:1928738]
ENSMUSG00000028158	Mttp	0.89	0.00591582	0.128563	118.4	137.7	114.1	153.2	141.6	131.4	769.6	170	130.9	303.1	Microsomal triglyceride transfer protein large subunit [Source:UniProtKB/Swiss-Prot;Acc:O08601]
ENSMUSG00000024346	Pfdn1	0.48	0.00605937	0.130214	305.2	199.8	280.3	290.4	265.6	339.7	420.6	394.6	268.9	355.2	prefoldin subunit 1 [Source:HGNC Symbol;Acc:HGNC:8866]
ENSMUSG00000021125	Arg2	0.96	0.00273132	0.130417	67.1	36	48.6	55.6	20.4	108.2	202.3	137.7	51.8	117.1	Arginase-2, mitochondrial [Source:UniProtKB/Swiss-Prot;Acc:O08691]
ENSMUSG00000066441	Rdh11	0.81	0.0045683	0.130417	57.9	74.4	58.8	119.9	113.8	124.3	241.8	114.7	77.7	148.6	Retinol dehydrogenase 11 [Source:UniProtKB/Swiss-Prot;Acc:Q9QYF1]
ENSMUSG00000036850	Mrpl41	0.62	0.00483373	0.130421	131.5	131.5	221.5	202.6	251	261	239.3	306.9	171.8	264.6	39S ribosomal protein L41, mitochondrial [Source:UniProtKB/Swiss-Prot;Acc:Q9CQN7]
ENSMUSG00000025651	Uqcrc1	0.42	0.029296	0.13111	795.8	739.5	905.3	1019.4	672.8	1101.4	1349	1337.4	865	1115.1	ubiquinol-cytochrome c reductase core protein 1 [Source:MGI Symbol;Acc:MGI:107876]
ENSMUSG00000034107	Ano7	0.51	0.0049112	0.131118	232.8	186.1	247.5	226.1	267.1	325.4	300.6	361.9	223.1	313.7	Anoctamin-7 [Source:UniProtKB/Swiss-Prot;Acc:Q14AT5]
ENSMUSG00000114003	Gm9616	0.33	0.0345963	0.131675	431.4	409.5	420.4	409	559	580.2	516.5	499.2	417.6	538.7	predicted gene 9616 [Source:MGI Symbol;Acc:MGI:3780024]
ENSMUSG00000081824	BC002163	0.56	0.00639146	0.133779	138.1	125.3	127.7	168	191.2	235.1	191	226.1	139.8	210.8	cDNA sequence BC002163 [Source:MGI Symbol;Acc:MGI:3612445]
ENSMUSG00000030681	Mvp	0.63	0.00643831	0.134063	122.3	130.3	145.8	179.2	148.9	167.2	232.9	337.5	144.4	221.6	major vault protein [Source:MGI Symbol;Acc:MGI:1925638]
ENSMUSG00000058927	Gm10053	0.61	0.00577381	0.134412	97.3	67	104	107.5	94.9	126.9	178.1	149.9	94	137.4	predicted gene 10053 [Source:MGI Symbol;Acc:MGI:3704493]
ENSMUSG00000085696	Hoxaas3	1.03	0.00178528	0.1351	13.2	27.3	23.7	17.3	52.5	101.9	24.2	61.5	20.4	60	Hoxa cluster antisense RNA 3 [Source:MGI Symbol;Acc:MGI:1919878]
ENSMUSG00000020022	Ndufa12	0.35	0.0262993	0.1351	603.7	461.6	484.8	573.3	621.7	623.1	712.4	688.6	530.9	661.5	NADH dehydrogenase (ubiquinone) 1 alpha subcomplex, 12 [Source:MGI Symbol;Acc:MGI:1913664]
ENSMUSG00000021213	Akr1c13	0.52	0.0267412	0.136248	318.3	460.3	281.4	472	386.7	482.8	719.6	676.1	383	566.3	Aldo-keto reductase family 1 member C13 [Source:UniProtKB/Swiss-Prot;Acc:Q8VC28]
ENSMUSG00000010376	Nedd8	0.43	0.026864	0.136414	806.3	596.8	488.2	766.1	826	997.7	934	865.1	664.4	905.7	NEDD8 [Source:UniProtKB/Swiss-Prot;Acc:P29595]
ENSMUSG00000049760	2410015M20Rik	0.36	0.0275369	0.138437	668.2	513.7	560.6	627.7	599.8	731.3	857.4	756.2	592.5	736.2	MICOS complex subunit MIC13 [Source:UniProtKB/Swiss-Prot;Acc:Q8R404]
ENSMUSG00000096215	Smim22	0.46	0.0278034	0.139314	407.8	297.8	318.7	295.3	319.6	371	430.3	649.5	329.9	442.6	small integral membrane protein 22 [Source:HGNC Symbol;Acc:HGNC:48329]
ENSMUSG00000006589	Aprt	0.57	0.00613928	0.139982	130.2	146.4	166.1	148.3	164.9	210.1	283.7	226.1	147.8	221.2	Adenine phosphoribosyltransferase [Source:UniProtKB/Swiss-Prot;Acc:P08030]
ENSMUSG00000055447	Cd47	0.37	0.0334695	0.140246	503.8	569.5	674.7	652.4	720.9	787.6	707.5	883.1	600.1	774.8	Leukocyte surface antigen CD47 [Source:UniProtKB/Swiss-Prot;Acc:Q61735]
ENSMUSG00000005161	Prdx2	0.37	0.0337995	0.140804	602.4	598.1	570.7	628.9	624.6	901.1	747.8	848.6	600	780.5	Peroxiredoxin-2 [Source:UniProtKB/Swiss-Prot;Acc:Q61171]
ENSMUSG00000015971	Actr8	0.62	0.00606676	0.141372	134.2	104.2	110.8	119.9	131.3	186.8	162	244.4	117.3	181.1	Actin-related protein 8 [Source:UniProtKB/Swiss-Prot;Acc:Q8R2S9]
ENSMUSG00000034570	Inpp5j	0.76	0.00641022	0.141372	101.3	114.2	118.7	140.9	105.1	193.1	170	386.7	118.7	213.7	Phosphatidylinositol 4,5-bisphosphate 5-phosphatase A [Source:UniProtKB/Swiss-Prot;Acc:P59644]
ENSMUSG00000031298	Adgrg2	1.02	0.00325382	0.14214	11.8	12.4	42.9	17.3	23.4	69.7	87.8	46.7	21.1	56.9	Adhesion G-protein coupled receptor G2 [Source:UniProtKB/Swiss-Prot;Acc:Q8CJ12]
ENSMUSG00000046330	Rpl37a	0.34	0.0346653	0.14301	353.8	341.2	403.5	388	434.9	455.9	456.1	514.7	371.6	465.4	ribosomal protein L37a [Source:MGI Symbol;Acc:MGI:98068]
ENSMUSG00000037685	Atp8a1	0.8	0.00341475	0.143486	85.5	53.4	70.1	63	51.1	109.1	130.5	197	68	121.9	Phospholipid-transporting ATPase IA [Source:UniProtKB/Swiss-Prot;Acc:P70704]
ENSMUSG00000019158	Tmem160	0.64	0.00669257	0.143486	106.5	101.7	119.8	69.2	144.5	151.1	203.9	147.4	99.3	161.7	Transmembrane protein 160 [Source:UniProtKB/Swiss-Prot;Acc:Q9D938]
ENSMUSG00000029066	Mrpl20	0.43	0.0295656	0.143486	255.2	300.3	272.4	338.6	445.1	462.2	448	305.9	291.6	415.3	39S ribosomal protein L20, mitochondrial [Source:UniProtKB/Swiss-Prot;Acc:Q9CQL4]
ENSMUSG00000025868	Higd2a	0.45	0.0298101	0.143486	284.1	340	258.8	422.6	443.7	547.1	497.2	385.3	326.4	468.3	HIG1 domain family member 2A [Source:UniProtKB/Swiss-Prot;Acc:Q9CQJ1]
ENSMUSG00000109325	Krt8-ps	0.66	0.0300108	0.143486	113.1	245.7	319.8	397.9	201.4	649.9	427.1	606.3	269.1	471.2	keratin 8, pseudogene [Source:MGI Symbol;Acc:MGI:3779503]
ENSMUSG00000033685	Ucp2	0.36	0.0414308	0.143486	577.4	619.2	605.8	756.2	671.3	900.2	913.8	800.4	639.6	821.5	uncoupling protein 2 (mitochondrial, proton carrier) [Source:MGI Symbol;Acc:MGI:109354]
ENSMUSG00000028312	Smc2	0.75	0.00326306	0.143778	84.2	59.6	76.9	76.6	75.9	121.6	198.2	114.7	74.3	127.6	Structural maintenance of chromosomes protein 2 [Source:UniProtKB/Swiss-Prot;Acc:Q8CG48]
ENSMUSG00000028081	Rps3a1	0.35	0.0418445	0.14397	532.7	604.3	553.8	698.1	777.9	948.5	763.9	691.5	597.2	795.5	ribosomal protein S3A1 [Source:MGI Symbol;Acc:MGI:1202063]
ENSMUSG00000008193	Spib	0.75	0.00759398	0.143978	151.3	197.3	243	289.1	217.5	605.2	287.7	522.6	220.2	408.2	Transcription factor Spi-B [Source:UniProtKB/Swiss-Prot;Acc:O35906]
ENSMUSG00000074604	Mgst2	0.67	0.00603569	0.144071	121	130.3	166.1	197.7	122.6	160.9	377.1	322.4	153.8	245.8	microsomal glutathione S-transferase 2 [Source:HGNC Symbol;Acc:HGNC:7063]
ENSMUSG00000074261	Erich4	1.11	0.00271737	0.144578	1.3	5	7.9	11.1	8.8	8	91.1	15.8	6.3	30.9	glutamate rich 4 [Source:HGNC Symbol;Acc:HGNC:34497]
ENSMUSG00000027254	Map1a	1.01	0.00184315	0.14535	51.3	12.4	44.1	35.8	27.7	73.3	58	159.2	35.9	79.6	Microtubule-associated protein 1A MAP1A heavy chain MAP1 light chain LC2 [Source:UniProtKB/Swiss-Prot;Acc:Q9QYR6]
ENSMUSG00000058063	Trim31	0.77	0.00696215	0.145489	92.1	59.6	98.3	133.5	75.9	194.9	269.1	134.4	95.9	168.6	E3 ubiquitin-protein ligase TRIM31 [Source:UniProtKB/Swiss-Prot;Acc:Q8R0K2]
ENSMUSG00000075015	Gm10801	0.86	0.00599032	0.147651	98.7	55.8	163.9	113.7	59.8	296.8	240.1	247.3	108	211
ENSMUSG00000012848	Rps5	0.32	0.0378033	0.147651	2859.6	2589.6	2327	2528.1	3117.3	3202.2	2915.5	3697	2576.1	3233	ribosomal protein S5 [Source:MGI Symbol;Acc:MGI:1097682]
ENSMUSG00000029462	Vps29	0.4	0.0441634	0.147766	360.4	362.3	369.6	491.8	443.7	506.9	446.4	668.5	396	516.4	VPS29 retromer complex component [Source:MGI Symbol;Acc:MGI:1928344]
ENSMUSG00000000028	Cdc45	1.02	0.00370447	0.150791	17.1	6.2	9	13.6	16.1	33.1	22.6	53.2	11.5	31.2	Cell division control [Source:UniProtKB/Swiss-Prot;Acc:Q9Z1X9]
ENSMUSG00000043705	Capn13	1.06	0.0036573	0.153032	2.6	14.9	17	1.2	32.1	30.4	34.7	34.1	8.9	32.8	Calpain-13 [Source:UniProtKB/Swiss-Prot;Acc:Q3UW68]
ENSMUSG00000004610	Etfb	0.59	0.00718202	0.153622	128.9	95.5	108.5	114.9	105.1	143	182.9	229.3	112	165.1	Electron transfer flavoprotein subunit beta [Source:UniProtKB/Swiss-Prot;Acc:Q9DCW4]
ENSMUSG00000025781	Atp5c1	0.45	0.0406234	0.153851	1104.9	1366.1	1412.7	1725	1443.4	2167.9	2632.7	1516.4	1402.2	1940.1	ATP synthase subunit gamma, mitochondrial [Source:UniProtKB/Swiss-Prot;Acc:Q91VR2]
ENSMUSG00000046721	Rpl14-ps1	0.37	0.0406676	0.153851	694.5	792.9	799	926.7	1002.6	1390.1	1037.1	928	803.3	1089.5
ENSMUSG00000026815	Gfi1b	0.91	0.0023461	0.154305	21	24.8	30.5	39.5	51.1	67	49.2	80.2	29	61.9	Zinc finger protein Gfi-1b [Source:UniProtKB/Swiss-Prot;Acc:O70237]
ENSMUSG00000047517	Dmbt1	0.76	0.034468	0.154305	685.3	740.8	293.8	1270.2	1098.9	854.6	3461.1	1495.5	747.5	1727.5	Mus musculus deleted in malignant brain tumors 1 (Dmbt1), transcript variant 1, mRNA. [Source:RefSeq mRNA;Acc:NM_001347632]
ENSMUSG00000020911	Krt19	0.59	0.0345677	0.154305	434.1	429.3	360.5	777.2	319.6	481	1549.6	825.9	500.3	794	Keratin, type I cytoskeletal 19 [Source:UniProtKB/Swiss-Prot;Acc:P19001]
ENSMUSG00000041737	Tmem45b	0.51	0.041646	0.155414	449.9	549.7	493.9	562.2	474.3	1105.9	1004.9	533.7	513.9	779.7	Transmembrane protein 45B [Source:UniProtKB/Swiss-Prot;Acc:Q8VCZ2]
ENSMUSG00000019088	Dnase1l1	0.87	0.0039608	0.155443	19.7	33.5	39.6	23.5	49.6	76	50.8	74	29.1	62.6	Deoxyribonuclease-1-like 1 [Source:UniProtKB/Swiss-Prot;Acc:Q9D7J6]
ENSMUSG00000020823	Sec14l1	0.67	0.00662415	0.155443	85.5	111.7	156	98.9	143	220.8	166.8	229.7	113	190.1	SEC14-like protein 1 [Source:UniProtKB/Swiss-Prot;Acc:A8Y5H7]
ENSMUSG00000037710	Cisd1	0.42	0.0419217	0.155443	311.7	269.3	235.1	323.7	251	392.5	454.5	409.4	285	376.8	CDGSH iron-sulfur domain-containing protein 1 [Source:UniProtKB/Swiss-Prot;Acc:Q91WS0]
ENSMUSG00000067547	Gm7666	0.84	0.00241001	0.156172	26.3	31	41.8	40.8	49.6	61.7	86.2	71.5	35	67.3	predicted pseudogene 7666 [Source:MGI Symbol;Acc:MGI:3648907]
ENSMUSG00000026938	Fcna	0.94	0.00221265	0.156393	43.4	16.1	24.9	23.5	27.7	50.1	65.3	79.4	27	55.6	Ficolin-1 [Source:UniProtKB/Swiss-Prot;Acc:O70165]
ENSMUSG00000021919	Chat	0.83	0.00392204	0.15725	40.8	23.6	31.6	50.7	37.9	68.8	72.5	90.9	36.7	67.6	choline O-acetyltransferase [Source:HGNC Symbol;Acc:HGNC:1912]
ENSMUSG00000060068	Gm12222	0.7	0.00677261	0.15725	84.2	79.4	61	124.8	103.6	174.3	174.1	146.6	87.4	149.7	predicted gene 12222 [Source:MGI Symbol;Acc:MGI:3649523]
ENSMUSG00000081999	Gm13461	0.54	0.0106707	0.15725	146	173.7	143.5	180.4	188.3	294.1	261.1	230.7	160.9	243.6	predicted gene 13461 [Source:MGI Symbol;Acc:MGI:3650103]
ENSMUSG00000029632	Ndufa4	0.34	0.03623	0.15725	2015.1	1570.9	1746.1	1999.3	1904.5	2082.1	2894.6	2088.6	1832.8	2242.4	Cytochrome c oxidase subunit NDUFA4 [Source:UniProtKB/Swiss-Prot;Acc:Q62425]
ENSMUSG00000003429	Rps11	0.4	0.0428996	0.15725	836.6	655.1	514.2	795.8	845	1058.5	1036.3	824.9	700.4	941.2	ribosomal protein S11 [Source:MGI Symbol;Acc:MGI:1351329]
ENSMUSG00000031231	Cox7b	0.39	0.0432364	0.15725	1300.9	1095.6	1323.4	1439.5	1511.9	1699.5	2191.1	1266.2	1289.9	1667.2	Cytochrome c oxidase subunit 7B, mitochondrial [Source:UniProtKB/Swiss-Prot;Acc:P56393]
ENSMUSG00000003299	Mrpl4	0.75	0.00687181	0.157555	56.6	64.5	80.2	158.2	103.6	113.5	170.8	226.1	89.9	153.5	39S ribosomal protein L4, mitochondrial [Source:UniProtKB/Swiss-Prot;Acc:Q9DCU6]
ENSMUSG00000022354	Ndufb9	0.33	0.0366529	0.157756	644.5	671.3	697.3	766.1	769.1	827.8	1021	843.2	694.8	865.3	NADH dehydrogenase [ubiquinone] 1 beta subcomplex subunit 9 [Source:UniProtKB/Swiss-Prot;Acc:Q9CQJ8]
ENSMUSG00000095588	Gm12350	0.54	0.00812138	0.158069	177.6	187.4	230.6	244.7	235	344.2	357.8	294.4	210	307.8	predicted gene 12350 [Source:MGI Symbol;Acc:MGI:3649478]
ENSMUSG00000027994	Mcub	0.78	0.00793075	0.158739	73.7	110.4	130	95.1	89	320	199.8	194.4	102.3	200.8	Calcium uniporter regulatory subunit MCUb, mitochondrial [Source:UniProtKB/Swiss-Prot;Acc:Q810S1]
ENSMUSG00000019773	Fbxo5	0.93	0.00257094	0.159232	18.4	26.1	23.7	50.7	86.1	60.8	61.2	66.1	29.7	68.6	F-box only protein 5 [Source:UniProtKB/Swiss-Prot;Acc:Q7TSG3]
ENSMUSG00000022048	Dpysl2	0.4	0.0379278	0.159232	438	249.4	391	320	367.8	478.3	466.6	463.3	349.6	444	Dihydropyrimidinase-related protein 2 [Source:UniProtKB/Swiss-Prot;Acc:O08553]
ENSMUSG00000018569	Cldn7	0.36	0.0451076	0.159232	832.6	760.6	669.1	1033	884.4	1014.7	1207.1	1060.6	823.8	1041.7	Claudin-7 [Source:UniProtKB/Swiss-Prot;Acc:Q9Z261]
ENSMUSG00000021662	Arhgef28	0.57	0.00846137	0.160579	143.4	196	202.3	192.8	220.4	295	249.8	358.3	183.6	280.9	Rho guanine nucleotide exchange factor 28 [Source:HGNC Symbol;Acc:HGNC:30322]
ENSMUSG00000040600	Eps8l3	0.77	0.00435791	0.161209	52.6	38.5	76.9	90.2	80.3	139.5	119.3	117.9	64.5	114.2	Epidermal growth factor receptor kinase substrate 8-like protein 3 [Source:UniProtKB/Swiss-Prot;Acc:Q91WL0]
ENSMUSG00000005615	Pcyt1a	0.98	0.00212707	0.161577	46	19.9	32.8	53.1	67.1	82.2	153.1	44.6	37.9	86.8	Choline-phosphate cytidylyltransferase A [Source:UniProtKB/Swiss-Prot;Acc:P49586]
ENSMUSG00000105879	Gm6204	0.3	0.0390267	0.161577	1232.5	1006.3	1096.3	1152.9	1371.8	1413.4	1290.1	1445.2	1122	1380.1	predicted gene 6204 [Source:MGI Symbol;Acc:MGI:3649038]
ENSMUSG00000010066	Cacna2d2	0.89	0.00428573	0.163098	19.7	19.9	23.7	17.3	40.9	27.7	52.4	50.7	20.2	42.9	Voltage-dependent calcium channel subunit alpha-2/delta-2 Voltage-dependent calcium channel subunit alpha-2-2 Voltage-dependent calcium channel subunit delta-2 [Source:UniProtKB/Swiss-Prot;Acc:Q6PHS9]
ENSMUSG00000076437	Selenoh	0.74	0.00458828	0.163153	93.4	45.9	75.7	71.7	77.3	91.2	101.5	198	71.7	117	Selenoprotein H [Source:UniProtKB/Swiss-Prot;Acc:Q3UQA7]
ENSMUSG00000026687	Aldh9a1	0.42	0.0475386	0.163784	285.4	325.1	290.5	411.5	324	364.7	600.3	446.4	328.1	433.9	aldehyde dehydrogenase 9 family member A1 [Source:HGNC Symbol;Acc:HGNC:412]
ENSMUSG00000023057	Fabp2	0.61	0.0401629	0.163816	307.8	347.4	440.8	619.1	306.5	528.3	1535.9	410.5	428.8	695.3	Fatty acid-binding protein, intestinal [Source:UniProtKB/Swiss-Prot;Acc:P55050]
ENSMUSG00000000171	Sdhd	0.44	0.0404407	0.164505	764.2	832.6	837.5	1160.3	1044.9	1073.7	1774.5	964	898.6	1214.3	succinate dehydrogenase complex, subunit D, integral membrane protein [Source:MGI Symbol;Acc:MGI:1914175]
ENSMUSG00000031059	Ndufb11	0.37	0.0406244	0.164898	623.5	531.1	481.5	721.6	614.4	703.6	778.4	874.5	589.4	742.7	NADH dehydrogenase [ubiquinone] 1 beta subcomplex subunit 11, mitochondrial [Source:UniProtKB/Swiss-Prot;Acc:O09111]
ENSMUSG00000029649	Pomp	0.39	0.0406461	0.164898	584	536	388.8	621.5	627.5	733.1	748.6	708.4	532.6	704.4	Proteasome maturation protein [Source:UniProtKB/Swiss-Prot;Acc:Q9CQT5]
ENSMUSG00000031883	Car7	1.03	0.00279838	0.166255	7.9	3.7	32.8	16.1	21.9	16.1	59.6	54.3	15.1	38	Carbonic anhydrase 7 [Source:UniProtKB/Swiss-Prot;Acc:Q9ERQ8]
ENSMUSG00000105975	Gm42609	1.06	0.00426252	0.167468	1.3	1.2	7.9	11.1	17.5	24.1	26.6	17.3	5.4	21.4	predicted gene 42609 [Source:MGI Symbol;Acc:MGI:5662746]
ENSMUSG00000030744	Rps3	0.32	0.0494767	0.167468	2308.4	2352.6	1969.9	2649.2	2837.1	3187	2585.9	3188	2320	2949.5	ribosomal protein S3 [Source:MGI Symbol;Acc:MGI:1350917]
ENSMUSG00000015966	Il17rb	0.88	0.00471949	0.167737	39.5	47.2	116.4	69.2	45.2	109.1	140.2	264.2	68.1	139.7	Interleukin-17 receptor B [Source:UniProtKB/Swiss-Prot;Acc:Q9JIP3]
ENSMUSG00000028519	Dab1	1.01	0.00485144	0.167737	19.7	33.5	9	16.1	21.9	37.5	130.5	50.7	19.6	60.2	Disabled homolog 1 [Source:UniProtKB/Swiss-Prot;Acc:P97318]
ENSMUSG00000016427	Ndufa1	0.29	0.0420359	0.167737	944.4	898.3	992.3	1014.5	1129.6	1086.2	1129	1309	962.4	1163.4	NADH dehydrogenase [ubiquinone] 1 alpha subcomplex subunit 1 [Source:UniProtKB/Swiss-Prot;Acc:O35683]
ENSMUSG00000030200	Bcl2l14	0.46	0.0422344	0.167964	318.3	323.9	452.1	275.5	291.9	489.9	494	595.6	342.4	467.8	Mus musculus BCL2-like 14 (apoptosis facilitator) (Bcl2l14), transcript variant 2, mRNA. [Source:RefSeq mRNA;Acc:NM_001355686]
ENSMUSG00000033735	Spr	0.7	0.00489628	0.168358	56.6	39.7	55.4	61.8	81.7	71.5	84.6	110.7	53.4	87.1	sepiapterin reductase [Source:MGI Symbol;Acc:MGI:103078]
ENSMUSG00000032407	U2surp	0.43	0.0424235	0.168358	228.9	327.6	356	276.8	404.3	462.2	316.7	492.4	297.3	418.9	U2 snRNP-associated SURP domain containing [Source:MGI Symbol;Acc:MGI:1915208]
ENSMUSG00000080921	Rpl38-ps2	0.33	0.0426111	0.168576	682.7	536	593.3	569.6	681.5	751.8	695.4	822.7	595.4	737.9	ribosomal protein L38, pseudogene 2 [Source:MGI Symbol;Acc:MGI:3646625]
ENSMUSG00000026773	Pfkfb3	0.82	0.00220745	0.169863	82.9	38.5	92.7	76.6	58.4	129.6	130.5	182.2	72.7	125.2	6-phosphofructo-2-kinase/fructose-2,6-biphosphatase 3 [Source:HGNC Symbol;Acc:HGNC:8874]
ENSMUSG00000026175	Vil1	0.31	0.0431636	0.170004	778.7	832.6	938	955.2	961.8	979.8	1165.2	1152.7	876.1	1064.9	villin 1 [Source:MGI Symbol;Acc:MGI:98930]
ENSMUSG00000027303	Ptpra	0.62	0.00967485	0.170011	86.8	86.9	114.1	65.5	112.4	145.7	134.6	170.7	88.3	140.8	protein tyrosine phosphatase, receptor type, A [Source:MGI Symbol;Acc:MGI:97808]
ENSMUSG00000026887	Mrrf	0.72	0.00471689	0.170118	67.1	32.3	56.5	55.6	64.2	83.1	90.3	104.9	52.9	85.6	Ribosome-recycling factor, mitochondrial [Source:UniProtKB/Swiss-Prot;Acc:Q9D6S7]
ENSMUSG00000032312	Csk	0.54	0.0110376	0.170118	231.5	152.6	209.1	181.6	240.8	356.7	253	299	193.7	287.4	Tyrosine-protein kinase CSK [Source:UniProtKB/Swiss-Prot;Acc:P41241]
ENSMUSG00000051079	Rgs13	0.51	0.0437222	0.17052	1186.4	1294.2	2127	1854.7	1482.8	2799.1	1631	3343.7	1615.6	2314.1	Regulator of G-protein signaling 13 [Source:UniProtKB/Swiss-Prot;Acc:Q8K443]
ENSMUSG00000031838	Ifi30	0.5	0.0129655	0.171674	205.2	178.7	146.9	203.9	239.3	213.7	304.6	276	183.7	258.4	interferon gamma inducible protein 30 [Source:MGI Symbol;Acc:MGI:2137648]
ENSMUSG00000052962	Mrpl35	0.52	0.0111982	0.172723	143.4	189.8	218.1	227.4	239.3	254.8	293.3	336.4	194.7	281	39S ribosomal protein L35, mitochondrial [Source:UniProtKB/Swiss-Prot;Acc:Q9CQL6]
ENSMUSG00000036860	Mrpl55	0.57	0.0100365	0.172881	113.1	147.7	140.1	152	151.8	207.4	261.9	213.5	138.2	208.6	39S ribosomal protein L55, mitochondrial [Source:UniProtKB/Swiss-Prot;Acc:Q9CZ83]
ENSMUSG00000035152	Ap2b1	0.68	0.00506356	0.17305	92.1	84.4	61	76.6	113.8	119.8	120.9	168.2	78.5	130.7	AP-2 complex subunit beta [Source:UniProtKB/Swiss-Prot;Acc:Q9DBG3]
ENSMUSG00000022793	B4galt4	0.79	0.00523491	0.174114	46	40.9	82.5	75.4	56.9	135.9	131.4	120	61.2	111	Beta-1,4-galactosyltransferase 4 N-acetyllactosamine synthase Lactotriaosylceramide beta-1,4-galactosyltransferase [Source:UniProtKB/Swiss-Prot;Acc:Q9JJ04]
ENSMUSG00000021771	Vdac2	0.37	0.0463803	0.177233	620.8	692.4	606.9	663.5	739.9	923.5	1046.8	693	645.9	850.8	voltage-dependent anion channel 2 [Source:MGI Symbol;Acc:MGI:106915]
ENSMUSG00000000168	Dlat	0.7	0.0103929	0.177363	90.8	95.5	93.8	70.4	124	135.9	250.6	103.5	87.6	153.5	Dihydrolipoyllysine-residue acetyltransferase component of pyruvate dehydrogenase complex, mitochondrial [Source:UniProtKB/Swiss-Prot;Acc:Q8BMF4]
ENSMUSG00000003161	Sri	0.38	0.0469295	0.178421	1123.3	892.1	1386.7	1141.7	1075.6	1743.3	1478.7	1490.9	1136	1447.1	Sorcin [Source:UniProtKB/Swiss-Prot;Acc:Q6P069]
ENSMUSG00000035493	Tgfbi	1.01	0.00294156	0.178697	18.4	2.5	21.5	24.7	13.1	8.9	96.7	39.5	16.8	39.6	transforming growth factor, beta induced [Source:MGI Symbol;Acc:MGI:99959]
ENSMUSG00000038843	Gcnt1	0.92	0.00537458	0.180386	25	6.2	72.3	50.7	67.1	69.7	76.6	106	38.5	79.9	Beta-1,3-galactosyl-O-glycosyl-glycoprotein beta-1,6-N-acetylglucosaminyltransferase [Source:UniProtKB/Swiss-Prot;Acc:Q09324]
ENSMUSG00000013698	Pea15a	0.57	0.0105004	0.180386	131.5	209.7	152.6	168	221.8	400.5	248.2	220.3	165.5	272.7	Mus musculus phosphoprotein enriched in astrocytes 15A (Pea15a), transcript variant 4, mRNA. [Source:RefSeq mRNA;Acc:NM_001329871]
ENSMUSG00000025747	Tyms	0.57	0.00707489	0.182748	130.2	114.2	124.3	118.6	143	203.8	172.4	213.9	121.8	183.3	thymidylate synthase [Source:MGI Symbol;Acc:MGI:98878]
ENSMUSG00000081413	Uqcrh-ps2	0.57	0.00870472	0.182748	115.8	96.8	126.6	93.9	153.2	143	199.8	151.3	108.3	161.9	ubiquinol-cytochrome c reductase hinge protein, pseudogene 2 [Source:MGI Symbol;Acc:MGI:3650492]
ENSMUSG00000027315	Spint1	0.38	0.0495035	0.18397	303.8	289.1	239.6	329.9	293.3	310.2	460.9	425.9	290.6	372.6	Kunitz-type protease inhibitor 1 [Source:UniProtKB/Swiss-Prot;Acc:Q9R097]
ENSMUSG00000014769	Psmb1	0.32	0.0496035	0.183974	1149.6	985.2	1025.1	1304.8	1230.3	1501	1345.7	1435.5	1116.2	1378.1	proteasome (prosome, macropain) subunit, beta type 1 [Source:MGI Symbol;Acc:MGI:104884]
ENSMUSG00000038816	Ctnnal1	0.93	0.00271715	0.184065	50	42.2	27.1	44.5	75.9	84.9	51.6	151.3	40.9	90.9	Alpha-catulin [Source:UniProtKB/Swiss-Prot;Acc:O88327]
ENSMUSG00000054115	Skp2	1.03	0.00340092	0.184065	26.3	6.2	14.7	11.1	16.1	32.2	27.4	77.6	14.6	38.3	S-phase kinase-associated protein 2 (p45) [Source:MGI Symbol;Acc:MGI:1351663]
ENSMUSG00000064694	Gm24146	0.96	0.00540948	0.184098	13.2	17.4	27.1	12.4	29.2	21.5	37.1	91.3	17.5	44.8	predicted gene, 24146 [Source:MGI Symbol;Acc:MGI:5453923]
ENSMUSG00000030747	Dgat2	1.02	0.00514793	0.184712	9.2	5	5.7	6.2	7.3	27.7	31.4	19.8	6.5	21.6	Diacylglycerol O-acyltransferase 2 [Source:UniProtKB/Swiss-Prot;Acc:Q9DCV3]
ENSMUSG00000030612	Mrpl46	0.54	0.0112833	0.187858	171	150.1	175.2	259.5	255.4	286.1	248.2	310.5	188.9	275.1	39S ribosomal protein L46, mitochondrial [Source:UniProtKB/Swiss-Prot;Acc:Q9EQI8]
ENSMUSG00000006777	Krt23	0.71	0.0152183	0.188607	122.3	143.9	218.1	198.9	135.7	379.9	204.7	476.6	170.8	299.2	Keratin, type I cytoskeletal 23 [Source:UniProtKB/Swiss-Prot;Acc:Q99PS0]
ENSMUSG00000035268	Pkig	0.58	0.0116327	0.188918	82.9	109.2	92.7	70.4	119.7	152.9	131.4	157.4	88.8	140.3	cAMP-dependent protein kinase inhibitor gamma [Source:UniProtKB/Swiss-Prot;Acc:O70139]
ENSMUSG00000024124	Prss30	1.02	0.00588338	0.188952	2.6	0	13.6	11.1	16.1	16.1	51.6	15.1	6.8	24.7	Serine protease 30 [Source:UniProtKB/Swiss-Prot;Acc:Q9QYZ9]
ENSMUSG00000041301	Cftr	0.57	0.0116913	0.188952	126.3	112.9	101.7	110	122.6	190.4	164.4	204.1	112.7	170.4	Cystic fibrosis transmembrane conductance regulator [Source:UniProtKB/Swiss-Prot;Acc:P26361]
ENSMUSG00000040824	Snrpd2	0.5	0.0115979	0.189583	167	187.4	162.7	166.8	211.6	247.6	227.2	301.9	171	247.1	small nuclear ribonucleoprotein D2 [Source:MGI Symbol;Acc:MGI:98345]
ENSMUSG00000073982	Rhog	0.79	0.00579261	0.190528	36.8	50.9	80.2	105	78.8	141.2	152.3	131.5	68.2	126	ras homolog family member G [Source:MGI Symbol;Acc:MGI:1928370]
ENSMUSG00000025231	Sufu	0.84	0.00614534	0.191153	26.3	18.6	26	18.5	45.2	34.9	41.9	57.5	22.4	44.9	SUFU negative regulator of hedgehog signaling [Source:MGI Symbol;Acc:MGI:1345643]
ENSMUSG00000024181	Mrpl28	0.51	0.0108094	0.191153	252.5	224.6	230.6	275.5	265.6	337	315.1	466.2	245.8	346	39S ribosomal protein L28, mitochondrial [Source:UniProtKB/Swiss-Prot;Acc:Q9D1B9]
ENSMUSG00000038781	Stap2	0.54	0.0108589	0.191153	123.6	129	154.8	170.5	138.6	181.5	247.4	254.8	144.5	205.6	Signal-transducing adaptor protein 2 [Source:UniProtKB/Swiss-Prot;Acc:Q8R0L1]
ENSMUSG00000024589	Nedd4l	0.61	0.0121564	0.191153	169.7	126.6	122.1	106.3	153.2	244.1	167.6	269.9	131.1	208.7	neural precursor cell expressed, developmentally down-regulated 4-like, E3 ubiquitin protein ligase [Source:HGNC Symbol;Acc:HGNC:7728]
ENSMUSG00000090553	Snrpe	0.49	0.0162981	0.19345	264.4	251.9	228.3	290.4	326.9	499.7	389.2	314.5	258.7	382.6	small nuclear ribonucleoprotein E [Source:MGI Symbol;Acc:MGI:98346]
ENSMUSG00000018427	Ypel2	0.58	0.0126101	0.195253	117.1	78.2	101.7	145.8	127	167.2	146.7	207.4	110.7	162	yippee like 2 [Source:MGI Symbol;Acc:MGI:1925114]
ENSMUSG00000074218	Cox7a1	0.99	0.00337543	0.195509	36.8	37.2	19.2	54.4	33.6	45.6	229.7	86.6	36.9	98.9	Cytochrome c oxidase subunit 7A1, mitochondrial [Source:UniProtKB/Swiss-Prot;Acc:P56392]
ENSMUSG00000024713	Pcsk5	0.97	0.00582855	0.196495	11.8	6.2	11.3	8.6	16.1	30.4	29	25.2	9.5	25.2	Proprotein convertase subtilisin/kexin type 5 [Source:UniProtKB/Swiss-Prot;Acc:Q04592]
ENSMUSG00000049536	Tceal1	0.9	0.00623921	0.197933	14.5	11.2	19.2	13.6	23.4	34	33	39.9	14.6	32.6	Transcription elongation factor A protein-like 1 [Source:UniProtKB/Swiss-Prot;Acc:Q921P9]
ENSMUSG00000024008	Cpne5	0.96	0.0063339	0.199037	18.4	3.7	41.8	29.7	16.1	67	54.8	84.8	23.4	55.7	Copine-5 [Source:UniProtKB/Swiss-Prot;Acc:Q8JZW4]
ENSMUSG00000030760	Acer3	0.65	0.0123746	0.199037	55.2	79.4	119.8	101.3	106.5	128.7	207.1	136.2	88.9	144.6	alkaline ceramidase 3 [Source:MGI Symbol;Acc:MGI:1913440]
ENSMUSG00000079197	Psme2	0.54	0.0146723	0.199037	142.1	179.9	174	238.5	205.8	234.2	363.4	273.5	183.6	269.2	Proteasome activator complex subunit 2 [Source:UniProtKB/Swiss-Prot;Acc:P97372]
ENSMUSG00000010607	Pigyl	0.65	0.0112479	0.202278	78.9	98	149.2	154.5	154.7	188.6	155.5	270.6	120.1	192.4	Phosphatidylinositol N-acetylglucosaminyltransferase subunit Y [Source:UniProtKB/Swiss-Prot;Acc:P0C1P0]
ENSMUSG00000050100	Hmx2	0.86	0.00674792	0.202802	17.1	36	63.3	66.7	68.6	101	76.6	134.8	45.8	95.2	Homeobox protein HMX2 [Source:UniProtKB/Swiss-Prot;Acc:P43687]
ENSMUSG00000025207	Sema4g	0.46	0.0152579	0.202876	299.9	266.8	231.7	275.5	274.4	374.6	422.3	404.7	268.5	369	Semaphorin-4G [Source:UniProtKB/Swiss-Prot;Acc:Q9WUH7]
ENSMUSG00000032459	Mrps22	0.56	0.0135287	0.203657	111.8	116.6	92.7	132.2	138.6	164.5	156.3	222.8	113.3	170.6	28S ribosomal protein S22, mitochondrial [Source:UniProtKB/Swiss-Prot;Acc:Q9CXW2]
ENSMUSG00000103711	Tstd1	0.75	0.00658279	0.203818	31.6	40.9	35	48.2	54	64.4	92.7	71.2	38.9	70.6	thiosulfate sulfurtransferase like domain containing 1 [Source:HGNC Symbol;Acc:HGNC:35410]
ENSMUSG00000036027	1810046K07Rik	0.7	0.0179247	0.204295	114.4	110.4	176.3	92.7	125.5	421.1	172.4	221.8	123.5	235.2	Uncharacterized [Source:UniProtKB/Swiss-Prot;Acc:Q9D8Q6]
ENSMUSG00000079355	Ackr4	0.75	0.00666953	0.204902	56.6	37.2	71.2	48.2	48.2	93	134.6	90.6	53.3	91.6	atypical chemokine receptor 4 [Source:MGI Symbol;Acc:MGI:2181676]
ENSMUSG00000007036	Abhd16a	0.55	0.0122648	0.204902	111.8	172.5	176.3	196.5	251	253.9	214.4	289.3	164.3	252.1	abhydrolase domain containing 16A [Source:MGI Symbol;Acc:MGI:99476]
ENSMUSG00000100551	Gm19503	0.6	0.0112312	0.208074	84.2	98	85.9	107.5	106.5	166.3	180.5	137.7	93.9	147.7	predicted gene, 19503 [Source:MGI Symbol;Acc:MGI:5011688]
ENSMUSG00000034880	Mrpl34	0.55	0.0186844	0.208609	143.4	179.9	127.7	232.3	185.3	258.4	310.2	274.6	170.8	257.1	39S ribosomal protein L34, mitochondrial [Source:UniProtKB/Swiss-Prot;Acc:Q99N91]
ENSMUSG00000106917	Gm7832	0.6	0.0121222	0.209377	88.1	119.1	85.9	121.1	127	169.9	208.7	150.2	103.6	163.9	predicted gene 7832 [Source:MGI Symbol;Acc:MGI:3779767]
ENSMUSG00000021252	Erg28	0.47	0.0128706	0.209622	196	173.7	195.5	216.2	283.1	282.5	299.8	237.2	195.4	275.7	Probable ergosterol biosynthetic protein 28 [Source:UniProtKB/Swiss-Prot;Acc:Q9ERY9]
ENSMUSG00000026709	Dars2	0.84	0.00388361	0.209852	44.7	34.7	27.1	38.3	49.6	74.2	59.6	101.7	36.2	71.3	Aspartate--tRNA ligase, mitochondrial [Source:UniProtKB/Swiss-Prot;Acc:Q8BIP0]
ENSMUSG00000057897	Camk2b	0.57	0.0166129	0.211865	161.8	131.5	158.2	154.5	135.7	202	196.6	358.7	151.5	223.3	Calcium/calmodulin-dependent protein kinase type II subunit beta [Source:UniProtKB/Swiss-Prot;Acc:P28652]
ENSMUSG00000005470	Asf1b	0.79	0.00767792	0.21211	82.9	32.3	26	72.9	83.2	92.1	110.4	106	53.5	97.9	Histone chaperone ASF1B [Source:UniProtKB/Swiss-Prot;Acc:Q9DAP7]
ENSMUSG00000027342	Pcna	0.49	0.0149056	0.21211	156.5	130.3	161.6	122.3	195.6	177	195	234	142.7	200.4	proliferating cell nuclear antigen [Source:MGI Symbol;Acc:MGI:97503]
ENSMUSG00000023939	Mrpl14	0.49	0.0173663	0.216537	157.8	152.6	214.7	189.1	204.3	225.3	227.2	328.1	178.6	246.2	39S ribosomal protein L14, mitochondrial [Source:UniProtKB/Swiss-Prot;Acc:Q9D1I6]
ENSMUSG00000021376	Tpmt	0.74	0.00808219	0.218654	28.9	60.8	57.6	55.6	124	89.4	67.7	109.6	50.7	97.7	thiopurine S-methyltransferase [Source:HGNC Symbol;Acc:HGNC:12014]
ENSMUSG00000034892	Rps29	0.47	0.017778	0.220407	143.4	120.4	180.8	150.7	194.1	190.4	224.8	203.1	148.8	203.1	40S ribosomal protein S29 [Source:UniProtKB/Swiss-Prot;Acc:P62274]
ENSMUSG00000020766	Galk1	0.63	0.0177886	0.220407	105.2	124.1	182	189.1	137.2	224.4	191	392.5	150.1	236.3	Galactokinase [Source:UniProtKB/Swiss-Prot;Acc:Q9R0N0]
ENSMUSG00000049124	Gm8186	0.49	0.0177936	0.220407	186.8	175	170.7	219.9	226.2	343.3	270.8	252.3	188.1	273.1	predicted gene 8186 [Source:MGI Symbol;Acc:MGI:3643110]
ENSMUSG00000041741	Pde3a	0.93	0.00821536	0.220891	9.2	45.9	40.7	16.1	35	87.6	120.1	51.4	28	73.5	phosphodiesterase 3A, cGMP inhibited [Source:MGI Symbol;Acc:MGI:1860764]
ENSMUSG00000041361	Myzap	0.93	0.00487885	0.222222	28.9	13.6	30.5	23.5	10.2	44.7	77.4	76.9	24.1	52.3	Myocardial zonula adherens protein [Source:UniProtKB/Swiss-Prot;Acc:Q3UIJ9]
ENSMUSG00000039840	Epg5	0.81	0.00835057	0.22295	14.5	38.5	30.5	25.9	70.1	44.7	66.9	49.2	27.3	57.7	Ectopic P granules [Source:UniProtKB/Swiss-Prot;Acc:Q80TA9]
ENSMUSG00000030465	Psd3	0.6	0.0129176	0.223541	119.7	78.2	146.9	100.1	151.8	126.9	139.4	239.7	111.2	164.5	pleckstrin and Sec7 domain containing 3 [Source:MGI Symbol;Acc:MGI:1918215]
ENSMUSG00000058690	Ccser2	0.52	0.0130229	0.224678	127.6	89.3	128.8	127.3	167.8	169.9	181.3	159.2	118.3	169.6	Mus musculus coiled-coil serine rich 2 (Ccser2), transcript variant 3, mRNA. [Source:RefSeq mRNA;Acc:NM_001347502]
ENSMUSG00000029201	Ugdh	0.62	0.0164351	0.227453	136.8	228.3	163.9	263.2	189.7	256.6	454.5	383.1	198	321	UDP-glucose dehydrogenase [Source:MGI Symbol;Acc:MGI:1306785]
ENSMUSG00000020290	Xpo1	0.44	0.0188162	0.227453	293.3	291.6	247.5	205.1	380.9	370.1	394.9	323.5	259.4	367.3	exportin 1 [Source:MGI Symbol;Acc:MGI:2144013]
ENSMUSG00000021097	Clmn	0.51	0.0190838	0.227453	181.5	271.7	272.4	275.5	256.9	386.2	374.7	442.8	250.3	365.1	Calmin [Source:UniProtKB/Swiss-Prot;Acc:Q8C5W0]
ENSMUSG00000015994	Fnta	0.51	0.022135	0.227453	157.8	101.7	193.3	131	195.6	216.3	187	224.3	146	205.8	Protein farnesyltransferase/geranylgeranyltransferase type-1 subunit alpha [Source:UniProtKB/Swiss-Prot;Acc:Q61239]
ENSMUSG00000059040	Eno1b	0.85	0.00873946	0.227477	23.7	6.2	19.2	23.5	27.7	29.5	45.9	39.2	18.1	35.6	enolase 1B, retrotransposed [Source:MGI Symbol;Acc:MGI:3648653]
ENSMUSG00000031621	Isx	0.88	0.00874638	0.227477	48.7	38.5	23.7	56.8	33.6	78.7	209.5	60.7	41.9	95.6	intestine specific homeobox [Source:MGI Symbol;Acc:MGI:1918847]
ENSMUSG00000018846	Pank3	0.53	0.0151197	0.22821	172.3	140.2	166.1	163.1	166.4	168.1	350.5	222.8	160.4	227	pantothenate kinase 3 [Source:MGI Symbol;Acc:MGI:2387464]
ENSMUSG00000033715	Akr1c14	0.87	0.00825883	0.228331	34.2	14.9	13.6	16.1	20.4	37.5	58	51.4	19.7	41.8	aldo-keto reductase family 1, member C14 [Source:MGI Symbol;Acc:MGI:2145458]
ENSMUSG00000033826	Dnah8	0.99	0.00419096	0.229072	10.5	72	29.4	35.8	36.5	136.8	125.7	97.8	36.9	99.2	Dynein heavy chain 8, axonemal [Source:UniProtKB/Swiss-Prot;Acc:Q91XQ0]
ENSMUSG00000020649	Rrm2	0.82	0.00457125	0.229072	52.6	42.2	58.8	35.8	37.9	89.4	108	124.7	47.4	90	Ribonucleoside-diphosphate reductase subunit M2 [Source:UniProtKB/Swiss-Prot;Acc:P11157]
ENSMUSG00000030316	Tamm41	0.71	0.00893515	0.2343	46	42.2	45.2	81.6	109.5	77.8	84.6	104.9	53.7	94.2	TAM41 mitochondrial translocator assembly and maintenance homolog [Source:MGI Symbol;Acc:MGI:1916221]
ENSMUSG00000028894	Inpp5b	0.56	0.0158898	0.234949	197.3	166.3	179.7	271.8	230.6	345.1	240.1	396.8	203.8	303.2	Type II inositol 1,4,5-trisphosphate 5-phosphatase [Source:UniProtKB/Swiss-Prot;Acc:Q8K337]
ENSMUSG00000025498	Irf7	0.73	0.0142849	0.235953	85.5	69.5	254.3	75.4	91.9	152.9	294.1	286.5	121.2	206.4	interferon regulatory factor 7 [Source:MGI Symbol;Acc:MGI:1859212]
ENSMUSG00000022370	Mrpl13	0.45	0.0180888	0.237955	194.7	176.2	193.3	196.5	226.2	279.8	300.6	237.6	190.1	261	39S ribosomal protein L13, mitochondrial [Source:UniProtKB/Swiss-Prot;Acc:Q9D1P0]
ENSMUSG00000019942	Cdk1	0.66	0.00912656	0.240884	73.7	78.2	72.3	75.4	91.9	116.2	182.1	104.6	74.9	123.7	Cyclin-dependent kinase 1 [Source:UniProtKB/Swiss-Prot;Acc:P11440]
ENSMUSG00000036932	Aifm1	0.49	0.0184808	0.240884	117.1	156.3	139	171.8	204.3	250.3	228.1	184.7	146	216.9	Apoptosis-inducing factor 1, mitochondrial [Source:UniProtKB/Swiss-Prot;Acc:Q9Z0X1]
ENSMUSG00000083829	Gm2199	0.55	0.024881	0.241793	182.8	191.1	122.1	210.1	210.2	261	393.2	213.9	176.5	269.6	predicted gene 2199 [Source:MGI Symbol;Acc:MGI:3780369]
ENSMUSG00000049233	Apoo-ps	0.52	0.0150887	0.24197	127.6	75.7	105.1	103.8	128.4	134.1	162.8	150.2	103	143.9	apolipoprotein O, pseudogene [Source:MGI Symbol;Acc:MGI:3649039]
ENSMUSG00000059070	Rpl18	0.54	0.0179838	0.241999	109.2	126.6	102.8	134.7	173.7	174.3	139.4	227.2	118.3	178.6	ribosomal protein L18 [Source:MGI Symbol;Acc:MGI:98003]
ENSMUSG00000001827	Folr1	0.95	0.00530395	0.24266	11.8	22.3	41.8	24.7	26.3	33.1	55.6	138	25.2	63.2	Folate receptor alpha [Source:UniProtKB/Swiss-Prot;Acc:P35846]
ENSMUSG00000063524	Eno1	0.55	0.0182186	0.243895	96	89.3	122.1	129.7	102.2	179.7	178.1	176.8	109.3	159.2	Alpha-enolase [Source:UniProtKB/Swiss-Prot;Acc:P17182]
ENSMUSG00000028223	Decr1	0.49	0.0253809	0.244024	169.7	214.7	192.1	165.6	283.1	248.5	356.2	205.6	185.5	273.4	2,4-dienoyl-CoA reductase, mitochondrial [Source:UniProtKB/Swiss-Prot;Acc:Q9CQ62]
ENSMUSG00000114254	Gm48067	0.46	0.0190174	0.244036	247.3	248.2	269	287.9	235	347.8	415.8	421.2	263.1	354.9	predicted gene, 48067 [Source:MGI Symbol;Acc:MGI:6097396]
ENSMUSG00000024414	Mrpl27	0.57	0.0126649	0.246759	88.1	105.5	101.7	132.2	119.7	170.8	161.2	196.6	106.9	162	39S ribosomal protein L27, mitochondrial [Source:UniProtKB/Swiss-Prot;Acc:Q99N92]
ENSMUSG00000091721	Gimd1	0.88	0.00549602	0.247272	18.4	16.1	46.3	44.5	21.9	17.9	128.1	96	31.3	66	GTPase IMAP family member GIMD1 [Source:UniProtKB/Swiss-Prot;Acc:E9PW74]
ENSMUSG00000079179	Rab10os	0.7	0.00966705	0.248577	40.8	33.5	36.2	32.1	70.1	63.5	64.5	57.1	35.6	63.8
ENSMUSG00000024601	Isoc1	0.52	0.0173216	0.254377	100	110.4	97.2	98.9	119.7	149.3	178.9	147.7	101.6	148.9	Isochorismatase domain-containing protein 1 [Source:UniProtKB/Swiss-Prot;Acc:Q91V64]
ENSMUSG00000019429	Ffar3	0.76	0.0106729	0.254994	46	26.1	57.6	49.4	37.9	102.8	78.2	99.9	44.8	79.7	Free fatty acid receptor 3 [Source:UniProtKB/Swiss-Prot;Acc:Q3UFD7]
ENSMUSG00000047115	Fam221a	0.62	0.0206843	0.254994	121	64.5	119.8	122.3	135.7	228	115.2	203.4	106.9	170.6	Protein FAM221A [Source:UniProtKB/Swiss-Prot;Acc:Q8C790]
ENSMUSG00000045751	Mms22l	0.97	0.00580511	0.255371	14.5	14.9	6.8	9.9	30.6	26.8	18.5	51	11.5	31.8	Protein MMS22-like [Source:UniProtKB/Swiss-Prot;Acc:B1AUR6]
ENSMUSG00000055730	Ces2a	0.96	0.00957163	0.255957	2.6	0	12.4	14.8	2.9	21.5	54	25.9	7.5	26.1	Pyrethroid hydrolase Ces2a [Source:UniProtKB/Swiss-Prot;Acc:Q8QZR3]
ENSMUSG00000032420	Nt5e	1.32	0.000362945	0.257146	5.3	0	12.4	3.7	1.5	11.6	32.2	68.6	5.4	28.5	5' nucleotidase, ecto [Source:MGI Symbol;Acc:MGI:99782]
ENSMUSG00000029802	Abcg2	0.73	0.0177813	0.257602	51.3	63.3	107.4	114.9	105.1	78.7	323.1	101.4	84.2	152.1	ATP binding cassette subfamily G member 2 (Junior blood group) [Source:MGI Symbol;Acc:MGI:1347061]
ENSMUSG00000024725	Ostf1	0.48	0.0243847	0.261079	163.1	239.5	254.3	260.7	242.3	334.3	372.3	352.2	229.4	325.3	Osteoclast-stimulating factor 1 [Source:UniProtKB/Swiss-Prot;Acc:Q62422]
ENSMUSG00000022672	Prkdc	0.81	0.00661278	0.261513	34.2	24.8	29.4	22.2	30.6	50.1	67.7	61.8	27.7	52.6	DNA-dependent protein kinase catalytic subunit [Source:UniProtKB/Swiss-Prot;Acc:P97313]
ENSMUSG00000036820	Amdhd2	0.71	0.0109835	0.26176	52.6	22.3	39.6	38.3	39.4	56.3	66.9	85.5	38.2	62	N-acetylglucosamine-6-phosphate deacetylase [Source:UniProtKB/Swiss-Prot;Acc:Q8JZV7]
ENSMUSG00000040883	Tmem205	0.47	0.0220102	0.262586	167	96.8	139	192.8	148.9	165.4	232.9	219.2	148.9	191.6	Transmembrane protein 205 [Source:UniProtKB/Swiss-Prot;Acc:Q91XE8]
ENSMUSG00000025757	Hspa4l	0.52	0.0290433	0.262709	135.5	193.6	263.3	234.8	262.7	363.9	240.9	373.4	206.8	310.2	Heat shock 70 kDa protein 4L [Source:UniProtKB/Swiss-Prot;Acc:P48722]
ENSMUSG00000042010	Acacb	0.91	0.00672637	0.26284	13.2	26.1	22.6	23.5	23.4	43.8	42.7	92	21.3	50.5	acetyl-Coenzyme A carboxylase beta [Source:MGI Symbol;Acc:MGI:2140940]
ENSMUSG00000029772	Ahcyl2	0.55	0.0248756	0.26284	117.1	134	193.3	195.2	185.3	227.1	350.5	184.4	159.9	236.8	S-adenosylhomocysteine hydrolase-like 2 [Source:MGI Symbol;Acc:MGI:1921590]
ENSMUSG00000027346	Gpcpd1	0.53	0.0249743	0.263653	106.5	111.7	174	194	169.3	123.4	238.5	286.5	146.6	204.4	glycerophosphocholine phosphodiesterase 1 [Source:MGI Symbol;Acc:MGI:104898]
ENSMUSG00000041133	Smc1a	0.48	0.0251358	0.264589	172.3	153.9	123.2	163.1	211.6	212.8	179.7	272.1	153.1	219	structural maintenance of chromosomes 1A [Source:MGI Symbol;Acc:MGI:1344345]
ENSMUSG00000024479	Mal2	0.68	0.0220426	0.264639	121	115.4	180.8	221.2	182.4	211.9	549.6	134.8	159.6	269.7	Protein MAL2 [Source:UniProtKB/Swiss-Prot;Acc:Q8BI08]
ENSMUSG00000020589	Fam49a	0.94	0.00605966	0.267059	23.7	68.2	12.4	60.5	62.8	148.4	66.9	143.4	41.2	105.4	Protein FAM49A [Source:UniProtKB/Swiss-Prot;Acc:Q8BHZ0]
ENSMUSG00000030729	Pgm2l1	0.46	0.0302304	0.268256	167	186.1	141.3	138.4	201.4	309.3	186.1	239	158.2	234	Glucose 1,6-bisphosphate synthase [Source:UniProtKB/Swiss-Prot;Acc:Q8CAA7]
ENSMUSG00000058022	Adtrp	0.75	0.0119522	0.269461	92.1	37.2	36.2	84	56.9	74.2	203.9	97.8	62.4	108.2	Androgen-dependent TFPI-regulating protein [Source:UniProtKB/Swiss-Prot;Acc:Q8C138]
ENSMUSG00000026039	Sgol2a	0.94	0.0106781	0.270761	0	7.4	7.9	11.1	11.7	17	31.4	28	6.6	22	Shugoshin 2 [Source:UniProtKB/Swiss-Prot;Acc:Q7TSY8]
ENSMUSG00000026707	Nsun6	0.84	0.0117384	0.270883	11.8	19.9	21.5	22.2	26.3	34	33.8	66.5	18.9	40.1	Putative methyltransferase NSUN6 [Source:UniProtKB/Swiss-Prot;Acc:Q7TS68]
ENSMUSG00000041164	Zmiz2	0.61	0.0120927	0.270998	65.8	63.3	81.4	79.1	77.3	126.1	127.3	117.9	72.4	112.2	zinc finger, MIZ-type containing 2 [Source:MGI Symbol;Acc:MGI:106374]
ENSMUSG00000064372	mt-Tp	0.43	0.0211229	0.27405	209.1	182.4	212.5	223.7	245.2	192.2	340.1	306.9	206.9	271.1	mitochondrially encoded tRNA proline [Source:MGI Symbol;Acc:MGI:102478]
ENSMUSG00000033671	Cep350	0.56	0.0190128	0.275105	73.7	99.3	89.3	100.1	128.4	93.9	170.8	157.4	90.6	137.6	Centrosome-associated protein 350 [Source:UniProtKB/Swiss-Prot;Acc:E9Q309]
ENSMUSG00000038422	Hdhd3	0.88	0.011646	0.275629	10.5	31	56.5	56.8	49.6	74.2	197.4	48.2	38.7	92.4	Haloacid dehalogenase-like hydrolase domain-containing protein 3 [Source:UniProtKB/Swiss-Prot;Acc:Q9CYW4]
ENSMUSG00000063450	Syne2	0.63	0.0227957	0.276152	121	111.7	145.8	82.8	83.2	175.2	190.2	293.3	115.3	185.5	spectrin repeat containing, nuclear envelope 2 [Source:MGI Symbol;Acc:MGI:2449316]
ENSMUSG00000115816	CT009530.1	0.94	0.0112788	0.279051	0	2.5	6.8	12.4	11.7	13.4	41.9	14	5.4	20.3
ENSMUSG00000059183	Mtfmt	0.72	0.0118977	0.279051	46	38.5	32.8	51.9	62.8	125.2	69.3	67.9	42.3	81.3	mitochondrial methionyl-tRNA formyltransferase [Source:MGI Symbol;Acc:MGI:1916856]
ENSMUSG00000030499	Kctd15	0.88	0.0124121	0.279484	7.9	8.7	17	14.8	13.1	34	26.6	41	12.1	28.7	BTB/POZ domain-containing protein KCTD15 [Source:UniProtKB/Swiss-Prot;Acc:Q8K0E1]
ENSMUSG00000026922	Agpat2	0.74	0.0128372	0.28073	50	78.2	74.6	75.4	81.7	113.5	231.3	88.1	69.5	128.6	1-acylglycerol-3-phosphate O-acyltransferase 2 (lysophosphatidic acid acyltransferase, beta) [Source:MGI Symbol;Acc:MGI:1914762]
ENSMUSG00000024829	Mrpl21	0.45	0.027973	0.280827	228.9	151.4	152.6	201.4	218.9	263.7	272.4	241.9	183.6	249.2	39S ribosomal protein L21, mitochondrial [Source:UniProtKB/Swiss-Prot;Acc:Q9D1N9]
ENSMUSG00000025371	Chmp6	0.71	0.0128999	0.281164	44.7	47.2	48.6	79.1	49.6	86.7	146.7	93.1	54.9	94	Charged multivesicular body protein 6 [Source:UniProtKB/Swiss-Prot;Acc:P0C0A3]
ENSMUSG00000037725	Ckap2	0.84	0.0130374	0.283204	30.3	28.5	9	21	21.9	53.6	62	61.5	22.2	49.8	Cytoskeleton-associated protein 2 [Source:UniProtKB/Swiss-Prot;Acc:Q3V1H1]
ENSMUSG00000028974	Dffa	0.72	0.0127713	0.284009	26.3	19.9	30.5	30.9	32.1	34	57.2	60.4	26.9	45.9	DNA fragmentation factor subunit alpha [Source:UniProtKB/Swiss-Prot;Acc:O54786]
ENSMUSG00000018919	Tm4sf5	0.6	0.0289329	0.284127	127.6	251.9	247.5	268.1	217.5	299.5	603.6	318.1	223.8	359.6	transmembrane 4 superfamily member 5 [Source:MGI Symbol;Acc:MGI:1922854]
ENSMUSG00000012483	Rpa3	0.52	0.0204134	0.285018	138.1	101.7	93.8	113.7	157.6	140.4	209.5	144.1	111.8	162.9	Replication protein A 14 kDa subunit [Source:UniProtKB/Swiss-Prot;Acc:Q9CQ71]
ENSMUSG00000057411	Fam173a	0.52	0.0218136	0.285244	118.4	114.2	102.8	137.2	147.4	157.3	148.3	227.9	118.1	170.2	Protein FAM173A [Source:UniProtKB/Swiss-Prot;Acc:Q501J2]
ENSMUSG00000060803	Gstp1	0.54	0.0230126	0.285244	246	256.8	197.8	302.7	291.9	401.4	532.7	278.9	250.8	376.2	Glutathione S-transferase P 1 [Source:UniProtKB/Swiss-Prot;Acc:P19157]
ENSMUSG00000002812	Flii	0.53	0.0245612	0.285244	90.8	93.1	99.5	122.3	122.6	104.6	145.1	207.4	101.4	144.9	isoform 2 [Source:RefSeq peptide;Acc:NP_001289136]
ENSMUSG00000050552	Lamtor4	0.48	0.0259386	0.285244	172.3	124.1	114.1	165.6	156.2	203.8	214.4	218.2	144	198.1	Ragulator complex protein LAMTOR4 Ragulator complex protein LAMTOR4, N-terminally processed [Source:UniProtKB/Swiss-Prot;Acc:Q8CF66]
ENSMUSG00000042489	Clspn	0.94	0.0103503	0.285343	6.6	11.2	10.2	6.2	10.2	20.6	19.3	49.6	8.5	24.9	Claspin [Source:UniProtKB/Swiss-Prot;Acc:Q80YR7]
ENSMUSG00000031533	Mrps31	0.43	0.0342317	0.285343	168.4	145.2	162.7	187.8	242.3	212.8	262.7	189.1	166	226.7	28S ribosomal protein S31, mitochondrial [Source:UniProtKB/Swiss-Prot;Acc:Q61733]
ENSMUSG00000028532	Cachd1	0.8	0.0131684	0.28576	17.1	17.4	52	23.5	49.6	63.5	50.8	60	27.5	56	VWFA and cache domain-containing protein 1 [Source:UniProtKB/Swiss-Prot;Acc:Q6PDJ1]
ENSMUSG00000017009	Sdc4	0.46	0.0294518	0.285928	227.6	143.9	265.6	187.8	195.6	253.9	359.4	262.7	206.2	267.9	syndecan 4 [Source:MGI Symbol;Acc:MGI:1349164]
ENSMUSG00000058672	Tubb2a	0.72	0.0134805	0.289784	51.3	38.5	33.9	37.1	55.5	76.9	51.6	105.3	40.2	72.3	tubulin, beta 2A class IIA [Source:MGI Symbol;Acc:MGI:107861]
ENSMUSG00000045038	Prkce	0.66	0.0134825	0.289784	44.7	40.9	47.5	40.8	67.1	46.5	96.7	77.3	43.5	71.9	protein kinase C, epsilon [Source:MGI Symbol;Acc:MGI:97599]
ENSMUSG00000056671	Prelid2	0.66	0.0212971	0.289784	64.5	99.3	123.2	194	182.4	271.8	245	144.1	120.2	210.8	PRELI domain-containing protein 2 [Source:UniProtKB/Swiss-Prot;Acc:Q0VBB0]
ENSMUSG00000029269	Sult1b1	0.83	0.0237527	0.289784	47.4	74.4	44.1	114.9	51.1	144.8	808.3	111.4	70.2	278.9	Mus musculus sulfotransferase family 1B, member 1 (Sult1b1), transcript variant 1, mRNA. [Source:RefSeq mRNA;Acc:NM_001356943]
ENSMUSG00000028470	Hint2	0.4	0.0302173	0.290556	214.4	213.4	223.8	237.2	265.6	230.6	307	346.8	222.2	287.5	histidine triad nucleotide binding protein 2 [Source:MGI Symbol;Acc:MGI:1916167]
ENSMUSG00000034640	Tiparp	0.67	0.0214962	0.291562	56.6	104.2	79.1	131	77.3	215.4	185.3	175.4	92.7	163.4	TCDD-inducible poly(ADP-ribose) polymerase [Source:MGI Symbol;Acc:MGI:2159210]
ENSMUSG00000036223	Ska1	0.81	0.0141208	0.293398	13.2	16.1	21.5	9.9	33.6	27.7	32.2	37.4	15.2	32.7	spindle and kinetochore associated complex subunit 1 [Source:MGI Symbol;Acc:MGI:1913718]
ENSMUSG00000068240	Gm11808	0.44	0.0244754	0.29472	206.5	196	265.6	248.4	274.4	314.7	272.4	368.4	229.1	307.5	predicted gene 11808 [Source:MGI Symbol;Acc:MGI:3649356]
ENSMUSG00000021361	Tmem14c	0.49	0.0309299	0.294743	221	204.7	201.2	326.2	259.8	396	402.1	294	238.3	338	transmembrane protein 14C [Source:MGI Symbol;Acc:MGI:1913404]
ENSMUSG00000066705	Fxyd6	0.89	0.00634642	0.294937	15.8	60.8	54.2	72.9	89	100.1	81.4	187.3	50.9	114.4	FXYD domain-containing ion transport regulator 6 [Source:UniProtKB/Swiss-Prot;Acc:Q9D164]
ENSMUSG00000045160	Bola3	0.44	0.024656	0.295493	224.9	188.6	219.3	213.8	259.8	265.5	367.5	246.2	211.6	284.7	BolA-like protein 3 [Source:UniProtKB/Swiss-Prot;Acc:Q8CEI1]
ENSMUSG00000025198	Erlin1	0.65	0.0135206	0.296635	67.1	47.2	53.1	90.2	77.3	100.1	87.8	144.1	64.4	102.4	ER lipid raft associated 1 [Source:HGNC Symbol;Acc:HGNC:16947]
ENSMUSG00000032908	Sgpp2	0.54	0.0236171	0.297437	117.1	110.4	84.8	128.5	110.9	188.6	182.9	173.2	110.2	163.9	Sphingosine-1-phosphate phosphatase 2 [Source:UniProtKB/Swiss-Prot;Acc:Q810K3]
ENSMUSG00000024236	Svil	0.62	0.0283137	0.299457	86.8	125.3	149.2	106.3	100.7	249.4	149.1	275.3	116.9	193.6	supervillin [Source:MGI Symbol;Acc:MGI:2147319]
ENSMUSG00000046229	Scand1	0.66	0.00763621	0.301053	59.2	49.6	57.6	60.5	62.8	77.8	97.5	120.8	56.8	89.7	SCAN domain-containing 1 [Source:MGI Symbol;Acc:MGI:1343132]
ENSMUSG00000029032	Arhgef16	0.48	0.0288025	0.302736	107.9	101.7	104	127.3	109.5	128.7	161.2	206.7	110.2	151.5	Rho guanine nucleotide exchange factor 16 [Source:UniProtKB/Swiss-Prot;Acc:Q3U5C8]
ENSMUSG00000048772	Tmem53	0.88	0.0139886	0.302885	5.3	7.4	11.3	9.9	14.6	20.6	20.1	29.8	8.5	21.3	Transmembrane protein 53 [Source:UniProtKB/Swiss-Prot;Acc:Q9D0Z3]
ENSMUSG00000022553	Maf1	0.51	0.0288614	0.302885	92.1	98	111.9	126	94.9	152.9	160.4	200.2	107	152.1	Repressor of RNA polymerase III transcription MAF1 homolog [Source:UniProtKB/Swiss-Prot;Acc:Q9D0U6]
ENSMUSG00000005360	Slc1a3	0.82	0.0140728	0.303744	27.6	14.9	26	9.9	62.8	45.6	26.6	47.1	19.6	45.5	solute carrier family 1 (glial high affinity glutamate transporter), member 3 [Source:MGI Symbol;Acc:MGI:99917]
ENSMUSG00000083678	Gm12989	0.55	0.0233033	0.30583	127.6	83.1	104	112.4	125.5	220.8	147.5	157.1	106.8	162.7	predicted gene 12989 [Source:MGI Symbol;Acc:MGI:3652245]
ENSMUSG00000028536	2610528J11Rik	0.54	0.0387555	0.30632	122.3	165	156	139.6	116.8	261.9	312.7	198.8	145.7	222.5	Type III endosome membrane protein TEMP [Source:UniProtKB/Swiss-Prot;Acc:Q9CQM1]
ENSMUSG00000000154	Slc22a18	0.62	0.0143854	0.306701	113.1	54.6	111.9	69.2	106.5	127.8	174.9	118.2	87.2	131.9	solute carrier family 22 (organic cation transporter), member 18 [Source:MGI Symbol;Acc:MGI:1336884]
ENSMUSG00000068299	Nat8f4	0.96	0.00912493	0.308086	1.3	17.4	21.5	6.2	23.4	34	88.6	19	11.6	41.3
ENSMUSG00000024878	Cbwd1	0.74	0.0151006	0.30878	21	27.3	45.2	70.4	37.9	44.7	98.3	108.9	41	72.5	COBW domain-containing protein 1 [Source:UniProtKB/Swiss-Prot;Acc:Q8VEH6]
ENSMUSG00000021215	Net1	0.63	0.00754381	0.309027	92.1	76.9	98.3	64.3	113.8	98.3	170	138.4	82.9	130.1	neuroepithelial cell transforming gene 1 [Source:MGI Symbol;Acc:MGI:1927138]
ENSMUSG00000086513	9130208D14Rik	0.5	0.0337925	0.30918	131.5	238.2	281.4	202.6	251	362.1	348.1	308.7	213.5	317.5	RIKEN cDNA 9130208D14 gene [Source:MGI Symbol;Acc:MGI:1924950]
ENSMUSG00000106939	Gm29778	0.83	0.00842201	0.310464	17.1	19.9	36.2	32.1	32.1	61.7	48.4	69.4	26.3	52.9	predicted gene, 29778 [Source:MGI Symbol;Acc:MGI:5588937]
ENSMUSG00000053702	Nebl	0.61	0.0343816	0.310464	156.5	223.3	232.8	138.4	125.5	305.7	299	508.9	187.8	309.8	LIM zinc-binding domain-containing Nebulette [Source:UniProtKB/Swiss-Prot;Acc:Q9DC07]
ENSMUSG00000033653	Vps8	0.79	0.00755495	0.31483	67.1	62	32.8	43.2	83.2	56.3	118.5	135.5	51.3	98.4	VPS8 CORVET complex subunit [Source:MGI Symbol;Acc:MGI:2146407]
ENSMUSG00000033170	Card10	0.5	0.0261131	0.315376	103.9	75.7	83.6	118.6	124	113.5	129.7	163.2	95.5	132.6	Caspase recruitment domain-containing protein 10 [Source:UniProtKB/Swiss-Prot;Acc:P58660]
ENSMUSG00000060680	Gm8894	0.47	0.0311339	0.315729	88.1	100.5	105.1	107.5	109.5	152	161.2	143.8	100.3	141.6	predicted gene 8894 [Source:MGI Symbol;Acc:MGI:3643084]
ENSMUSG00000028255	Clca1	0.89	0.0151229	0.315906	3.9	0	23.7	1.2	4.4	18.8	11.3	88.8	7.2	30.8	Calcium-activated chloride channel regulator 1 [Source:UniProtKB/Swiss-Prot;Acc:Q9D7Z6]
ENSMUSG00000040139	9430038I01Rik	0.66	0.0151273	0.315906	69.7	67	39.6	55.6	64.2	92.1	108	124.4	58	97.2	RIKEN cDNA 9430038I01 gene [Source:MGI Symbol;Acc:MGI:1924502]
ENSMUSG00000038365	Fbxo25	0.49	0.030664	0.315906	121	146.4	166.1	165.6	167.8	287.9	191.8	233.6	149.8	220.3	Mus musculus F-box protein 25 (Fbxo25), transcript variant 3, mRNA. [Source:RefSeq mRNA;Acc:NM_001359061]
ENSMUSG00000044881	Coa4	0.64	0.0164213	0.318737	59.2	55.8	41.8	48.2	56.9	75.1	96.7	103.2	51.3	83	Cytochrome c oxidase assembly factor 4 homolog, mitochondrial [Source:UniProtKB/Swiss-Prot;Acc:Q8BT51]
ENSMUSG00000024056	Ndc80	0.85	0.0163121	0.321391	47.4	3.7	19.2	9.9	43.8	23.2	51.6	56.1	20	43.7	Kinetochore [Source:UniProtKB/Swiss-Prot;Acc:Q9D0F1]
ENSMUSG00000071451	Psmg4	0.49	0.0324187	0.321391	105.2	120.4	135.6	90.2	144.5	167.2	141.8	199.8	112.9	163.3	Proteasome assembly chaperone 4 [Source:UniProtKB/Swiss-Prot;Acc:P0C7N9]
ENSMUSG00000021696	Elovl7	0.48	0.0319071	0.321452	210.5	115.4	157.1	181.6	220.4	200.3	291.7	187.6	166.1	225	Elongation of very long chain fatty acids protein 7 [Source:UniProtKB/Swiss-Prot;Acc:Q9D2Y9]
ENSMUSG00000032258	Lca5	0.92	0.00915092	0.322395	2.6	16.1	30.5	22.2	59.8	33.1	39.5	58.2	17.9	47.7	LCA5, lebercilin [Source:HGNC Symbol;Acc:HGNC:31923]
ENSMUSG00000001300	Efnb2	0.87	0.0160859	0.324414	11.8	24.8	26	60.5	61.3	58.1	174.1	21.9	30.8	78.8	Ephrin-B2 [Source:UniProtKB/Swiss-Prot;Acc:P52800]
ENSMUSG00000067608	Pcna-ps2	0.52	0.0313535	0.324414	151.3	80.7	111.9	98.9	170.8	136.8	128.9	198.4	110.7	158.7
ENSMUSG00000051319	1500011K16Rik	0.46	0.0313975	0.324414	98.7	114.2	118.7	105	135.7	126.1	165.2	176.8	109.1	151	RIKEN cDNA 1500011K16 gene [Source:MGI Symbol;Acc:MGI:1915135]
ENSMUSG00000020380	Rad50	0.63	0.00765345	0.324739	80.2	79.4	81.4	55.6	131.3	128.7	101.5	131.5	74.2	123.3	RAD50 double strand break repair protein [Source:MGI Symbol;Acc:MGI:109292]
ENSMUSG00000022186	Oxct1	0.48	0.0380244	0.325463	196	199.8	183.1	218.7	281.7	189.5	406.9	243.3	199.4	280.4	Succinyl-CoA:3-ketoacid coenzyme A transferase 1, mitochondrial [Source:UniProtKB/Swiss-Prot;Acc:Q9D0K2]
ENSMUSG00000003923	Tfam	0.5	0.0376636	0.325501	140.7	189.8	134.5	126	178	192.2	188.6	310.9	147.8	217.4	transcription factor A, mitochondrial [Source:MGI Symbol;Acc:MGI:107810]
ENSMUSG00000040296	Ddx58	0.78	0.00829578	0.327248	21	31	61	64.3	59.8	74.2	95.1	96.7	44.3	81.5	Probable ATP-dependent RNA helicase DDX58 [Source:UniProtKB/Swiss-Prot;Acc:Q6Q899]
ENSMUSG00000017688	Hnf4g	0.7	0.00783974	0.328078	67.1	60.8	53.1	74.1	68.6	77.8	172.4	111.8	63.8	107.6	hepatocyte nuclear factor 4 gamma [Source:HGNC Symbol;Acc:HGNC:5026]
ENSMUSG00000039396	Neil3	0.75	0.0171546	0.328078	32.9	16.1	22.6	17.3	36.5	25.9	44.3	55.7	22.2	40.6	Endonuclease 8-like 3 [Source:UniProtKB/Swiss-Prot;Acc:Q8K203]
ENSMUSG00000061477	Rps7	0.43	0.0324447	0.329066	128.9	130.3	136.8	121.1	148.9	161.8	189.4	194.1	129.3	173.5	ribosomal protein S7 [Source:MGI Symbol;Acc:MGI:1333818]
ENSMUSG00000065824	Gm26315	0.83	0.0173353	0.329529	43.4	36	133.4	23.5	36.5	57.2	99.9	347.2	59.1	135.2	predicted gene, 26315 [Source:MGI Symbol;Acc:MGI:5456092]
ENSMUSG00000038518	Jarid2	0.48	0.0338153	0.329529	281.5	186.1	197.8	196.5	211.6	380.8	302.2	318.8	215.5	303.4	Protein Jumonji [Source:UniProtKB/Swiss-Prot;Acc:Q62315]
ENSMUSG00000030660	Pik3c2a	0.82	0.00929017	0.330789	19.7	42.2	29.4	50.7	36.5	78.7	74.9	103.2	35.5	73.3	phosphatidylinositol-4-phosphate 3-kinase catalytic subunit type 2 alpha [Source:MGI Symbol;Acc:MGI:1203729]
ENSMUSG00000018882	Mrpl45	0.53	0.0227374	0.332977	196	101.7	99.5	150.7	154.7	180.6	211.9	222.8	137	192.5	39S ribosomal protein L45, mitochondrial [Source:UniProtKB/Swiss-Prot;Acc:Q9D0Q7]
ENSMUSG00000069744	Psmb3	0.4	0.0313148	0.332977	174.9	184.9	177.4	184.1	201.4	228.9	261.1	258.8	180.3	237.5	proteasome (prosome, macropain) subunit, beta type 3 [Source:MGI Symbol;Acc:MGI:1347014]
ENSMUSG00000110841	Gpx4-ps2	0.48	0.0350704	0.335728	143.4	166.3	185.3	155.7	141.6	229.8	307	237.2	162.7	228.9	glutathione peroxidase 4, pseudogene 2 [Source:MGI Symbol;Acc:MGI:3779731]
ENSMUSG00000033970	Rfc3	0.56	0.0180764	0.336384	59.2	100.5	56.5	53.1	110.9	127.8	95.1	105.7	67.3	109.9	replication factor C (activator 1) 3 [Source:MGI Symbol;Acc:MGI:1916513]
ENSMUSG00000081929	Rps11-ps2	0.44	0.0302528	0.336384	135.5	140.2	104	147	195.6	202.9	180.5	172.5	131.7	187.9	ribosomal protein S11, pseudogene 2 [Source:MGI Symbol;Acc:MGI:3651796]
ENSMUSG00000025142	Aspscr1	0.76	0.010014	0.336909	32.9	32.3	24.9	35.8	61.3	52.7	44.3	79.1	31.5	59.4	Tether containing UBX domain for GLUT4 [Source:UniProtKB/Swiss-Prot;Acc:Q8VBT9]
ENSMUSG00000057649	Brd9	0.55	0.0304713	0.338006	126.3	175	96.1	134.7	179.5	146.6	205.5	281.4	133	203.3	Bromodomain-containing protein 9 [Source:UniProtKB/Swiss-Prot;Acc:Q3UQU0]
ENSMUSG00000002803	Btbd6	0.77	0.0176015	0.338212	43.4	13.6	21.5	18.5	37.9	55.4	38.7	57.5	24.3	47.4	BTB/POZ domain-containing protein 6 [Source:UniProtKB/Swiss-Prot;Acc:Q8K2J9]
ENSMUSG00000001467	Cyp51	0.45	0.0412134	0.338212	193.4	104.2	148.1	195.2	115.3	187.7	287.7	225.7	160.2	204.1	Lanosterol 14-alpha demethylase [Source:UniProtKB/Swiss-Prot;Acc:Q8K0C4]
ENSMUSG00000028873	Cdca8	0.61	0.0187986	0.338373	72.3	34.7	49.7	71.7	55.5	70.6	90.3	116.5	57.1	83.2	Borealin [Source:UniProtKB/Swiss-Prot;Acc:Q8BHX3]
ENSMUSG00000061436	Hipk2	0.71	0.0188209	0.338373	27.6	18.6	54.2	30.9	68.6	49.2	62	56.4	32.8	59.1	homeodomain interacting protein kinase 2 [Source:MGI Symbol;Acc:MGI:1314872]
ENSMUSG00000057278	Snrpg	0.42	0.0358129	0.338373	135.5	162.5	143.5	137.2	226.2	264.6	204.7	154.9	144.7	212.6	Small nuclear ribonucleoprotein G [Source:UniProtKB/Swiss-Prot;Acc:P62309]
ENSMUSG00000028480	Glipr2	0.88	0.0145336	0.339026	6.6	6.2	11.3	16.1	8.8	25	23.4	41.7	10	24.7	Golgi-associated plant pathosis-related protein 1 [Source:UniProtKB/Swiss-Prot;Acc:Q9CYL5]
ENSMUSG00000027306	Nusap1	0.63	0.0178199	0.339535	77.6	63.3	72.3	51.9	94.9	67	159.6	102.8	66.3	106.1	Nucleolar and spindle-associated protein 1 [Source:UniProtKB/Swiss-Prot;Acc:Q9ERH4]
ENSMUSG00000041219	Arhgap11a	0.78	0.0186022	0.340225	26.3	21.1	30.5	16.1	16.1	39.3	52.4	76.9	23.5	46.2	Rho GTPase-activating protein 11A [Source:UniProtKB/Swiss-Prot;Acc:Q80Y19]
ENSMUSG00000028337	Coro2a	0.81	0.0186092	0.340225	34.2	31	29.4	112.4	46.7	31.3	278	92.7	51.8	112.2	Coronin-2A [Source:UniProtKB/Swiss-Prot;Acc:Q8C0P5]
ENSMUSG00000028398	Dmac1	0.48	0.0311928	0.34061	92.1	135.2	107.4	159.4	213.1	188.6	180.5	159.6	123.5	185.4	Distal membrane-arm assembly complex protein 1 [Source:UniProtKB/Swiss-Prot;Acc:Q9CQ00]
ENSMUSG00000032249	Anp32a	0.71	0.00932601	0.341629	50	59.6	100.6	61.8	65.7	123.4	140.2	135.5	68	116.2	Acidic leucine-rich nuclear phosphoprotein 32 family member A [Source:UniProtKB/Swiss-Prot;Acc:O35381]
ENSMUSG00000020492	Ska2	0.78	0.0188396	0.343273	18.4	13.6	11.3	17.3	27.7	25.9	27.4	41.7	15.2	30.7	Spindle and kinetochore-associated protein 2 [Source:UniProtKB/Swiss-Prot;Acc:Q9CR46]
ENSMUSG00000031221	Igbp1	0.51	0.0334653	0.344238	106.5	109.2	171.8	195.2	141.6	224.4	228.9	220.7	145.7	203.9	Immunoglobulin-binding protein 1 [Source:UniProtKB/Swiss-Prot;Acc:Q61249]
ENSMUSG00000026879	Gsn	0.85	0.0183414	0.344996	31.6	11.2	6.8	11.1	8.8	26.8	41.1	71.2	15.2	37	gelsolin [Source:MGI Symbol;Acc:MGI:95851]
ENSMUSG00000069805	Fbp1	0.71	0.0191438	0.346472	17.1	48.4	62.2	45.7	89	84.9	62.9	94.5	43.3	82.8	Fructose-1,6-bisphosphatase 1 [Source:UniProtKB/Swiss-Prot;Acc:Q9QXD6]
ENSMUSG00000027762	Sucnr1	0.84	0.019234	0.347171	6.6	5	19.2	11.1	13.1	30.4	26.6	29.5	10.5	24.9	Succinate receptor 1 [Source:UniProtKB/Swiss-Prot;Acc:Q99MT6]
ENSMUSG00000047281	Sfn	0.69	0.0185641	0.347286	40.8	21.1	27.1	40.8	29.2	46.5	80.6	58.2	32.4	53.6	stratifin [Source:MGI Symbol;Acc:MGI:1891831]
ENSMUSG00000097790	Gm16399	0.58	0.0193647	0.347336	51.3	69.5	88.2	91.4	86.1	116.2	130.5	127.6	75.1	115.1	predicted pseudogene 16399 [Source:MGI Symbol;Acc:MGI:3645963]
ENSMUSG00000024472	Dcp2	0.61	0.0198117	0.347336	40.8	55.8	84.8	72.9	108	109.1	87	113.9	63.6	104.5	m7GpppN-mRNA hydrolase [Source:UniProtKB/Swiss-Prot;Acc:Q9CYC6]
ENSMUSG00000104623	Gm6394	0.39	0.037819	0.347336	252.5	270.5	201.2	257	313.8	349.5	365.9	294.4	245.3	330.9	predicted gene 6394 [Source:MGI Symbol;Acc:MGI:3648319]
ENSMUSG00000028896	Rcc1	0.71	0.0193871	0.347372	31.6	26.1	24.9	17.3	37.9	51.9	50	44.6	24.9	46.1	regulator of chromosome condensation 1 [Source:MGI Symbol;Acc:MGI:1913989]
ENSMUSG00000074358	Ccdc61	0.82	0.0194318	0.347647	10.5	17.4	5.7	8.6	33.6	24.1	18.5	26.6	10.5	25.7	Coiled-coil domain-containing protein 61 [Source:UniProtKB/Swiss-Prot;Acc:Q3UJV1]
ENSMUSG00000062248	Cks2	0.77	0.0195376	0.348091	13.2	19.9	26	33.4	19	43.8	62	54.6	23.1	44.9	Cyclin-dependent kinases regulatory subunit 2 [Source:UniProtKB/Swiss-Prot;Acc:P56390]
ENSMUSG00000080836	Gm6444	0.53	0.0201315	0.349171	85.5	78.2	73.5	91.4	97.8	139.5	120.9	129.7	82.1	122	predicted gene 6444 [Source:MGI Symbol;Acc:MGI:3648226]
ENSMUSG00000096546	Smlr1	0.9	0.0154975	0.349642	3.9	3.7	7.9	6.2	7.3	11.6	55.6	5.8	5.4	20.1
ENSMUSG00000098207	Arl14	0.74	0.0202677	0.350395	36.8	65.8	59.9	29.7	42.3	165.4	93.5	88.4	48	97.4	ADP ribosylation factor like GTPase 14 [Source:HGNC Symbol;Acc:HGNC:22974]
ENSMUSG00000109865	Hspa14	0.57	0.0254487	0.350905	96	110.4	61	103.8	118.2	139.5	127.3	194.1	92.8	144.8	Heat shock 70 kDa protein 14 [Source:UniProtKB/Swiss-Prot;Acc:Q99M31]
ENSMUSG00000028961	Pgd	0.48	0.0387382	0.350905	197.3	155.1	153.7	208.8	163.5	261.9	353	214.9	178.7	248.3	phosphogluconate dehydrogenase [Source:MGI Symbol;Acc:MGI:97553]
ENSMUSG00000024953	Prdx5	0.43	0.0351404	0.351276	247.3	275.5	231.7	301.5	245.2	349.5	419	406.9	264	355.2	peroxiredoxin 5 [Source:MGI Symbol;Acc:MGI:1859821]
ENSMUSG00000014245	Pigl	0.84	0.0192911	0.352525	7.9	11.2	5.7	19.8	40.9	18.8	18.5	36.3	11.1	28.6	N-acetylglucosaminyl-phosphatidylinositol de-N-acetylase [Source:UniProtKB/Swiss-Prot;Acc:Q5SX19]
ENSMUSG00000038871	Bpgm	0.47	0.0390994	0.352525	239.4	234.5	217	266.9	253.9	482.8	267.5	392.5	239.4	349.2	Bisphosphoglycerate mutase [Source:UniProtKB/Swiss-Prot;Acc:P15327]
ENSMUSG00000030726	Pold3	0.58	0.0200715	0.35305	72.3	114.2	92.7	60.5	106.5	172.5	123.3	149.9	84.9	138.1	polymerase (DNA-directed), delta 3, accessory subunit [Source:MGI Symbol;Acc:MGI:1915217]
ENSMUSG00000101188	Eif4a-ps4	0.47	0.0450934	0.354789	156.5	212.2	214.7	305.2	249.6	395.1	303	324.9	222.2	318.2	eukaryotic translation initiation factor 4A, pseudogene 4 [Source:MGI Symbol;Acc:MGI:1195958]
ENSMUSG00000026632	Tatdn3	0.82	0.0195569	0.355188	14.5	6.2	15.8	23.5	7.3	31.3	34.7	52.8	15	31.5	Mus musculus TatD DNase domain containing 3 (Tatdn3), transcript variant 4, mRNA. [Source:RefSeq mRNA;Acc:NM_001357166]
ENSMUSG00000103396	Gm38305	0.73	0.0208177	0.355188	25	17.4	13.6	24.7	27.7	25.9	47.5	47.1	20.2	37.1	predicted gene, 38305 [Source:MGI Symbol;Acc:MGI:5611533]
ENSMUSG00000027377	Mall	0.86	0.019678	0.356461	11.8	0	6.8	14.8	5.8	14.3	66.9	10.8	8.4	24.5	MAL-like protein [Source:UniProtKB/Swiss-Prot;Acc:Q91X49]
ENSMUSG00000028495	Rps6	0.55	0.0102182	0.35689	81.6	70.7	94.9	91.4	110.9	118.9	137.8	129.7	84.7	124.3	40S ribosomal protein S6 [Source:UniProtKB/Swiss-Prot;Acc:P62754]
ENSMUSG00000001128	Cfp	0.85	0.0197517	0.35689	2.6	7.4	11.3	7.4	8.8	12.5	26.6	29.8	7.2	19.4	complement factor properdin [Source:MGI Symbol;Acc:MGI:97545]
ENSMUSG00000046324	Ermp1	0.68	0.0211814	0.358252	34.2	47.2	28.3	37.1	71.5	39.3	83.8	67.9	36.7	65.6	Endoplasmic reticulum metallopeptidase 1 [Source:UniProtKB/Swiss-Prot;Acc:Q3UVK0]
ENSMUSG00000030122	Ptms	0.38	0.0407986	0.361293	273.6	289.1	235.1	254.5	315.2	333.5	324.8	409.4	263.1	345.7	Parathymosin [Source:UniProtKB/Swiss-Prot;Acc:Q9D0J8]
ENSMUSG00000112808	Gm4739	0.64	0.0215429	0.362393	32.9	37.2	49.7	54.4	62.8	96.6	77.4	62.5	43.6	74.8	predicted gene 4739 [Source:MGI Symbol;Acc:MGI:3642984]
ENSMUSG00000031173	Otc	0.55	0.0471866	0.364606	144.7	162.5	334.5	215	237.9	303.1	527	207.7	214.2	318.9	Ornithine carbamoyltransferase, mitochondrial [Source:UniProtKB/Swiss-Prot;Acc:P11725]
ENSMUSG00000030208	Emp1	0.83	0.0211841	0.364766	0	0	10.2	9.9	13.1	5.4	66.9	5	5	22.6	Epithelial membrane protein 1 [Source:UniProtKB/Swiss-Prot;Acc:P47801]
ENSMUSG00000072694	1500011B03Rik	0.69	0.0205976	0.365771	64.5	52.1	48.6	138.4	93.4	153.8	104.8	172.2	75.9	131	RIKEN cDNA 1500011B03 gene [Source:MGI Symbol;Acc:MGI:1913486]
ENSMUSG00000038702	Dsel	0.86	0.0195545	0.365962	9.2	7.4	1.1	7.4	17.5	13.4	18.5	23	6.3	18.1	Dermatan-sulfate epimerase-like protein [Source:UniProtKB/Swiss-Prot;Acc:Q0VBN2]
ENSMUSG00000007867	Ift43	0.64	0.0214494	0.365962	63.1	37.2	52	60.5	67.1	105.5	64.5	108.5	53.2	86.4	Intraflagellar transport [Source:UniProtKB/Swiss-Prot;Acc:Q9DA69]
ENSMUSG00000025980	Hspd1	0.44	0.0378938	0.365962	181.5	186.1	219.3	202.6	246.6	362.1	293.3	221	197.4	280.8	heat shock protein 1 (chaperonin) [Source:MGI Symbol;Acc:MGI:96242]
ENSMUSG00000055435	Maf	0.83	0.0220844	0.366104	19.7	16.1	44.1	29.7	13.1	31.3	203.9	24.8	27.4	68.3	Transcription factor Maf [Source:UniProtKB/Swiss-Prot;Acc:P54843]
ENSMUSG00000035273	Hpse	0.85	0.0215744	0.366565	5.3	1.2	5.7	9.9	5.8	29.5	29	9.7	5.5	18.5	Heparanase Heparanase 8 kDa subunit Heparanase 50 kDa subunit [Source:UniProtKB/Swiss-Prot;Acc:Q6YGZ1]
ENSMUSG00000031767	Nudt7	0.65	0.021676	0.367254	36.8	85.6	80.2	70.4	84.6	86.7	151.5	140.5	68.3	115.8	Peroxisomal coenzyme A diphosphatase NUDT7 [Source:UniProtKB/Swiss-Prot;Acc:Q99P30]
ENSMUSG00000062638	Btnl1	0.85	0.0220879	0.371619	1.3	11.2	11.3	3.7	23.4	25.9	46.7	4.3	6.9	25.1	Butyrophilin-like protein 1 [Source:UniProtKB/Swiss-Prot;Acc:Q7TST0]
ENSMUSG00000037960	Card19	0.55	0.028637	0.374249	84.2	126.6	88.2	108.7	151.8	209.2	100.7	194.8	101.9	164.1	Caspase recruitment domain-containing protein 19 [Source:UniProtKB/Swiss-Prot;Acc:Q9D1I2]
ENSMUSG00000068184	Ndufaf2	0.43	0.0446681	0.375422	138.1	117.9	124.3	129.7	150.3	196.7	207.1	147.4	127.5	175.4	NADH dehydrogenase [ubiquinone] 1 alpha subcomplex assembly factor 2 [Source:UniProtKB/Swiss-Prot;Acc:Q59J78]
ENSMUSG00000070576	Mn1	0.85	0.0217769	0.375965	11.8	1.2	10.2	6.2	11.7	27.7	13.7	27.7	7.4	20.2	Transcriptional activator MN1 [Source:UniProtKB/Swiss-Prot;Acc:D3YWE6]
ENSMUSG00000002205	Vrk3	0.47	0.0379007	0.376326	88.1	80.7	117.5	122.3	148.9	154.7	126.5	150.2	102.2	145.1	vaccinia related kinase 3 [Source:MGI Symbol;Acc:MGI:2182465]
ENSMUSG00000047497	Adamts12	0.84	0.0226885	0.3767	0	13.6	3.4	8.6	5.8	36.7	25	22.6	6.4	22.5	A disintegrin and metalloproteinase with thrombospondin motifs 12 [Source:UniProtKB/Swiss-Prot;Acc:Q811B3]
ENSMUSG00000032355	Mlip	0.69	0.023569	0.378443	40.8	13.6	49.7	38.3	49.6	38.4	47.5	90.9	35.6	56.6	Muscular LMNA-interacting protein [Source:UniProtKB/Swiss-Prot;Acc:Q5FW52]
ENSMUSG00000064586	Gm25132	0.7	0.0236074	0.378443	25	17.4	33.9	21	24.8	42	44.3	58.2	24.3	42.3	predicted gene, 25132 [Source:MGI Symbol;Acc:MGI:5454909]
ENSMUSG00000064999	Gm26035	0.83	0.0222593	0.378887	9.2	11.2	20.3	7.4	13.1	15.2	19.3	76.2	12	31	predicted gene, 26035 [Source:MGI Symbol;Acc:MGI:5455812]
ENSMUSG00000068876	Cgn	0.42	0.0465144	0.381937	123.6	132.8	142.4	119.9	138.6	144.8	202.3	201.6	129.7	171.8	cingulin [Source:HGNC Symbol;Acc:HGNC:17429]
ENSMUSG00000003438	Timm50	0.49	0.039219	0.382339	92.1	106.7	144.7	191.5	157.6	188.6	191	212.1	133.7	187.3	Mitochondrial import inner membrane translocase subunit TIM50 [Source:UniProtKB/Swiss-Prot;Acc:Q9D880]
ENSMUSG00000055978	Fut2	0.61	0.023569	0.383284	72.3	50.9	48.6	47	62.8	79.6	77.4	125.4	54.7	86.3	Galactoside 2-alpha-L-fucosyltransferase 2 [Source:UniProtKB/Swiss-Prot;Acc:Q9JL27]
ENSMUSG00000031765	Mt1	0.47	0.0463071	0.384813	214.4	166.3	256.5	181.6	249.6	180.6	443.2	237.9	204.7	277.8	Metallothionein-1 [Source:UniProtKB/Swiss-Prot;Acc:P02802]
ENSMUSG00000085028	Slc2a4rg-ps	0.83	0.0217342	0.386508	9.2	7.4	5.7	18.5	20.4	18.8	15.3	44.9	10.2	24.9	Slc2a4 regulator, pseudogene [Source:MGI Symbol;Acc:MGI:3651388]
ENSMUSG00000057036	Gm7536	0.4	0.037702	0.38652	144.7	136.5	133.4	129.7	197	183.3	178.1	180.4	136.1	184.7	predicted gene 7536 [Source:MGI Symbol;Acc:MGI:3645137]
ENSMUSG00000033174	Mgll	0.48	0.044987	0.38652	185.5	84.4	128.8	129.7	145.9	81.4	221.6	240.5	132.1	172.3	Monoglyceride lipase [Source:UniProtKB/Swiss-Prot;Acc:O35678]
ENSMUSG00000037995	Igsf9	0.84	0.0145545	0.386785	15.8	14.9	14.7	13.6	16.1	16.1	62.9	37.4	14.7	33.1	A [Source:UniProtKB/Swiss-Prot;Acc:Q05BQ1]
ENSMUSG00000030611	Mrps11	0.55	0.045299	0.388037	89.4	91.8	101.7	89	90.5	105.5	109.6	257	93	140.6	mitochondrial ribosomal protein S11 [Source:HGNC Symbol;Acc:HGNC:14050]
ENSMUSG00000039131	Gipc2	0.55	0.0471	0.388129	117.1	158.8	174	182.9	105.1	274.5	361.8	223.6	158.2	241.2	PDZ domain-containing protein GIPC2 [Source:UniProtKB/Swiss-Prot;Acc:Q9Z2H7]
ENSMUSG00000019987	Arg1	0.8	0.0128757	0.38858	32.9	49.6	22.6	50.7	46.7	122.5	50	112.5	38.9	82.9	Arginase-1 [Source:UniProtKB/Swiss-Prot;Acc:Q61176]
ENSMUSG00000005268	Prlr	0.49	0.0384778	0.390031	135.5	116.6	163.9	138.4	122.6	168.1	299	173.6	138.6	190.8	prolactin receptor [Source:MGI Symbol;Acc:MGI:97763]
ENSMUSG00000029811	Aoc1	0.63	0.0316825	0.392099	117.1	108	85.9	208.8	109.5	152.9	414.2	171.8	129.9	212.1
ENSMUSG00000013822	Elof1	0.43	0.0436175	0.392099	249.9	240.7	214.7	290.4	251	366.5	297.4	425.9	248.9	335.2	Mus musculus ELF1 homolog, elongation factor 1 (Elof1), transcript variant 4, mRNA. [Source:RefSeq mRNA;Acc:NM_001357311]
ENSMUSG00000036427	Gpi1	0.4	0.0441595	0.395064	196	179.9	161.6	189.1	185.3	275.3	259.5	249.4	181.6	242.4	glucose phosphate isomerase 1 [Source:MGI Symbol;Acc:MGI:95797]
ENSMUSG00000032786	Alas1	0.61	0.0321138	0.39554	71	148.9	97.2	144.6	96.3	189.5	262.7	213.1	115.4	190.4	5-aminolevulinate synthase, nonspecific, mitochondrial [Source:UniProtKB/Swiss-Prot;Acc:Q8VC19]
ENSMUSG00000091803	Cox16	0.58	0.0251796	0.39701	35.5	50.9	49.7	56.8	73	72.4	85.4	75.5	48.2	76.6	Cytochrome c oxidase assembly , mitochondrial [Source:UniProtKB/Swiss-Prot;Acc:Q9CR63]
ENSMUSG00000061751	Kalrn	0.71	0.0253005	0.397289	38.1	12.4	21.5	21	24.8	37.5	45.1	52.5	23.3	40	Kalirin [Source:UniProtKB/Swiss-Prot;Acc:A2CG49]
ENSMUSG00000039982	Dtx4	0.53	0.0246936	0.400341	65.8	58.3	61	68	113.8	103.7	87	89.1	63.3	98.4	E3 ubiquitin-protein ligase DTX4 [Source:UniProtKB/Swiss-Prot;Acc:Q6PDK8]
ENSMUSG00000027134	Lpcat4	0.64	0.0247358	0.400341	35.5	26.1	30.5	28.4	45.2	54.5	47.5	55	30.1	50.6	Lysophospholipid acyltransferase LPCAT4 [Source:UniProtKB/Swiss-Prot;Acc:Q6NVG1]
ENSMUSG00000031844	Hsd17b2	0.73	0.0257383	0.400709	18.4	48.4	48.6	64.3	30.6	71.5	136.2	110.7	44.9	87.3	hydroxysteroid (17-beta) dehydrogenase 2 [Source:MGI Symbol;Acc:MGI:1096386]
ENSMUSG00000046854	Pip5kl1	0.83	0.0236029	0.401519	5.3	3.7	10.2	9.9	11.7	24.1	16.9	21.6	7.3	18.6	Phosphatidylinositol 4-phosphate 5-kinase-like protein 1 [Source:UniProtKB/Swiss-Prot;Acc:Q6U7H8]
ENSMUSG00000032267	Usp28	0.84	0.0157691	0.401939	17.1	14.9	13.6	14.8	30.6	34.9	15.3	60	15.1	35.2	ubiquitin specific peptidase 28 [Source:MGI Symbol;Acc:MGI:2442293]
ENSMUSG00000040712	Camta2	0.45	0.0493646	0.403498	81.6	83.1	116.4	123.6	87.6	113.5	158.8	176.8	101.2	134.2	Calmodulin-binding transcription activator 2 [Source:UniProtKB/Swiss-Prot;Acc:Q80Y50]
ENSMUSG00000072812	Ahnak2	0.77	0.0161153	0.407198	53.9	14.9	23.7	45.7	27.7	59	54	106.4	34.6	61.8	AHNAK nucleoprotein 2 [Source:MGI Symbol;Acc:MGI:2144831]
ENSMUSG00000032051	Fdx1	0.51	0.0258061	0.407648	125	58.3	85.9	116.2	108	106.4	164.4	138.4	96.3	129.3	ferredoxin 1 [Source:MGI Symbol;Acc:MGI:103224]
ENSMUSG00000094963	Gm22418	0.62	0.0424774	0.408559	96	117.9	58.8	138.4	251	93	111.2	262	102.8	179.3	predicted gene, 22418 [Source:MGI Symbol;Acc:MGI:5452195]
ENSMUSG00000037962	Rflna	0.73	0.0281481	0.413051	14.5	14.9	13.6	12.4	37.9	34.9	20.1	26.2	13.8	29.8	Refilin-A [Source:UniProtKB/Swiss-Prot;Acc:Q7TS73]
ENSMUSG00000042644	Itpr3	0.57	0.0137728	0.414697	97.3	58.3	79.1	64.3	91.9	86.7	125.7	131.9	74.8	109.1	Inositol 1,4,5-trisphosphate receptor type 3 [Source:UniProtKB/Swiss-Prot;Acc:P70227]
ENSMUSG00000004035	Gstm7	0.66	0.0134557	0.414851	43.4	38.5	64.4	54.4	67.1	84.9	69.3	106.7	50.2	82	Glutathione S-transferase Mu 7 [Source:UniProtKB/Swiss-Prot;Acc:Q80W21]
ENSMUSG00000082423	Gm15148	0.67	0.0277875	0.425351	30.3	18.6	23.7	21	36.5	43.8	45.9	38.5	23.4	41.2	predicted gene 15148 [Source:MGI Symbol;Acc:MGI:3705350]
ENSMUSG00000029847	Slc23a4	0.8	0.0288648	0.425351	3.9	14.9	11.3	2.5	13.1	19.7	21.8	33.1	8.2	21.9
ENSMUSG00000032528	Vipr1	0.75	0.0279874	0.427144	25	13.6	12.4	27.2	23.4	21.5	78.2	30.6	19.6	38.4	vasoactive intestinal peptide receptor 1 [Source:MGI Symbol;Acc:MGI:109272]
ENSMUSG00000063458	Lrmda	0.73	0.0298941	0.427747	10.5	13.6	21.5	11.1	29.2	36.7	24.2	29.5	14.2	29.9	Leucine-rich melanocyte differentiation-associated protein [Source:UniProtKB/Swiss-Prot;Acc:Q9D9B4]
ENSMUSG00000063628	Gm7665	0.75	0.0299773	0.42847	10.5	19.9	17	27.2	20.4	74.2	37.1	34.1	18.6	41.5	predicted pseudogene 7665 [Source:MGI Symbol;Acc:MGI:3645651]
ENSMUSG00000026179	Pnkd	0.58	0.0146662	0.429975	59.2	68.2	63.3	80.3	91.9	96.6	101.5	127.6	67.8	104.4	paroxysmal nonkinesiogenic dyskinesia [Source:MGI Symbol;Acc:MGI:1930773]
ENSMUSG00000021639	Gtf2h2	0.58	0.0287932	0.434591	57.9	60.8	68.9	121.1	121.1	128.7	101.5	134.1	77.2	121.4	ral transcription factor IIH subunit 2 [Source:UniProtKB/Swiss-Prot;Acc:Q9JIB4]
ENSMUSG00000019763	Rmnd1	0.67	0.0146542	0.436924	55.2	37.2	39.6	45.7	58.4	67	62	104.9	44.4	73.1	Required for meiotic nuclear division [Source:UniProtKB/Swiss-Prot;Acc:Q8CI78]
ENSMUSG00000020514	Mrpl22	0.61	0.0138537	0.438421	51.3	76.9	63.3	86.5	108	99.2	106.4	133.3	69.5	111.7	39S ribosomal protein L22, mitochondrial [Source:UniProtKB/Swiss-Prot;Acc:Q8BU88]
ENSMUSG00000020609	Apob	0.71	0.0303993	0.438644	19.7	9.9	35	19.8	14.6	24.1	62.9	43.8	21.1	36.4	Apolipoprotein B-100 Apolipoprotein B-48 [Source:UniProtKB/Swiss-Prot;Acc:E9Q414]
ENSMUSG00000025739	Gng13	0.57	0.048536	0.441215	64.5	100.5	66.7	133.5	110.9	257.5	103.1	157.4	91.3	157.2	guanine nucleotide binding protein (G protein), gamma 13 [Source:MGI Symbol;Acc:MGI:1925616]
ENSMUSG00000018209	Stk4	0.55	0.0316108	0.441713	98.7	59.6	72.3	92.7	118.2	133.2	148.3	89.5	80.8	122.3	serine/threonine kinase 4 [Source:MGI Symbol;Acc:MGI:1929004]
ENSMUSG00000018334	Ksr1	0.78	0.0298094	0.442522	14.5	7.4	11.3	8.6	13.1	8.9	46.7	23.4	10.5	23	Mus musculus kinase suppressor of ras 1 (Ksr1), transcript variant 2, mRNA. [Source:RefSeq mRNA;Acc:NM_001348207]
ENSMUSG00000020277	Pfkl	0.59	0.0166684	0.444008	67.1	50.9	63.3	54.4	90.5	67	90.3	112.9	58.9	90.2	ATP-dependent 6-phosphofructokinase, liver type [Source:UniProtKB/Swiss-Prot;Acc:P12382]
ENSMUSG00000040147	Maob	0.87	0.0189843	0.444008	21	12.4	12.4	1.2	29.2	17	95.9	12.2	11.8	38.6	monoamine oxidase B [Source:MGI Symbol;Acc:MGI:96916]
ENSMUSG00000030978	Rrm1	0.56	0.0301538	0.444008	100	62	100.6	81.6	119.7	161.8	91.1	156.7	86	132.3	Ribonucleoside-diphosphate reductase large subunit [Source:UniProtKB/Swiss-Prot;Acc:P07742]
ENSMUSG00000024269	Tpgs2	0.66	0.0319608	0.444008	35.5	27.3	20.3	23.5	36.5	51	37.9	62.5	26.7	47	tubulin polyglutamylase complex subunit 2 isoform b [Source:RefSeq peptide;Acc:NP_001136169]
ENSMUSG00000017756	Slc12a7	0.47	0.0495605	0.444008	92.1	86.9	119.8	105	90.5	169	141.8	161.7	100.9	140.8	solute carrier family 12, member 7 [Source:MGI Symbol;Acc:MGI:1342283]
ENSMUSG00000024731	Ms4a10	0.65	0.0306319	0.446631	47.4	38.5	37.3	55.6	37.9	51	143.4	66.9	44.7	74.8	Membrane-spanning 4-domains subfamily A member 10 [Source:UniProtKB/Swiss-Prot;Acc:Q99N03]
ENSMUSG00000101814	Gm17807	0.72	0.0311186	0.450014	17.1	14.9	26	14.8	14.6	21.5	41.9	57.5	18.2	33.9	predicted gene, 17807 [Source:MGI Symbol;Acc:MGI:5009993]
ENSMUSG00000016344	Ppdpf	0.49	0.03315	0.450014	77.6	88.1	81.4	81.6	90.5	108.2	124.1	145.2	82.2	117	Pancreatic progenitor cell differentiation and proliferation factor [Source:UniProtKB/Swiss-Prot;Acc:Q9CR37]
ENSMUSG00000044037	Als2cl	0.79	0.0180613	0.450629	17.1	14.9	15.8	16.1	35	57.2	19.3	35.6	16	36.8	ALS2 C-terminal like [Source:HGNC Symbol;Acc:HGNC:20605]
ENSMUSG00000029034	Ints11	0.64	0.0324872	0.450629	31.6	17.4	35	47	32.1	52.7	55.6	64.3	32.7	51.2	Integrator complex subunit 11 [Source:UniProtKB/Swiss-Prot;Acc:Q9CWS4]
ENSMUSG00000052102	Gnpda1	0.81	0.0258197	0.45274	9.2	3.7	19.2	11.1	24.8	26.8	43.5	12.2	10.8	26.8	glucosamine-6-phosphate deaminase 1 [Source:MGI Symbol;Acc:MGI:1347054]
ENSMUSG00000024983	Vti1a	0.58	0.0329127	0.453608	56.6	40.9	33.9	45.7	54	59.9	91.1	69	44.3	68.5	vesicle transport through interaction with t-SNAREs 1A [Source:MGI Symbol;Acc:MGI:1855699]
ENSMUSG00000023505	Cdca3	0.76	0.0151732	0.456904	31.6	34.7	52	100.1	119.7	72.4	149.9	72.2	54.6	103.6	Cell division cycle-associated protein 3 [Source:UniProtKB/Swiss-Prot;Acc:Q99M54]
ENSMUSG00000036528	Ppfibp2	0.48	0.0346589	0.467129	88.1	69.5	90.4	85.3	74.4	97.4	134.6	142.7	83.3	112.3	PTPRF interacting protein, binding protein 2 (liprin beta 2) [Source:MGI Symbol;Acc:MGI:894649]
ENSMUSG00000056737	Capg	0.63	0.0335043	0.467241	35.5	29.8	36.2	37.1	33.6	76	68.5	53.9	34.6	58	capping actin protein, gelsolin like [Source:HGNC Symbol;Acc:HGNC:1474]
ENSMUSG00000112102	Gm32105	0.78	0.0347407	0.467241	2.6	9.9	11.3	6.2	10.2	17.9	17.7	30.2	7.5	19	predicted gene, 32105 [Source:MGI Symbol;Acc:MGI:5591264]
ENSMUSG00000059791	Nrm	0.74	0.0340996	0.470961	15.8	12.4	10.2	21	26.3	40.2	16.1	43.5	14.8	31.5	Nurim [Source:UniProtKB/Swiss-Prot;Acc:Q8VC65]
ENSMUSG00000035683	Melk	0.72	0.021642	0.47342	30.3	13.6	15.8	27.2	35	29.5	46.7	43.5	21.7	38.7	Maternal embryonic leucine zipper kinase [Source:UniProtKB/Swiss-Prot;Acc:Q61846]
ENSMUSG00000028777	Gnat3	0.62	0.0356778	0.47342	3.9	0	0	2.5	0	8	12.1	117.5	1.6	34.4	guanine nucleotide binding protein, alpha transducing 3 [Source:MGI Symbol;Acc:MGI:3588268]
ENSMUSG00000051615	Rap2a	0.68	0.0359726	0.475613	15.8	57.1	31.6	39.5	42.3	98.3	85.4	49.6	36	68.9	Ras-related protein Rap-2a [Source:UniProtKB/Swiss-Prot;Acc:Q80ZJ1]
ENSMUSG00000054128	H2-T3	0.7	0.0360904	0.475613	15.8	27.3	17	30.9	30.6	50.1	70.1	28	22.7	44.7	histocompatibility 2, T region locus 3 [Source:MGI Symbol;Acc:MGI:95959]
ENSMUSG00000063145	Bbs5	0.74	0.0351139	0.478531	25	9.9	30.5	9.9	32.1	28.6	19.3	72.6	18.8	38.2	Bardet-Biedl syndrome 5 protein homolog [Source:UniProtKB/Swiss-Prot;Acc:Q9CZQ9]
ENSMUSG00000036435	Exoc1	0.59	0.0373855	0.478531	61.8	78.2	37.3	97.6	127	104.6	82.2	144.1	68.7	114.5	Mus musculus exocyst complex component 1 (Exoc1), transcript variant 5, mRNA. [Source:RefSeq mRNA;Acc:NM_001359372]
ENSMUSG00000082715	Gm11633	0.6	0.016779	0.481587	60.5	76.9	83.6	87.7	112.4	153.8	147.5	92.7	77.2	126.6	predicted gene 11633 [Source:MGI Symbol;Acc:MGI:3650676]
ENSMUSG00000018909	Arrb1	0.64	0.0195075	0.481587	34.2	33.5	47.5	42	45.2	68.8	79	64.3	39.3	64.3	Beta-arrestin-1 [Source:UniProtKB/Swiss-Prot;Acc:Q8BWG8]
ENSMUSG00000019528	Gyg	0.53	0.0378036	0.481824	67.1	64.5	80.2	81.6	140.1	153.8	112	76.2	73.3	120.5	glycogenin [Source:MGI Symbol;Acc:MGI:1351614]
ENSMUSG00000063412	Gm10131	0.45	0.047303	0.481985	109.2	117.9	107.4	138.4	128.4	185.9	141.8	204.9	118.2	165.3	predicted pseudogene 10131 [Source:MGI Symbol;Acc:MGI:3704308]
ENSMUSG00000022322	Shcbp1	0.71	0.0382342	0.484946	32.9	34.7	31.6	19.8	13.1	59.9	98.3	64	29.8	58.8	SHC SH2 domain-binding protein 1 [Source:UniProtKB/Swiss-Prot;Acc:Q9Z179]
ENSMUSG00000031161	Hdac6	0.59	0.036735	0.490726	44.7	64.5	50.9	71.7	71.5	82.2	72.5	145.2	57.9	92.9	Histone deacetylase 6 [Source:UniProtKB/Swiss-Prot;Acc:Q9Z2V5]
ENSMUSG00000030737	Slco2b1	0.77	0.0380983	0.490726	7.9	2.5	9	19.8	8.8	27.7	64.5	6.5	9.8	26.9	solute carrier organic anion transporter family, member 2b1 [Source:MGI Symbol;Acc:MGI:1351872]
ENSMUSG00000063838	1700027J19Rik	0.62	0.0369009	0.491619	61.8	32.3	62.2	103.8	84.6	102.8	153.9	66.5	65	102	CDC42 effector protein (Rho GTPase binding) 5 [Source:MGI Symbol;Acc:MGI:1929745]
ENSMUSG00000045886	Gm9803	0.48	0.0397135	0.495799	81.6	86.9	61	92.7	115.3	129.6	105.6	122.2	80.5	118.2	Mitochondrial import inner membrane translocase subunit TIM16 [Source:UniProtKB/Swiss-Prot;Acc:Q9CQV1]
ENSMUSG00000045316	Fahd1	0.61	0.0398107	0.496777	61.8	80.7	80.2	56.8	52.5	97.4	208.7	107.8	69.9	116.6	Acylpyruvase FAHD1, mitochondrial [Source:UniProtKB/Swiss-Prot;Acc:Q8R0F8]
ENSMUSG00000020021	Fgd6	0.75	0.0206227	0.497091	17.1	33.5	59.9	38.3	40.9	73.3	59.6	110	37.2	70.9	FYVE, RhoGEF and PH domain-containing protein 6 [Source:UniProtKB/Swiss-Prot;Acc:Q69ZL1]
ENSMUSG00000038217	Tlcd2	0.75	0.0236639	0.497397	22.4	6.2	15.8	24.7	23.4	27.7	32.2	42.8	17.3	31.5	TLC domain-containing protein 2 [Source:UniProtKB/Swiss-Prot;Acc:Q8VC26]
ENSMUSG00000047409	Ctdspl	0.52	0.0404947	0.50126	61.8	100.5	61	71.7	80.3	134.1	120.1	117.5	73.8	113	CTD small phosphatase-like protein [Source:UniProtKB/Swiss-Prot;Acc:P58465]
ENSMUSG00000036565	Ttyh3	0.52	0.0383156	0.503829	71	90.6	48.6	53.1	110.9	89.4	108	99.6	65.8	102	tweety family member 3 [Source:MGI Symbol;Acc:MGI:1925589]
ENSMUSG00000027834	Serpini1	0.67	0.0408853	0.504193	32.9	36	58.8	58.1	32.1	133.2	60.4	112.5	46.4	84.6	serine (or cysteine) peptidase inhibitor, clade I, member 1 [Source:MGI Symbol;Acc:MGI:1194506]
ENSMUSG00000040896	Kcnd3	0.76	0.0400881	0.505897	2.6	8.7	24.9	9.9	26.3	51.9	9.7	40.3	11.5	32	potassium voltage-gated channel, Shal-related family, member 3 [Source:MGI Symbol;Acc:MGI:1928743]
ENSMUSG00000110266	Gm32742	0.72	0.0401262	0.506141	3.9	17.4	36.2	18.5	70.1	46.5	33	31.6	19	45.3
ENSMUSG00000037390	Muc3	0.74	0.04083	0.510476	14.5	24.8	15.8	71.7	56.9	11.6	143.4	73	31.7	71.2
ENSMUSG00000017929	B4galt5	0.49	0.0409363	0.511092	78.9	57.1	71.2	72.9	118.2	105.5	83	107.1	70	103.5	Beta-1,4-galactosyltransferase 5 [Source:UniProtKB/Swiss-Prot;Acc:Q9JMK0]
ENSMUSG00000080268	Brms1	0.61	0.0187063	0.511138	52.6	55.8	61	66.7	83.2	122.5	70.9	113.6	59.1	97.5	Breast cancer metastasis-suppressor 1 homolog [Source:UniProtKB/Swiss-Prot;Acc:Q99N20]
ENSMUSG00000048897	Zfp710	0.52	0.0396299	0.511874	63.1	32.3	75.7	61.8	65.7	68.8	86.2	96.7	58.2	79.4	zinc finger protein 710 [Source:MGI Symbol;Acc:MGI:1921747]
ENSMUSG00000032415	Ube2cbp	0.76	0.0411174	0.511874	2.6	9.9	4.5	8.6	16.1	18.8	35.5	5.4	6.4	18.9	ubiquitin-conjugating enzyme E2C binding protein [Source:MGI Symbol;Acc:MGI:1917598]
ENSMUSG00000022787	Wdr53	0.74	0.0250047	0.512178	11.8	29.8	18.1	19.8	24.8	53.6	40.3	41.7	19.9	40.1	WD repeat domain 53 [Source:MGI Symbol;Acc:MGI:1916230]
ENSMUSG00000029217	Tec	0.76	0.0250078	0.512178	11.8	38.5	22.6	13.6	27.7	55.4	62	37	21.6	45.6	tec protein tyrosine kinase [Source:MGI Symbol;Acc:MGI:98662]
ENSMUSG00000064179	Tnnt1	0.79	0.0327245	0.512513	6.6	7.4	1.1	13.6	2.9	34.9	32.2	20.8	7.2	22.7	troponin T1, skeletal, slow [Source:MGI Symbol;Acc:MGI:1333868]
ENSMUSG00000032567	Aste1	0.7	0.0253993	0.51646	13.2	27.3	23.7	27.2	43.8	47.4	33	50.7	22.8	43.7	1 [Source:UniProtKB/Swiss-Prot;Acc:Q8BIR2]
ENSMUSG00000056035	Cyp3a11	0.75	0.0406028	0.51646	10.5	7.4	6.8	4.9	0	4.5	19.3	82.3	7.4	26.5	Cytochrome P450 3A11 [Source:UniProtKB/Swiss-Prot;Acc:Q64459]
ENSMUSG00000028631	Kcnq4	0.75	0.0406039	0.51646	2.6	2.5	15.8	8.6	16.1	18.8	21	18	7.4	18.4	Potassium voltage-gated channel subfamily KQT member 4 [Source:UniProtKB/Swiss-Prot;Acc:Q9JK97]
ENSMUSG00000039737	Prkrip1	0.59	0.0406721	0.516504	63.1	38.5	31.6	54.4	68.6	84.9	54	96	46.9	75.9	PRKR-interacting protein 1 [Source:UniProtKB/Swiss-Prot;Acc:Q9CWV6]
ENSMUSG00000028634	Hivep3	0.63	0.0409138	0.518016	68.4	23.6	55.4	28.4	49.6	97.4	70.9	74.4	43.9	73.1	Transcription factor HIVEP3 [Source:UniProtKB/Swiss-Prot;Acc:A2A884]
ENSMUSG00000002658	Gtf2f1	0.53	0.0425057	0.518016	65.8	84.4	72.3	92.7	106.5	86.7	100.7	176.8	78.8	117.7	ral transcription factor IIF subunit 1 [Source:UniProtKB/Swiss-Prot;Acc:Q3THK3]
ENSMUSG00000032087	Dscaml1	0.74	0.0412431	0.518805	17.1	5	20.3	3.7	7.3	21.5	30.6	39.5	11.5	24.7	DS cell adhesion molecule like 1 [Source:HGNC Symbol;Acc:HGNC:14656]
ENSMUSG00000032690	Oas2	0.71	0.0430552	0.51995	39.5	28.5	127.7	32.1	24.8	132.3	179.7	96	57	108.2	Mus musculus 2'-5' oligoadenylate synthetase 2 (Oas2), transcript variant 1, mRNA. [Source:RefSeq mRNA;Acc:NM_001347448]
ENSMUSG00000020865	Abcc3	0.65	0.0215682	0.521419	51.3	78.2	118.7	90.2	65.7	125.2	166.8	195.5	84.6	138.3	ATP binding cassette subfamily C member 3 [Source:HGNC Symbol;Acc:HGNC:54]
ENSMUSG00000067430	Zfp763	0.75	0.0419601	0.523361	1.3	8.7	11.3	18.5	16.1	6.3	37.1	41	10	25.1	zinc finger protein 763 [Source:MGI Symbol;Acc:MGI:1920701]
ENSMUSG00000032939	Nup93	0.65	0.044771	0.52357	92.1	48.4	26	27.2	75.9	67.9	67.7	134.8	48.4	86.6	Mus musculus nucleoporin 93 (Nup93), transcript variant 4, mRNA. [Source:RefSeq mRNA;Acc:NM_001357268]
ENSMUSG00000001228	Uhrf1	0.61	0.0448992	0.524419	32.9	28.5	18.1	22.2	48.2	65.3	35.5	38.1	25.4	46.7	ubiquitin-like, containing PHD and RING finger domains, 1 [Source:MGI Symbol;Acc:MGI:1338889]
ENSMUSG00000019738	Polr2i	0.44	0.0440109	0.5256	88.1	83.1	90.4	93.9	102.2	102.8	124.1	150.2	88.9	119.8	DNA-directed RNA polymerase II subunit RPB9 [Source:UniProtKB/Swiss-Prot;Acc:P60898]
ENSMUSG00000019883	Echdc1	0.72	0.0440442	0.525696	6.6	12.4	5.7	12.4	24.8	17	17.7	23	9.2	20.6	Ethylmalonyl-CoA decarboxylase [Source:UniProtKB/Swiss-Prot;Acc:Q9D9V3]
ENSMUSG00000034371	Tkfc	0.68	0.0243396	0.525709	26.3	24.8	33.9	18.5	45.2	45.6	58	39.2	25.9	47	Triokinase/FMN cyclase ATP-dependent dihydroxyacetone kinase FAD-AMP lyase (cyclizing) [Source:UniProtKB/Swiss-Prot;Acc:Q8VC30]
ENSMUSG00000017453	Pipox	0.63	0.0202307	0.527111	38.1	89.3	41.8	79.1	105.1	109.1	105.6	107.5	62.1	106.8	pipecolic acid oxidase [Source:MGI Symbol;Acc:MGI:1197006]
ENSMUSG00000035495	Tstd2	0.72	0.044317	0.527111	11.8	2.5	14.7	11.1	14.6	16.1	19.3	28.8	10	19.7	thiosulfate sulfurtransferase (rhodanese)-like domain containing 2 [Source:MGI Symbol;Acc:MGI:3039624]
ENSMUSG00000026480	Ncf2	0.52	0.0427758	0.527171	86.8	53.4	89.3	58.1	58.4	105.5	116.8	125.1	71.9	101.4	Neutrophil cytosol factor 2 [Source:UniProtKB/Swiss-Prot;Acc:O70145]
ENSMUSG00000029700	Slc13a1	0.72	0.0448789	0.530083	2.6	7.4	0	18.5	17.5	25	72.5	1.8	7.2	29.2	Solute carrier family 13 member 1 [Source:UniProtKB/Swiss-Prot;Acc:Q9JHI4]
ENSMUSG00000042029	Ncapg2	0.67	0.0449178	0.530083	61.8	9.9	23.7	38.3	42.3	59	41.9	81.2	33.4	56.1	non-SMC condensin II complex, subunit G2 [Source:MGI Symbol;Acc:MGI:1923294]
ENSMUSG00000023170	Gps2	0.51	0.0438446	0.535312	77.6	99.3	72.3	101.3	96.3	126.1	115.2	176.5	87.6	128.5	Mus musculus G protein pathway suppressor 2 (Gps2), transcript variant 2, mRNA. [Source:RefSeq mRNA;Acc:NM_001357906]
ENSMUSG00000073399	Trim40	0.76	0.0228435	0.537578	26.3	38.5	73.5	103.8	56.9	196.7	135.4	98.5	60.5	121.9	tripartite motif-containing 40 [Source:MGI Symbol;Acc:MGI:2684881]
ENSMUSG00000018167	Stard3	0.52	0.0473401	0.539198	60.5	36	64.4	68	91.9	96.6	80.6	75.5	57.2	86.1	START domain containing 3 [Source:MGI Symbol;Acc:MGI:1929618]
ENSMUSG00000029050	Ski	0.57	0.0231742	0.542289	76.3	53.4	67.8	92.7	68.6	120.7	122.5	116.5	72.5	107.1	SKI proto-oncogene [Source:HGNC Symbol;Acc:HGNC:10896]
ENSMUSG00000038335	Tsr1	0.46	0.0449144	0.542994	64.5	103	59.9	69.2	113.8	125.2	104.8	99.6	74.1	110.8	Pre-rRNA-processing [Source:UniProtKB/Swiss-Prot;Acc:Q5SWD9]
ENSMUSG00000044165	Bcl2l15	0.74	0.0449703	0.543199	3.9	12.4	7.9	25.9	8.8	7.2	111.2	21.2	12.6	37.1	Bcl-2-like protein 15 [Source:UniProtKB/Swiss-Prot;Acc:Q08ED0]
ENSMUSG00000110218	Gm20219	0.72	0.0259357	0.545212	36.8	21.1	17	24.7	26.3	57.2	42.7	58.6	24.9	46.2	TINCR ubiquitin domain containing [Source:HGNC Symbol;Acc:HGNC:14607]
ENSMUSG00000025395	Prim1	0.45	0.0483495	0.54572	78.9	89.3	85.9	86.5	93.4	102.8	128.1	142.7	85.2	116.8	DNA primase, p49 subunit [Source:MGI Symbol;Acc:MGI:97757]
ENSMUSG00000041827	Oasl1	0.7	0.0286648	0.546396	19.7	21.1	23.7	16.1	21.9	47.4	41.9	40.6	20.2	37.9	2'-5'-oligoadenylate synthase-like protein 1 [Source:UniProtKB/Swiss-Prot;Acc:Q8VI94]
ENSMUSG00000026853	Crat	0.54	0.0476841	0.549234	34.2	40.9	53.1	42	58.4	70.6	58	75.1	42.6	65.5	carnitine acetyltransferase [Source:MGI Symbol;Acc:MGI:109501]
ENSMUSG00000024055	Cyp4f13	0.49	0.0491617	0.550859	43.4	80.7	71.2	65.5	90.5	105.5	95.9	99.6	65.2	97.9	cytochrome P450, family 4, subfamily f, polypeptide 13 [Source:MGI Symbol;Acc:MGI:2158641]
ENSMUSG00000001855	Nup214	0.63	0.0479316	0.550923	22.4	21.1	39.6	32.1	62.8	39.3	31.4	67.2	28.8	50.2	Nuclear pore complex protein Nup214 [Source:UniProtKB/Swiss-Prot;Acc:Q80U93]
ENSMUSG00000044937	Ttc41	0.71	0.0492763	0.550984	18.4	12.4	9	19.8	11.7	24.1	17.7	70.4	14.9	31	tetratricopeptide repeat domain 41 [Source:MGI Symbol;Acc:MGI:2387653]
ENSMUSG00000048644	Ctxn1	0.68	0.0481054	0.551377	14.5	11.2	19.2	11.1	20.4	28.6	21	35.9	14	26.5	Cortexin-1 [Source:UniProtKB/Swiss-Prot;Acc:Q8K129]
ENSMUSG00000032358	Fam83b	0.73	0.0466299	0.552523	5.3	9.9	11.3	6.2	7.3	20.6	15.3	34.1	8.2	19.3	Protein FAM83B [Source:UniProtKB/Swiss-Prot;Acc:Q0VBM2]
ENSMUSG00000114687	Gm5452	0.77	0.0294432	0.553215	6.6	11.2	11.3	34.6	20.4	32.2	54.8	31.3	15.9	34.7	predicted gene 5452 [Source:MGI Symbol;Acc:MGI:3645281]
ENSMUSG00000034007	Scaper	0.53	0.0488138	0.555844	36.8	40.9	52	49.4	90.5	62.6	63.7	65.8	44.8	70.6	S phase cyclin A-associated protein in the ER [Source:MGI Symbol;Acc:MGI:1925976]
ENSMUSG00000021079	Timm9	0.54	0.0473013	0.557303	60.5	69.5	90.4	133.5	113.8	143	172.4	102.8	88.5	133	translocase of inner mitochondrial membrane 9 [Source:MGI Symbol;Acc:MGI:1353436]
ENSMUSG00000040687	Madd	0.54	0.0476999	0.560042	53.9	26.1	83.6	66.7	42.3	65.3	83.8	117.9	57.6	77.3	MAP-kinase activating death domain [Source:MGI Symbol;Acc:MGI:2444672]
ENSMUSG00000050786	Ccdc126	0.73	0.0478979	0.560824	3.9	7.4	17	16.1	7.3	13.4	13.7	73.3	11.1	26.9	Coiled-coil domain-containing protein 126 [Source:UniProtKB/Swiss-Prot;Acc:Q8BIS8]
ENSMUSG00000034947	Tmem106a	0.59	0.0479543	0.560824	44.7	33.5	31.6	22.2	40.9	51.9	73.3	49.2	33	53.8	Mus musculus transmembrane protein 106A (Tmem106a), transcript variant 2, mRNA. [Source:RefSeq mRNA;Acc:NM_001359326]
ENSMUSG00000051098	Mblac2	0.76	0.0282267	0.567618	18.4	19.9	19.2	14.8	11.7	41.1	32.2	67.2	18.1	38.1	Metallo-beta-lactamase domain-containing protein 2 [Source:UniProtKB/Swiss-Prot;Acc:Q8BL86]
ENSMUSG00000045455	Gm9797	0.72	0.0490142	0.567735	5.3	5	13.6	6.2	10.2	16.1	21.8	18.7	7.5	16.7	predicted pseudogene 9797 [Source:MGI Symbol;Acc:MGI:3704349]
ENSMUSG00000079015	Serpina1c	0.75	0.0273388	0.571488	28.9	68.2	35	28.4	65.7	43.8	54.8	170.4	40.2	83.7	serine (or cysteine) peptidase inhibitor, clade A, member 1C [Source:MGI Symbol;Acc:MGI:891969]
ENSMUSG00000044475	Ascc1	0.48	0.0496839	0.571488	77.6	85.6	54.2	89	138.6	132.3	84.6	116.1	76.6	117.9	Activating signal cointegrator 1 complex subunit 1 [Source:UniProtKB/Swiss-Prot;Acc:Q9D8Z1]
ENSMUSG00000030685	Kctd13	0.73	0.0413446	0.574545	5.3	12.4	12.4	16.1	19	25	16.1	39.9	11.5	25	potassium channel tetramerisation domain containing 13 [Source:MGI Symbol;Acc:MGI:1923739]
ENSMUSG00000017146	Brca1	0.71	0.0480804	0.576769	23.7	3.7	17	4.9	13.1	21.5	33	29.8	12.3	24.4	Breast cancer type 1 susceptibility protein homolog [Source:UniProtKB/Swiss-Prot;Acc:P48754]
ENSMUSG00000038379	Ttk	0.72	0.0324789	0.580809	9.2	17.4	35	19.8	36.5	33.1	30.6	60.4	20.3	40.1	Ttk protein kinase [Source:MGI Symbol;Acc:MGI:1194921]
ENSMUSG00000001995	Sipa1l2	0.69	0.0487556	0.580809	19.7	9.9	7.9	9.9	14.6	28.6	29	23.4	11.9	23.9	Mus musculus signal-induced proliferation-associated 1 like 2 (Sipa1l2), transcript variant 2, mRNA. [Source:RefSeq mRNA;Acc:NM_001357372]
ENSMUSG00000015405	Ace2	0.8	0.0297499	0.580834	11.8	17.4	17	11.1	7.3	4.5	173.3	21.2	14.3	51.6	angiotensin I converting enzyme (peptidyl-dipeptidase A) 2 [Source:MGI Symbol;Acc:MGI:1917258]
ENSMUSG00000113010	Gm34084	0.73	0.0423305	0.581621	0	0	5.7	12.4	21.9	42	19.3	4	4.5	21.8	predicted gene, 34084 [Source:MGI Symbol;Acc:MGI:5593243]
ENSMUSG00000027329	Spef1	0.72	0.0424819	0.582997	9.2	12.4	11.3	4.9	20.4	20.6	25	17.6	9.5	20.9	Sperm flagellar protein 1 [Source:UniProtKB/Swiss-Prot;Acc:Q99JL1]
ENSMUSG00000020839	Tmigd1	0.72	0.0433966	0.589159	0	0	17	2.5	10.2	3.6	61.2	5.8	4.9	20.2	Transmembrane and immunoglobulin domain-containing protein 1 [Source:UniProtKB/Swiss-Prot;Acc:Q9D7L8]
ENSMUSG00000031072	Oraov1	0.62	0.0332434	0.589458	48.7	21.1	38.4	28.4	30.6	44.7	58.8	75.1	34.2	52.3	Mus musculus oral cancer overexpressed 1 (Oraov1), transcript variant 3, mRNA. [Source:RefSeq mRNA;Acc:NM_001347537]
ENSMUSG00000055415	Atp10b	0.63	0.0275392	0.589624	56.6	64.5	46.3	80.3	75.9	82.2	169.2	81.6	61.9	102.2	ATPase, class V, type 10B [Source:MGI Symbol;Acc:MGI:2442688]
ENSMUSG00000031586	Rbpms	0.73	0.0307116	0.59132	34.2	34.7	15.8	49.4	35	67	39.5	124.7	33.5	66.6	RNA-binding protein with multiple splicing [Source:UniProtKB/Swiss-Prot;Acc:Q9WVB0]
ENSMUSG00000020111	Micu1	0.5	0.0254928	0.592032	89.4	72	92.7	108.7	131.3	101.9	150.7	126.2	90.7	127.5	Mus musculus mitochondrial calcium uptake 1 (Micu1), transcript variant 4, mRNA. [Source:RefSeq mRNA;Acc:NM_001359267]
ENSMUSG00000086882	Gm13352	0.58	0.0274308	0.594804	51.3	40.9	50.9	55.6	49.6	88.5	86.2	80.9	49.7	76.3	predicted gene 13352 [Source:MGI Symbol;Acc:MGI:3651070]
ENSMUSG00000027010	Slc25a12	0.62	0.0284099	0.597517	43.4	75.7	116.4	61.8	108	143	95.9	155.6	74.3	125.6	solute carrier family 25 (mitochondrial carrier, Aralar), member 12 [Source:MGI Symbol;Acc:MGI:1926080]
ENSMUSG00000039501	Znfx1	0.63	0.0318802	0.598925	32.9	23.6	37.3	37.1	29.2	44.7	50	83	32.7	51.7	zinc finger, NFX1-type containing 1 [Source:MGI Symbol;Acc:MGI:2138982]
ENSMUSG00000032348	Gsta4	0.79	0.0319701	0.599604	13.2	31	6.8	35.8	29.2	89.4	96.7	14	21.7	57.3	Glutathione S-transferase A4 [Source:UniProtKB/Swiss-Prot;Acc:P24472]
ENSMUSG00000029910	Mad2l1	0.56	0.0290364	0.599729	50	79.4	109.6	85.3	131.3	112.6	145.1	115.4	81.1	126.1	Mitotic spindle assembly checkpoint protein MAD2A [Source:UniProtKB/Swiss-Prot;Acc:Q9Z1B5]
ENSMUSG00000001225	Slc26a3	0.75	0.0312586	0.602325	11.8	42.2	39.6	49.4	42.3	36.7	178.9	55.7	35.8	78.4	Chloride anion exchanger [Source:UniProtKB/Swiss-Prot;Acc:Q9WVC8]
ENSMUSG00000059540	Tcea2	0.74	0.0472051	0.606297	3.9	3.7	3.4	18.5	7.3	16.1	13.7	37.7	7.4	18.7	transcription elongation factor A (SII), 2 [Source:MGI Symbol;Acc:MGI:107368]
ENSMUSG00000029173	Sepsecs	0.58	0.0315118	0.623852	50	90.6	63.3	70.4	91.9	93.9	157.9	96.3	68.6	110	O-phosphoseryl-tRNA(Sec) selenium transferase [Source:UniProtKB/Swiss-Prot;Acc:Q6P6M7]
ENSMUSG00000037313	Tacc3	0.61	0.0384837	0.626631	53.9	40.9	33.9	27.2	43.8	61.7	62	86.3	39	63.4	transforming, acidic coiled-coil containing protein 3 [Source:MGI Symbol;Acc:MGI:1341163]
ENSMUSG00000029154	Cwh43	0.66	0.0342564	0.630226	42.1	54.6	59.9	39.5	56.9	200.3	74.9	64.7	49	99.2	PGAP2-interacting protein [Source:UniProtKB/Swiss-Prot;Acc:Q91YL7]
ENSMUSG00000075273	Ttc30b	0.69	0.0389993	0.630591	18.4	16.1	22.6	40.8	45.2	41.1	71.7	26.2	24.5	46.1	tetratricopeptide repeat domain 30B [Source:MGI Symbol;Acc:MGI:1919671]
ENSMUSG00000071454	Dtnb	0.64	0.0392673	0.631746	34.2	33.5	41.8	21	30.6	74.2	58	64	32.6	56.7	Dystrobrevin beta [Source:UniProtKB/Swiss-Prot;Acc:O70585]
ENSMUSG00000024393	Prrc2a	0.48	0.0325987	0.633359	77.6	89.3	76.9	84	100.7	129.6	112.8	131.2	82	118.6	Protein PRRC2A [Source:UniProtKB/Swiss-Prot;Acc:Q7TSC1]
ENSMUSG00000019826	Zbtb24	0.68	0.0400469	0.636223	9.2	24.8	15.8	35.8	48.2	45.6	37.9	38.1	21.4	42.4	zinc finger and BTB domain containing 24 [Source:MGI Symbol;Acc:MGI:3039618]
ENSMUSG00000028655	Mfsd2a	0.73	0.0404693	0.637819	10.5	2.5	17	25.9	29.2	28.6	22.6	35.2	14	28.9	Sodium-dependent lysophosphatidylcholine symporter 1 [Source:UniProtKB/Swiss-Prot;Acc:Q9DA75]
ENSMUSG00000068101	Cenpm	0.73	0.038499	0.647362	13.2	23.6	15.8	8.6	13.1	43.8	30.6	42.4	15.3	32.5	Centromere protein M [Source:UniProtKB/Swiss-Prot;Acc:Q9CQA0]
ENSMUSG00000021958	Pinx1	0.61	0.042076	0.650039	32.9	27.3	24.9	30.9	39.4	69.7	51.6	40.3	29	50.2	PIN2/TERF1-interacting telomerase inhibitor 1 [Source:UniProtKB/Swiss-Prot;Acc:Q9CZX5]
ENSMUSG00000104862	Gm6520	0.46	0.0350338	0.652964	77.6	89.3	73.5	91.4	143	139.5	108	107.8	83	124.6	predicted gene 6520 [Source:MGI Symbol;Acc:MGI:3645184]
ENSMUSG00000041431	Ccnb1	0.63	0.0392981	0.657039	21	31	38.4	29.7	61.3	31.3	66.1	50	30	52.2	G2/mitotic-specific cyclin-B1 [Source:UniProtKB/Swiss-Prot;Acc:P24860]
ENSMUSG00000065911	Gm24447	0.73	0.0394399	0.65724	25	24.8	36.2	12.4	14.6	22.3	46.7	134.1	24.6	54.4	predicted gene, 24447 [Source:MGI Symbol;Acc:MGI:5454224]
ENSMUSG00000064262	Gimap8	0.7	0.0402129	0.660931	18.4	9.9	13.6	28.4	24.8	44.7	25.8	39.9	17.6	33.8	GTPase IMAP family member 8 [Source:UniProtKB/Swiss-Prot;Acc:Q75N62]
ENSMUSG00000028841	Cnksr1	0.63	0.0443313	0.664867	34.2	38.5	22.6	32.1	37.9	39.3	50.8	88.4	31.8	54.1	connector enhancer of kinase suppressor of Ras 1 [Source:MGI Symbol;Acc:MGI:2670958]
ENSMUSG00000084304	Gm6142	0.47	0.0349467	0.679632	85.5	95.5	100.6	84	121.1	107.3	154.7	131.5	91.4	128.7	predicted pseudogene 6142 [Source:MGI Symbol;Acc:MGI:3644670]
ENSMUSG00000028645	Slc2a1	0.58	0.0378816	0.685234	38.1	43.4	74.6	53.1	115.3	92.1	87.8	61.8	52.3	89.3	solute carrier family 2 (facilitated glucose transporter), member 1 [Source:MGI Symbol;Acc:MGI:95755]
ENSMUSG00000024462	Gabbr1	0.6	0.0387867	0.692333	72.3	34.7	30.5	35.8	55.5	50.1	89.4	77.6	43.4	68.2	Gamma-aminobutyric acid type B receptor subunit 1 [Source:UniProtKB/Swiss-Prot;Acc:Q9WV18]
ENSMUSG00000054099	Slc25a40	0.7	0.0448552	0.695166	26.3	7.4	7.9	28.4	37.9	40.2	34.7	29.1	17.5	35.5	Solute carrier family 25 member 40 [Source:UniProtKB/Swiss-Prot;Acc:Q8BGP6]
ENSMUSG00000074886	Grk6	0.52	0.0370462	0.696891	80.2	79.4	56.5	74.1	97.8	80.5	111.2	137.7	72.6	106.8	G protein-coupled receptor kinase 6 [Source:UniProtKB/Swiss-Prot;Acc:O70293]
ENSMUSG00000032826	Ank2	0.67	0.0451103	0.696891	42.1	11.2	15.8	17.3	20.4	15.2	55.6	56.4	21.6	36.9	Ankyrin-2 [Source:UniProtKB/Swiss-Prot;Acc:Q8C8R3]
ENSMUSG00000027076	Timm10	0.51	0.0379162	0.705275	60.5	78.2	94.9	56.8	125.5	116.2	113.6	93.8	72.6	112.3	Mitochondrial import inner membrane translocase subunit Tim10 [Source:UniProtKB/Swiss-Prot;Acc:P62073]
ENSMUSG00000040865	Ino80d	0.52	0.045798	0.720653	52.6	44.7	78	74.1	90.5	53.6	97.5	111.4	62.4	88.3	INO80 complex subunit D [Source:HGNC Symbol;Acc:HGNC:25997]
ENSMUSG00000019966	Kitl	0.61	0.0432579	0.72206	43.4	36	128.8	79.1	51.1	89.4	193.4	102.4	71.8	109.1	Kit ligand Soluble KIT ligand [Source:UniProtKB/Swiss-Prot;Acc:P20826]
ENSMUSG00000036777	Anln	0.71	0.0489917	0.728083	28.9	2.5	11.3	23.5	14.6	47.4	27.4	45.3	16.5	33.7	Anillin [Source:UniProtKB/Swiss-Prot;Acc:Q8K298]
ENSMUSG00000032396	Dis3l	0.56	0.0495353	0.748319	51.3	37.2	64.4	32.1	45.2	75.1	70.1	90.6	46.3	70.3	DIS3-like exonuclease 1 [Source:UniProtKB/Swiss-Prot;Acc:Q8C0S1]
ENSMUSG00000039886	Tmem120a	0.57	0.0482579	0.76388	61.8	57.1	88.2	116.2	68.6	100.1	228.1	90.6	80.8	121.8	Transmembrane protein 120A [Source:UniProtKB/Swiss-Prot;Acc:Q8C1E7]
ENSMUSG00000037797	Adh4	1.14	0.00207938	0.774666	5.3	1.2	3.4	3.7	10.2	2.7	31.4	20.5	3.4	16.2	Alcohol dehydrogenase 4 [Source:UniProtKB/Swiss-Prot;Acc:Q9QYY9]
ENSMUSG00000059659	Gm10069	1.13	0.00224795	0.805683	2.6	3.7	2.3	1.2	10.2	26.8	12.1	10.1	2.5	14.8
ENSMUSG00000071113	Mboat4	0.68	0.0499717	0.811824	22.4	117.9	20.3	49.4	99.2	85.8	46.7	174.3	52.5	101.5	Ghrelin O-acyltransferase [Source:UniProtKB/Swiss-Prot;Acc:P0C7A3]
ENSMUSG00000090555	Gm8893	1.05	0.00417954	0.863731	1.3	9.9	2.3	1.2	16.1	15.2	6.4	48.9	3.7	21.6	predicted gene 8893 [Source:MGI Symbol;Acc:MGI:3779818]
ENSMUSG00000115970	AC102334.1	1.4	0.000123421	1	0	0	1.1	1.2	7.3	8.9	16.9	16.5	0.6	12.4
ENSMUSG00000026888	Grb14	1.23	0.000852308	1	1.3	5	4.5	4.9	13.1	20.6	19.3	22.3	3.9	18.8	Growth factor receptor-bound protein 14 [Source:UniProtKB/Swiss-Prot;Acc:Q9JLM9]
ENSMUSG00000032418	Me1	1.21	0.00105044	1	0	5	2.3	1.2	10.2	26.8	12.1	13.7	2.1	15.7	NADP-dependent malic enzyme [Source:UniProtKB/Swiss-Prot;Acc:P06801]
ENSMUSG00000086350	B230369F24Rik	1.09	0.00266627	1	2.6	0	2.3	0	5.8	16.1	10.5	13.7	1.2	11.5	RIKEN cDNA B230369F24 gene [Source:MGI Symbol;Acc:MGI:2443392]
ENSMUSG00000096953	Gm26571	1.11	0.00278492	1	3.9	1.2	1.1	3.7	14.6	36.7	8.1	9.7	2.5	17.3	predicted gene, 26571 [Source:MGI Symbol;Acc:MGI:5477065]
ENSMUSG00000042041	2010003K11Rik	1.06	0.00306829	1	0	0	2.3	1.2	4.4	2.7	20.1	11.5	0.9	9.7	Uncharacterized [Source:UniProtKB/Swiss-Prot;Acc:Q8VC23]
ENSMUSG00000029844	Hoxa1	0.96	0.00470046	1	0	0	1.1	0	7.3	10.7	12.1	3.2	0.3	8.3	homeobox A1 [Source:HGNC Symbol;Acc:HGNC:5099]
ENSMUSG00000034413	Neurl1b	1.03	0.00537482	1	1.3	1.2	6.8	2.5	10.2	15.2	15.3	14.7	3	13.9	E3 ubiquitin-protein ligase NEURL1B [Source:UniProtKB/Swiss-Prot;Acc:Q0MW30]
ENSMUSG00000076609	Igkc	0.98	0.00551131	1	5.3	1.2	0	1.2	1.5	0	5.6	71.2	1.9	19.6	immunoglobulin kappa constant [Source:HGNC Symbol;Acc:HGNC:5716]
ENSMUSG00000069305	Hist1h4n	1.02	0.00566035	1	0	1.2	2.3	3.7	11.7	16.1	7.3	11.9	1.8	11.7	histone cluster 1, H4n [Source:MGI Symbol;Acc:MGI:4843992]
ENSMUSG00000030325	Klrb1c	0.91	0.00627952	1	0	0	1.1	0	23.4	17	0	6.1	0.3	11.6
ENSMUSG00000020598	Nrcam	0.95	0.00736646	1	2.6	0	2.3	1.2	8.8	1.8	4	32.3	1.5	11.7	Neuronal cell adhesion molecule [Source:UniProtKB/Swiss-Prot;Acc:Q810U4]
ENSMUSG00000084875	4930570D08Rik	0.99	0.00737661	1	3.9	2.5	6.8	2.5	2.9	19.7	12.9	30.9	3.9	16.6	RIKEN cDNA 4930570D08 gene [Source:MGI Symbol;Acc:MGI:1925475]
ENSMUSG00000032769	Trpa1	0.91	0.0074282	1	1.3	2.5	1.1	0	21.9	0	5.6	38.1	1.2	16.4	Transient receptor potential cation channel subfamily A member 1 [Source:UniProtKB/Swiss-Prot;Acc:Q8BLA8]
ENSMUSG00000110195	Pde2a	0.92	0.00907747	1	1.3	0	0	2.5	4.4	4.5	8.1	15.8	0.9	8.2	phosphodiesterase 2A, cGMP-stimulated [Source:MGI Symbol;Acc:MGI:2446107]
ENSMUSG00000024747	Aldh1a7	0.93	0.00963306	1	0	3.7	2.3	1.2	4.4	2.7	29	15.5	1.8	12.9	Aldehyde dehydrogenase, cytosolic 1 [Source:UniProtKB/Swiss-Prot;Acc:O35945]
ENSMUSG00000089827	1700023H06Rik	0.94	0.0108587	1	3.9	3.7	1.1	4.9	21.9	4.5	8.9	25.9	3.4	15.3	RIKEN cDNA 1700023H06 gene [Source:MGI Symbol;Acc:MGI:1916692]
ENSMUSG00000102298	Gm33707	0.93	0.0110049	1	1.3	3.7	1.1	1.2	8.8	11.6	10.5	8.3	1.9	9.8	predicted gene, 33707 [Source:MGI Symbol;Acc:MGI:5592866]
ENSMUSG00000032698	Lmo2	0.91	0.0114333	1	1.3	0	6.8	0	27.7	12.5	8.9	9.7	2	14.7	Rhombotin-2 [Source:UniProtKB/Swiss-Prot;Acc:P25801]
ENSMUSG00000021279	Cdc42bpb	0.93	0.0120336	1	7.9	1.2	4.5	1.2	16.1	8.9	16.9	14.4	3.7	14.1	CDC42 binding protein kinase beta [Source:MGI Symbol;Acc:MGI:2136459]
ENSMUSG00000052889	Prkcb	0.91	0.0123859	1	2.6	2.5	4.5	3.7	0	0	19.3	50.7	3.3	17.5	protein kinase C, beta [Source:MGI Symbol;Acc:MGI:97596]
ENSMUSG00000032496	Ltf	0.87	0.0128608	1	0	1.2	0	3.7	13.1	1.8	15.3	10.8	1.2	10.3	Lactotransferrin [Source:UniProtKB/Swiss-Prot;Acc:P08071]
ENSMUSG00000085499	Gm15713	0.87	0.0136489	1	0	2.5	0	4.9	4.4	17	4.8	25.2	1.9	12.8	predicted gene 15713 [Source:MGI Symbol;Acc:MGI:3783155]
ENSMUSG00000024727	Trpm6	0.83	0.0145341	1	0	0	1.1	2.5	0	5.4	14.5	14.4	0.9	8.6	Transient receptor potential cation channel subfamily M member 6 [Source:UniProtKB/Swiss-Prot;Acc:Q8CIR4]
ENSMUSG00000104291	A130071D04Rik	0.87	0.0145351	1	0	0	1.1	7.4	19	18.8	16.1	4.7	2.1	14.6	RIKEN cDNA A130071D04 gene [Source:MGI Symbol;Acc:MGI:2444749]
ENSMUSG00000034121	Mks1	0.86	0.0147302	1	9.2	17.4	5.7	9.9	21.9	34.9	17.7	32.7	10.5	26.8	Meckel syndrome type 1 protein homolog [Source:UniProtKB/Swiss-Prot;Acc:Q5SW45]
ENSMUSG00000042367	Gjb3	0.9	0.0155646	1	2.6	0	7.9	6.2	5.8	6.3	24.2	17.6	4.2	13.5	gap junction protein, beta 3 [Source:MGI Symbol;Acc:MGI:95721]
ENSMUSG00000026271	Gpr35	0.84	0.0160965	1	5.3	13.6	7.9	17.3	26.3	31.3	31.4	20.8	11	27.5	G protein-coupled receptor 35 [Source:MGI Symbol;Acc:MGI:1929509]
ENSMUSG00000042826	Fgf11	0.89	0.0161643	1	6.6	1.2	9	4.9	11.7	8.9	20.1	19.8	5.5	15.1	Fibroblast growth factor 11 [Source:UniProtKB/Swiss-Prot;Acc:P70378]
ENSMUSG00000040247	Tbc1d10c	0.78	0.0168519	1	0	0	0	1.2	5.8	8	3.2	7.2	0.3	6.1	Carabin [Source:UniProtKB/Swiss-Prot;Acc:Q8C9V1]
ENSMUSG00000115345	AC116596.1	0.83	0.0168589	1	0	0	1.1	2.5	7.3	10.7	4	9	0.9	7.8
ENSMUSG00000026196	Bard1	0.89	0.0169396	1	3.9	8.7	4.5	0	21.9	15.2	8.9	17.3	4.3	15.8	BRCA1-associated RING domain protein 1 [Source:UniProtKB/Swiss-Prot;Acc:O70445]
ENSMUSG00000040972	Igsf21	0.84	0.0169887	1	1.3	0	1.1	2.5	11.7	2.7	4.8	14.7	1.2	8.5	Immunoglobulin superfamily member 21 [Source:UniProtKB/Swiss-Prot;Acc:Q7TNR6]
ENSMUSG00000052852	Reep1	0.86	0.0177528	1	0	0	4.5	4.9	16.1	7.2	10.5	13.7	2.4	11.8	Receptor expression-enhancing protein 1 [Source:UniProtKB/Swiss-Prot;Acc:Q8BGH4]
ENSMUSG00000032207	Lipc	0.76	0.0185303	1	1.3	0	0	0	8.8	5.4	10.5	1.8	0.3	6.6	Hepatic triacylglycerol lipase [Source:UniProtKB/Swiss-Prot;Acc:P27656]
ENSMUSG00000037816	Fbxw17	0.83	0.018803	1	18.4	2.5	15.8	12.4	21.9	29.5	25.8	30.9	12.3	27
ENSMUSG00000026418	Tnni1	0.76	0.0188116	1	0	0	1.1	0	5.8	2.7	7.3	6.8	0.3	5.7	Troponin I, slow skeletal muscle [Source:UniProtKB/Swiss-Prot;Acc:Q9WUZ5]
ENSMUSG00000063727	Tnfrsf11b	0.81	0.0193325	1	0	1.2	1.1	2.5	0	0	16.9	19.8	1.2	9.2	tumor necrosis factor receptor superfamily, member 11b (osteoprotegerin) [Source:MGI Symbol;Acc:MGI:109587]
ENSMUSG00000073656	Gm10558	0.86	0.0194108	1	0	0	7.9	6.2	11.7	7.2	27.4	11.5	3.5	14.4
ENSMUSG00000074892	B3galt5	0.86	0.0198071	1	3.9	1.2	7.9	7.4	2.9	8.9	29	18.3	5.1	14.8	Mus musculus UDP-Gal:betaGlcNAc beta 1,3-galactosyltransferase, polypeptide 5 (B3galt5), transcript variant 4, mRNA. [Source:RefSeq mRNA;Acc:NM_001358390]
ENSMUSG00000094219	Calhm3	0.77	0.0204031	1	0	0	0	2.5	2.9	10.7	7.3	7.2	0.6	7	calcium homeostasis modulator 3 [Source:MGI Symbol;Acc:MGI:3645665]
ENSMUSG00000028364	Tnc	0.8	0.020547	1	0	3.7	1.1	2.5	0	8	7.3	41.3	1.8	14.2	tenascin C [Source:MGI Symbol;Acc:MGI:101922]
ENSMUSG00000109606	Gm45537	0.74	0.0209739	1	0	0	1.1	0	11.7	6.3	0.8	8.3	0.3	6.8	predicted gene 45537 [Source:MGI Symbol;Acc:MGI:5791373]
ENSMUSG00000043673	Kcns3	0.69	0.0213744	1	0	0	0	0	2.9	11.6	15.3	0.4	0	7.6	Potassium voltage-gated channel subfamily S member 3 [Source:UniProtKB/Swiss-Prot;Acc:Q8BQZ8]
ENSMUSG00000047854	Stx19	0.76	0.0218969	1	0	2.5	0	0	8.8	3.6	7.3	7.2	0.6	6.7	Syntaxin-19 [Source:UniProtKB/Swiss-Prot;Acc:Q8R1Q0]
ENSMUSG00000082429	Gm13171	0.84	0.021965	1	7.9	2.5	7.9	7.4	16.1	13.4	10.5	28.4	6.4	17.1	predicted gene 13171 [Source:MGI Symbol;Acc:MGI:3651089]
ENSMUSG00000020599	Rgs9	0.76	0.0220986	1	1.3	0	1.1	0	1.5	6.3	11.3	6.1	0.6	6.3	Regulator of G-protein signaling 9 [Source:UniProtKB/Swiss-Prot;Acc:O54828]
ENSMUSG00000022639	Dubr	0.74	0.0221675	1	0	1.2	1.1	0	16.1	1.8	0.8	15.1	0.6	8.4
ENSMUSG00000049112	Oxtr	0.75	0.0229655	1	0	0	2.3	0	4.4	14.3	3.2	6.8	0.6	7.2	Oxytocin receptor [Source:UniProtKB/Swiss-Prot;Acc:P97926]
ENSMUSG00000052760	A630001G21Rik	0.75	0.0230025	1	0	1.2	1.1	0	7.3	17	8.1	0.4	0.6	8.2	RIKEN cDNA A630001G21 gene [Source:MGI Symbol;Acc:MGI:2443131]
ENSMUSG00000034883	Lrr1	0.84	0.0240617	1	2.6	3.7	12.4	3.7	11.7	1.8	19.3	42.4	5.6	18.8	leucine rich repeat protein 1 [Source:HGNC Symbol;Acc:HGNC:19742]
ENSMUSG00000033644	Piwil2	0.79	0.0244492	1	0	1.2	0	4.9	5.8	8.9	5.6	16.9	1.5	9.3	Piwi-like protein 2 [Source:UniProtKB/Swiss-Prot;Acc:Q8CDG1]
ENSMUSG00000067424	Zfp563	0.83	0.0244641	1	3.9	2.5	11.3	4.9	17.5	22.3	24.2	7.9	5.7	18	zinc finger protein 563 [Source:MGI Symbol;Acc:MGI:2677168]
ENSMUSG00000028587	Orc1	0.8	0.0256524	1	5.3	0	0	2.5	11.7	15.2	6.4	9	1.9	10.6	Origin recognition complex subunit 1 [Source:UniProtKB/Swiss-Prot;Acc:Q9Z1N2]
ENSMUSG00000010760	Phlda2	0.82	0.0266369	1	7.9	2.5	4.5	6.2	4.4	17	33	9.3	5.3	15.9	Pleckstrin homology-like domain family A member 2 [Source:UniProtKB/Swiss-Prot;Acc:O08969]
ENSMUSG00000100183	Gm28512	0.82	0.0266944	1	1.3	2.5	1.1	4.9	10.2	13.4	8.9	7.9	2.5	10.1	predicted gene 28512 [Source:MGI Symbol;Acc:MGI:5579218]
ENSMUSG00000068615	Gjd2	0.78	0.0287279	1	0	2.5	2.3	3.7	5.8	7.2	4	22.6	2.1	9.9	gap junction protein, delta 2 [Source:MGI Symbol;Acc:MGI:1334209]
ENSMUSG00000024622	Hmgxb3	0.78	0.0308036	1	1.3	3.7	1.1	3.7	8.8	3.6	6.4	22.6	2.5	10.4	HMG domain-containing protein 3 isoform 1 [Source:RefSeq peptide;Acc:NP_840061]
ENSMUSG00000044433	Camsap3	0.8	0.0314503	1	9.2	0	5.7	7.4	5.8	17.9	21	16.9	5.6	15.4	Calmodulin-regulated spectrin-associated protein 3 [Source:UniProtKB/Swiss-Prot;Acc:Q80VC9]
ENSMUSG00000040729	Cep126	0.77	0.0315588	1	2.6	1.2	0	2.5	5.8	9.8	4.8	11.1	1.6	7.9	Centrosomal protein of 126 kDa [Source:UniProtKB/Swiss-Prot;Acc:Q0VBV7]
ENSMUSG00000087801	Gm25980	0.63	0.0317241	1	0	0	0	0	5.8	3.6	1.6	8.3	0	4.8	predicted gene, 25980 [Source:MGI Symbol;Acc:MGI:5455757]
ENSMUSG00000061171	Slc38a11	0.74	0.0324378	1	2.6	3.7	3.4	1.2	0	0	13.7	56.8	2.7	17.6	Putative sodium-coupled neutral amino acid transporter 11 [Source:UniProtKB/Swiss-Prot;Acc:Q3USY0]
ENSMUSG00000057132	Rpgrip1	0.79	0.0325374	1	6.6	2.5	3.4	6.2	20.4	11.6	12.1	11.5	4.7	13.9	retinitis pigmentosa GTPase regulator interacting protein 1 [Source:MGI Symbol;Acc:MGI:1932134]
ENSMUSG00000022995	Enah	0.77	0.0326937	1	3.9	3.7	2.3	0	29.2	5.4	4	9.7	2.5	12.1	ENAH, actin regulator [Source:HGNC Symbol;Acc:HGNC:18271]
ENSMUSG00000044702	Palb2	0.77	0.0326982	1	6.6	1.2	5.7	0	0	9.8	12.9	34.5	3.4	14.3	Partner and localizer of BRCA2 [Source:UniProtKB/Swiss-Prot;Acc:Q3U0P1]
ENSMUSG00000042404	Dennd4b	0.79	0.0327279	1	9.2	2.5	4.5	4.9	8.8	11.6	12.9	21.2	5.3	13.6	Mus musculus DENN/MADD domain containing 4B (Dennd4b), transcript variant 2, mRNA. [Source:RefSeq mRNA;Acc:NM_001356483]
ENSMUSG00000071661	Zbtb3	0.72	0.0329461	1	0	1.2	2.3	0	4.4	8.9	3.2	10.1	0.9	6.7	zinc finger and BTB domain containing 3 [Source:MGI Symbol;Acc:MGI:1922541]
ENSMUSG00000097416	Gm26670	0.74	0.033092	1	1.3	2.5	1.1	1.2	0	9.8	8.9	15.8	1.5	8.6	predicted gene, 26670 [Source:MGI Symbol;Acc:MGI:5477164]
ENSMUSG00000017724	Etv4	0.79	0.033612	1	1.3	7.4	6.8	6.2	16.1	42	5.6	12.2	5.4	19	ETS translocation variant 4 [Source:UniProtKB/Swiss-Prot;Acc:P28322]
ENSMUSG00000044139	Prss53	0.68	0.0338002	1	1.3	0	0	0	7.3	11.6	3.2	1.1	0.3	5.8	protease, serine 53 [Source:MGI Symbol;Acc:MGI:2652890]
ENSMUSG00000064460	Gm25080	0.77	0.0338218	1	2.6	1.2	3.4	1.2	14.6	3.6	12.9	6.1	2.1	9.3	predicted gene, 25080 [Source:MGI Symbol;Acc:MGI:5454857]
ENSMUSG00000097487	Ptges3l	0.79	0.033894	1	1.3	3.7	3.4	3.7	16.1	12.5	4.8	11.1	3	11.1	Putative protein PTGES3L [Source:UniProtKB/Swiss-Prot;Acc:Q9D9A7]
ENSMUSG00000034573	Ptpn13	0.65	0.0341358	1	1.3	0	0	0	2.9	2.7	0.8	17.6	0.3	6	protein tyrosine phosphatase, non-receptor type 13 [Source:HGNC Symbol;Acc:HGNC:9646]
ENSMUSG00000002055	Spag5	0.78	0.0349052	1	6.6	8.7	4.5	7.4	11.7	7.2	21	29.1	6.8	17.2	Sperm-associated antigen 5 [Source:UniProtKB/Swiss-Prot;Acc:Q7TME2]
ENSMUSG00000094634	Gm3468	0.65	0.0350447	1	0	0	1.1	0	1.5	3.6	10.5	4.3	0.3	5
ENSMUSG00000031629	Cenpu	0.78	0.0357093	1	0	5	5.7	6.2	14.6	12.5	9.7	16.9	4.2	13.4	Centromere protein U [Source:UniProtKB/Swiss-Prot;Acc:Q8C4M7]
ENSMUSG00000020381	Mrnip	0.73	0.0357378	1	0	2.5	3.4	0	2.9	13.4	6.4	10.8	1.5	8.4	MRN complex-interacting protein [Source:UniProtKB/Swiss-Prot;Acc:Q9D1F5]
ENSMUSG00000047810	Ccdc88b	0.77	0.0373611	1	0	1.2	6.8	8.6	2.9	7.2	23.4	19.4	4.2	13.2	Coiled-coil domain-containing protein 88B [Source:UniProtKB/Swiss-Prot;Acc:Q4QRL3]
ENSMUSG00000032783	Troap	0.68	0.0383315	1	1.3	0	1.1	0	14.6	3.6	2.4	4.3	0.6	6.2	Tastin [Source:UniProtKB/Swiss-Prot;Acc:B7ZNG4]
ENSMUSG00000035104	Eva1a	0.64	0.0386019	1	2.6	0	0	0	11.7	4.5	0	20.5	0.7	9.2	A [Source:UniProtKB/Swiss-Prot;Acc:Q91WM6]
ENSMUSG00000029168	Dpysl5	0.65	0.0386807	1	1.3	0	0	0	4.4	8.9	4.8	2.2	0.3	5.1	Mus musculus dihydropyrimidinase-like 5 (Dpysl5), transcript variant 2, mRNA. [Source:RefSeq mRNA;Acc:NM_001356948]
ENSMUSG00000025396	Hsd17b6	0.69	0.0398369	1	0	1.2	0	6.2	0	8	36.3	5.8	1.9	12.5	Mus musculus hydroxysteroid (17-beta) dehydrogenase 6 (Hsd17b6), transcript variant 2, mRNA. [Source:RefSeq mRNA;Acc:NM_001359377]
ENSMUSG00000035020	Epgn	0.61	0.0398371	1	0	0	1.1	0	5.8	15.2	9.7	0	0.3	7.7	Epigen [Source:UniProtKB/Swiss-Prot;Acc:Q924X1]
ENSMUSG00000083649	Rasl2-9	0.67	0.040909	1	0	1.2	1.1	1.2	0	3.6	3.2	21.2	0.9	7	RAS-like, family 2, locus 9 [Source:MGI Symbol;Acc:MGI:104605]
ENSMUSG00000106536	Gm42508	0.75	0.0414563	1	14.5	2.5	4.5	13.6	10.2	21.5	18.5	28	8.8	19.6	predicted gene 42508 [Source:MGI Symbol;Acc:MGI:5662645]
ENSMUSG00000034282	Evpl	0.76	0.0416396	1	1.3	9.9	3.4	3.7	13.1	12.5	11.3	16.2	4.6	13.3	Envoplakin [Source:UniProtKB/Swiss-Prot;Acc:Q9D952]
ENSMUSG00000091034	Gm17660	0.75	0.0428847	1	3.9	0	9	6.2	10.2	18.8	14.5	12.6	4.8	14
ENSMUSG00000026715	Serpinc1	0.64	0.0431894	1	0	0	1.1	1.2	11.7	0.9	1.6	11.5	0.6	6.4	serine (or cysteine) peptidase inhibitor, clade C (antithrombin), member 1 [Source:MGI Symbol;Acc:MGI:88095]
ENSMUSG00000037686	Aspg	0.68	0.043981	1	2.6	0	1.1	1.2	0	9.8	15.3	5.4	1.2	7.6	60 kDa lysophospholipase L-asparaginase Platelet-activating factor acetylhydrolase [Source:UniProtKB/Swiss-Prot;Acc:A0JNU3]
ENSMUSG00000110276	Gm45330	0.74	0.044344	1	3.9	3.7	4.5	12.4	23.4	13.4	10.5	18.3	6.1	16.4	predicted gene 45330 [Source:MGI Symbol;Acc:MGI:5791166]
ENSMUSG00000068130	Zfp442	0.74	0.0443814	1	9.2	2.5	1.1	2.5	7.3	8.9	27.4	6.5	3.8	12.5	zinc finger protein 442 [Source:MGI Symbol;Acc:MGI:3651999]
ENSMUSG00000100975	Gm28875	0.73	0.044546	1	1.3	2.5	4.5	1.2	7.3	16.1	11.3	4	2.4	9.7	predicted gene 28875 [Source:MGI Symbol;Acc:MGI:5579581]
ENSMUSG00000019992	Mtfr2	0.65	0.0447031	1	2.6	0	0	0	4.4	6.3	8.1	4	0.7	5.7	Mitochondrial fission regulator 2 [Source:UniProtKB/Swiss-Prot;Acc:Q8VED8]
ENSMUSG00000108206	Gm44427	0.6	0.0459646	1	0	1.2	0	0	5.8	15.2	0	2.9	0.3	6	predicted gene, 44427 [Source:MGI Symbol;Acc:MGI:5690819]
ENSMUSG00000082337	Gm14723	0.71	0.0468662	1	2.6	1.2	1.1	2.5	4.4	9.8	4.8	10.8	1.9	7.5	predicted gene 14723 [Source:MGI Symbol;Acc:MGI:3705603]
ENSMUSG00000072774	Zfp951	0.73	0.047232	1	2.6	6.2	1.1	0	20.4	10.7	4	5.4	2.5	10.1	zinc finger protein 951 [Source:MGI Symbol;Acc:MGI:2441896]
ENSMUSG00000040298	Btbd16	0.64	0.0472838	1	0	0	2.3	0	7.3	2.7	8.1	4	0.6	5.5	BTB/POZ domain-containing protein 16 [Source:UniProtKB/Swiss-Prot;Acc:E9Q173]
ENSMUSG00000029343	Crybb1	0.68	0.0476385	1	1.3	3.7	3.4	0	2.9	3.6	3.2	33.4	2.1	10.8	Beta-crystallin B1 Beta-crystallin B1B [Source:UniProtKB/Swiss-Prot;Acc:Q9WVJ5]
ENSMUSG00000050350	Gpr18	0.73	0.0485303	1	2.6	6.2	4.5	4.9	7.3	20.6	16.9	7.9	4.6	13.2	N-arachidonyl glycine receptor [Source:UniProtKB/Swiss-Prot;Acc:Q8K1Z6]
ENSMUSG00000030137	Tuba8	0.61	0.0485776	1	1.3	0	0	0	5.8	5.4	3.2	3.6	0.3	4.5	tubulin, alpha 8 [Source:MGI Symbol;Acc:MGI:1858225]
ENSMUSG00000024379	Tslp	0.73	0.0491111	1	1.3	7.4	3.4	9.9	11.7	17	11.3	19.4	5.5	14.8	Thymic stromal lymphopoietin [Source:UniProtKB/Swiss-Prot;Acc:Q9JIE6]
ENSMUSG00000085761	4930455G09Rik	0.71	0.0497415	1	1.3	3.7	0	4.9	5.8	12.5	16.1	5	2.5	9.9	RIKEN cDNA 4930455G09 gene [Source:MGI Symbol;Acc:MGI:1926167]

## Sheet: 4_PC_4d_downregulated
Ensembl_ID	Gene_Symbol	log2FoldChange	pvalue	padj	A470_het_P	A475_het_P	A471_het_P	A473_het_P	A474_hom_P	A476_hom_P	A472_hom_P	A469_hom_P	Ctrl	KO	Description
ENSMUST00000215098.2	lncRNA	-2.84	1.46536e-16	6.54253e-12	84.2	59.6	108.5	47	4.4	6.3	1.6	2.9	74.8	3.8	lncRNA overlapping the last 2 Jaml exons
ENSMUSG00000015656	Hspa8	-1.27	1.01343e-11	1.02237e-08	803.7	802.8	886.1	667.3	271.5	375.5	263.5	332.8	789.9	310.8	Heat shock cognate 71 kDa protein [Source:UniProtKB/Swiss-Prot;Acc:P63017]
ENSMUSG00000038218	Gm9765	-1.32	5.11375e-08	1.01728e-05	5677.1	4156.7	3888.9	3137.3	2119.1	2164.3	1527.9	811.9	4215	1655.8	predicted gene 9765 [Source:MGI Symbol;Acc:MGI:3642721]
ENSMUSG00000027533	Fabp5	-1.05	1.41915e-05	0.00292156	244.7	242	253.2	341	58.4	122.5	151.5	119.3	270.2	112.9	Fatty acid-binding protein, epidermal [Source:UniProtKB/Swiss-Prot;Acc:Q05816]
ENSMUSG00000069516	Lyz2	-1.08	8.91078e-05	0.0043497	10993.7	6343	14711.4	10179.3	5074.4	3695.7	5660.2	1851.7	10556.9	4070.5	lysozyme 2 [Source:MGI Symbol;Acc:MGI:96897]
ENSMUSG00000021094	Dhrs7	-0.73	0.000115956	0.00491102	535.3	559.6	524.4	671	418.9	371	340.1	261.3	572.6	347.8	Dehydrogenase/reductase SDR family member 7 [Source:UniProtKB/Swiss-Prot;Acc:Q9CXR1]
ENSMUSG00000030659	Nucb2	-0.87	0.000154381	0.00524797	1934.9	1490.2	1260.1	1647.1	1323.7	940.5	775.2	499.2	1583.1	884.7	nucleobindin 2 [Source:MGI Symbol;Acc:MGI:1858179]
ENSMUSG00000069515	Lyz1	-1	0.000169919	0.00642818	1.24414e+06	866301	948331	1.19655e+06	662130	462238	600145	198384	1.06383e+06	480724	Lysozyme C-1 [Source:UniProtKB/Swiss-Prot;Acc:P17897]
ENSMUSG00000048027	Rgmb	-0.88	0.000195257	0.00703496	276.2	516.2	533.4	447.3	397	271.8	193.4	159.2	443.3	255.3	RGM domain family member B [Source:UniProtKB/Swiss-Prot;Acc:Q7TQ33]
ENSMUSG00000004709	Cd244	-1.04	4.48032e-05	0.00714131	171	215.9	141.3	143.3	145.9	74.2	70.9	45.6	167.9	84.2	Natural killer cell receptor 2B4 [Source:UniProtKB/Swiss-Prot;Acc:Q07763]
ENSMUSG00000044468	Fam46c	-0.86	0.000351995	0.00925172	1445.6	1279.3	1109.8	1292.5	1211.3	813.5	626.1	345.8	1281.8	749.2	Putative nucleotidyltransferase FAM46C [Source:UniProtKB/Swiss-Prot;Acc:Q5SSF7]
ENSMUSG00000052271	Bhlha15	-0.95	0.000395837	0.00925172	590.6	610.5	400.1	447.3	507.9	252.1	238.5	108.5	512.1	276.8	Class A basic helix-loop-helix protein 15 [Source:UniProtKB/Swiss-Prot;Acc:Q9QYC3]
ENSMUSG00000060935	Tmem263	-0.98	6.96574e-05	0.00980509	419.6	395.8	523.3	289.1	324	211.9	166.8	126.9	407	207.4	Transmembrane protein 263 [Source:UniProtKB/Swiss-Prot;Acc:Q9DAM7]
ENSMUSG00000041261	Car8	-0.92	0.000321891	0.00984031	933.9	890.9	1085	832.8	774.9	371.9	505.3	249.8	935.6	475.5	Carbonic anhydrase-related protein [Source:UniProtKB/Swiss-Prot;Acc:P28651]
ENSMUSG00000033487	Fndc3a	-0.65	0.000357812	0.0106167	1111.5	895.9	959.5	814.3	726.8	623.1	580.2	482.3	945.3	603.1	Fibronectin type-III domain-containing protein 3A [Source:UniProtKB/Swiss-Prot;Acc:Q8BX90]
ENSMUSG00000019188	H13	-0.71	0.000362543	0.0106411	968.1	774.3	774.2	921.8	608.6	572.1	543.1	356.9	859.6	520.2	Minor histocompatibility antigen H13 [Source:UniProtKB/Swiss-Prot;Acc:Q9D8V0]
ENSMUSG00000027006	Dnajc10	-0.63	0.000516031	0.0120014	910.2	842.5	667.9	763.6	645.1	514.9	514.9	415.1	796.1	522.5	DnaJ homolog subfamily C member 10 [Source:UniProtKB/Swiss-Prot;Acc:Q9DC23]
ENSMUSG00000013846	St3gal1	-1.02	8.52359e-05	0.0125376	228.9	235.8	179.7	262	181	82.2	99.1	69.7	226.6	108	ST3 beta-galactoside alpha-2,3-sialyltransferase 1 [Source:MGI Symbol;Acc:MGI:98304]
ENSMUSG00000030275	Etnk1	-0.66	0.000758303	0.013944	584	495.1	524.4	472	343	332.6	371.5	232.9	518.9	320	Ethanolamine kinase 1 [Source:UniProtKB/Swiss-Prot;Acc:Q9D4V0]
ENSMUSG00000054408	Spcs3	-0.76	0.000773863	0.0177702	1527.1	1520	1596.9	1456.8	1253.6	1030.8	950.1	461.9	1525.2	924.1	Signal peptidase complex subunit 3 [Source:UniProtKB/Swiss-Prot;Acc:Q6ZWQ7]
ENSMUSG00000014351	Gip	-1.22	0.000808352	0.0182571	17667.8	17505.3	11953.8	14664.7	2046.1	1229.2	2958.2	9032.9	15447.9	3816.6	Gastric inhibitory polypeptide [Source:UniProtKB/Swiss-Prot;Acc:P48756]
ENSMUSG00000040152	Thbs1	-0.79	0.000858829	0.0188349	709	1082	757.2	553.6	931.1	409.4	277.2	361.2	775.4	494.7	thrombospondin 1 [Source:MGI Symbol;Acc:MGI:98737]
ENSMUSG00000032570	Atp2c1	-0.81	0.000220079	0.0210601	355.1	377.2	396.7	327.4	343	230.6	169.2	144.5	364.1	221.8	Calcium-transporting ATPase type 2C member 1 [Source:UniProtKB/Swiss-Prot;Acc:Q80XR2]
ENSMUSG00000079180	Mptx2	-0.93	0.00108399	0.0223174	92470.5	175801	69682.9	212863	151110	95338.7	46657.2	30930.4	137704	81009.1	mucosal pentraxin 2 [Source:MGI Symbol;Acc:MGI:3779286]
ENSMUSG00000038312	Edem2	-0.72	0.00124643	0.0248177	605.1	707.3	604.6	704.3	513.7	511.4	422.3	210.3	655.3	414.4	ER degradation enhancing alpha-mannosidase like protein 2 [Source:HGNC Symbol;Acc:HGNC:15877]
ENSMUSG00000019852	Arfgef3	-0.74	0.00153825	0.0253019	576.1	606.8	621.6	405.3	487.4	323.6	343.3	188.3	552.4	335.7	Brefeldin A-inhibited guanine nucleotide-exchange protein 3 [Source:UniProtKB/Swiss-Prot;Acc:Q3UGY8]
ENSMUSG00000028207	Asph	-0.7	0.00135505	0.0262885	1528.4	1254.5	1389	1377.7	1217.1	1010.2	813.1	504.3	1387.4	886.2	Aspartyl/asparaginyl beta-hydroxylase [Source:UniProtKB/Swiss-Prot;Acc:Q8BSY0]
ENSMUSG00000001918	Slc1a5	-0.66	0.00191318	0.0264966	953.6	914.5	502.9	709.3	585.2	429.1	444.8	469.4	770.1	482.1	solute carrier family 1 (neutral amino acid transporter), member 5 [Source:MGI Symbol;Acc:MGI:105305]
ENSMUSG00000023087	Noct	-0.81	0.000276749	0.0265133	269.6	357.4	208	215	259.8	160	133.8	95.6	262.5	162.3	Nocturnin [Source:UniProtKB/Swiss-Prot;Acc:O35710]
ENSMUSG00000057181	5730455P16Rik	-0.83	0.000296007	0.0265133	131.5	170	144.7	166.8	135.7	97.4	62.9	66.1	153.3	90.5	Protein Njmu-R1 [Source:UniProtKB/Swiss-Prot;Acc:Q9CYI0]
ENSMUSG00000015766	Eps8	-0.67	0.00200032	0.0270195	490.6	567	513.1	446.1	391.1	256.6	379.5	218.2	504.2	311.4	Epidermal growth factor receptor kinase substrate 8 [Source:UniProtKB/Swiss-Prot;Acc:Q08509]
ENSMUSG00000029752	Asns	-0.77	0.0018354	0.0280202	1332.5	1171.3	1164.1	1283.8	1002.6	629.4	832.4	344.7	1237.9	702.3	Asparagine synthetase [glutamine-hydrolyzing] [Source:UniProtKB/Swiss-Prot;Acc:Q61024]
ENSMUSG00000021792	Fam213a	-0.63	0.00155927	0.0280897	643.2	723.4	778.7	868.7	678.6	604.3	406.9	360.5	753.5	512.6	Redox-regulatory protein FAM213A [Source:UniProtKB/Swiss-Prot;Acc:Q9CYH2]
ENSMUSG00000021876	Rnase4	-0.72	0.0019987	0.0293922	5658.6	6320.7	8342.9	7711.7	5833.3	4259.8	4463.5	2307.1	7008.5	4215.9	ribonuclease, RNase A family 4 [Source:MGI Symbol;Acc:MGI:1926217]
ENSMUSG00000058908	Pla2g2a	-0.8	0.00179738	0.0305601	15372.5	11592.9	9420	15249.1	12326.2	7937.7	6575.6	3470.9	12908.6	7577.6	Mus musculus phospholipase A2, group IIA (platelets, synovial fluid) (Pla2g2a), transcript variant 1, coding, mRNA. [Source:RefSeq mRNA;Acc:NM_001082531]
ENSMUSG00000025986	Slc39a10	-0.87	0.000387008	0.0306749	160.5	153.9	113	155.7	116.8	112.6	51.6	57.1	145.8	84.5	Zinc transporter ZIP10 [Source:UniProtKB/Swiss-Prot;Acc:Q6P5F6]
ENSMUSG00000015647	Lama5	-0.97	0.000275649	0.0312902	207.8	176.2	148.1	107.5	121.1	82.2	73.3	45.6	159.9	80.6	Laminin subunit alpha-5 [Source:UniProtKB/Swiss-Prot;Acc:Q61001]
[truncated: 829 more rows]

## Sheet: 5_SC_10d_upregulated
Ensembl_ID	Gene_Symbol	log2FoldChange	pvalue	padj	N_7191_het_sc	N_7124_het_sc	N_7068_het_sc	N_7182_het_sc	N_7069_hom_sc	N_7121_hom_sc	N_7193_hom_sc	het	hom	Description
[truncated: 813 more rows]

## Sheet: 6_SC_10d_downregulated
Ensembl_ID	Gene_Symbol	log2FoldChange	pvalue	padj	N_7191_het_sc	N_7124_het_sc	N_7068_het_sc	N_7182_het_sc	N_7069_hom_sc	N_7121_hom_sc	N_7193_hom_sc	het	hom	Description
[truncated: 522 more rows]

[truncated: 4 more sheets: 7_P1 orgs_upregulated, 8_P1 orgs_downregulated, 9_P3 orgs_upregulated, 10_P3 orgs_downregulated]
